# Supplementary material for: BcMettl4-Mediated DNA Adenine N6-Methylation Is Critical for Virulence of Botrytis cinerea
Source: Front Microbiol. 2022 Jun 30;13:925868. doi: 10.3389/fmicb.2022.925868 (PMC9279130; doi:10.3389/fmicb.2022.925868)
Supplement: Supplementary file 1 [file Table_1.XLSX]

## Sheet:  Table S1
Table S1. The primers used in this study.
Primer	Sequence (5'-3')	Relevant characteristics
Mettl4-up-F	TTAGGATGGTCATGGAATTG	BcMettl4 upstream fragment for the construction of BcMettl4 deletion mutants
Mettl4-up-R	GACCTCCACTAGCTCCAGCCAAGCCAGATTGGAAGAGAGGTTAGTTTC
Mettl4-down-F	ATAGAGTAGATGCCGACCGCGGGTTAGGGAGAGGTATATCAGTTGTTG	BcMettl4 downstream fragment for the construction of BcMettl4 deletion mutants
Mettl4-down-R	AGATGGATAGACCGTTTGTG
Mettl4-out-F	TTAGGATGGTCATGGAATTG	Identification of BcMettl4 deletion transformants
Mettl4-out-R	CACGACTTTTTACTGTTTCCC
Mettl4-in-F	ATGCGTGATGAAGAATTTC
Mettl4-in-R	CAATATCAATCCAAACACGT
Mettl4-com-F	GATATCGAATTCCTGCAGTCTTCAGATGCCTCAAAGG	Amplify full length BcMettl4 for complement in the mutant
Mettl4-com-R	CCACCGCGGTGGCGGCCGCATGGTGGAGATGGATAGACC
Mettl4-GFP-F	CCATCACATCACAATCGATCCAACCATGCGTGATGAAGAATTTC	Subcellular localization mutants of BcMettl4
Mettl4-GFP-R	TACTTACCTCACCCTTGGAAACCATCTCCCCGTTGCTCTTCTC
Mettl4-ΔNLS-F	AAAGGATTTGGGGAGATGAGGAAGCAGAGAAGTCTCAGC	Generation of the point mutants
Mettl4-ΔNLS-R	GCTGAGACTTCTCTGCTTCCTCATCTCCCCAAATCCTTT
Mettl4-A-F	AATTGCCGCTCCACCTGCGCCT
Mettl4-A-R	AGGCGCAGGTGGAGCGGCAATT
DAMT-up-F	GGCAAGAGGTGAGGAAGTTG	BcDAMT upstream fragment for the construction of BcDAMT deletion mutants
DAMT-up-R	GACCTCCACTAGCTCCAGCCAAGCCATTGTGGACGGGATTTGG
DAMT-down-F	ATAGAGTAGATGCCGACCGCGGGTTTCACCACTCTCTCATCCGAG	BcDAMT downstream fragment for the construction of BcDAMT deletion mutants
DAMT-down-R	TGTTGATTGATACGGGCG
DAMT-out-F	CCAAATCCCGTCCACAAT	Identification of BcDAMT deletion transformants
DAMT-out-R	CTCGGATGAGAGAGTGGTGA
DAMT-in-F	GCTTGATGCCTTGAAAGAG
DAMT-in-R	TTCCACCCTCATAATCGC
DAMT-com-F	GATATCGAATTCCTGCAGTCCGTATGACTGACAAGTATCC	Amplify full length BcDAMT for complement in the mutant
DAMT-com-R	CCACCGCGGTGGCGGCCGCGGGAAAGGTGAGGAGTTTG
DAMT-GFP-F	CCATCACATCACAATCGATCCAACCATGGAGAACACAGAAGATGA	Subcellular localization mutants of BcDamt
DAMT-GFP-R	TACTTACCTCACCCTTGGAAACCATTTTCTCCCCGTCCGACTTTC
MFS2-up-F	AGTAGGAGGAAGGACAGGTATG	BcMFS2 upstream fragment for the construction of BcMFS2 deletion mutants
MFS2-up-R	GACCTCCACTAGCTCCAGCCAAGCCGAAATAATCCGCAGGCAG
MFS2-down-F	ATAGAGTAGATGCCGACCGCGGGTTTACCAGAACAAAGCAGCCC	BcMFS2 downstream fragment for the construction of BcMFS2deletion mutants
MFS2-down-R	ATGCCAGAACATCCGCTAC
MFS2-out-F	GGAGAAAGAGGTGACGATAGC	Identification of BcMFS2 deletion transformants
MFS2-out-R	TACAGAGAGGTATGGGCTGC
MFS2-in-F	TCGGTGTAGTTCCTATCGC
MFS2-in-R	AGCAATCGCTGTATGTTCAC
MFS2-com-F	GATATCGAATTCCTGCAGTGGAGTAGGAGGAAGGACAG	Amplify full length BcMFS2 for complement in the mutant
MFS2-com-R	CCACCGCGGTGGCGGCCGCAAACCACGCTGAAGATGC
FDH-up-F	CTCGGAATCTTGTGATGAG	BcFDH upstream fragment for the construction of BcFDH deletion mutants
FDH-up-R	GACCTCCACTAGCTCCAGCCAAGCC CGTTATGGTGAGAGTCAGTG
FDH-down-F	ATAGAGTAGATGCCGACCGCGGGTT AACACAAACAGGGTCACAG	BcFDH downstream fragment for the construction of BcFDH deletion mutants
FDH-down-R	TTACGATACCGAGGAGTCC
FDH-out-F	GCTCTTCACATTTGCCAAC	Identification of BcFDH deletion transformants
FDH-out-R	TGTTTGATGACGACGACC
FDH-in-F	AAGGAGGAGGAGATTATGGG
FDH-in-R	CAGAACTGTGGTAGGAACAAAG
FDH-com-F	GATATCGAATTCCTGCAGGGAGTTGGTCATTATGGGTC	Amplify full length BcFDH for complement in the mutant
FDH-com-R	CCACCGCGGTGGCGGCCGCGGAGAGGAGGAGTGTTATGTG
HPH-F	GGCTTGGCTGGAGCTAGTGGAGGTC	Amplification of the hygromycin resistant gene HPH
HPH-R	CCCGCGGTCGGCATCTACTCTAT
β-tubulin-F	ACCGTTCCAGAGTTGACTCAA	Reference gene for qPCR
β-tubulin-R	GCAAGAAAGCCTTTCTTCTGA
BcMettl4-RT-F	AACAAACCCGCTTTCCGCTCCA	BcMettl4 for qPCR
BcMettl4-RT-R	TCGCCCTTCTTCCGTCCCACAA
BcDAMT-RT-F	GATACGGGCGACGGGAAGGAAA	BcDAMT for qPCR
BcDAMT-RT-R	TTGCACCCTCTGTTGCGAATAT
BcALGF-RT-F	TCTCCTGGTGTGACTGTT	BcALGF for qPCR
BcALGF-RT-R	CTGGCTGCTAATGTTGGT
BcDP-RT-F	ACCACGGAGACCACTATT	BcDP for qPCR
BcDP-RT-R	GGCAGAAGCACTATCACTA
BcGLU-RT-F	CAAGATGTCAAGGAGTGGAT	BcGIU for qPCR
BcGLU-RT-R	GGTGGAGGTGGAAGATGT
BcAPG6-RT-F	GACACCGAACGCACATAT	BcAPG6 for qPCR
BcAPG6-RT-R	AACTCATCCGCCAATCTC
BcMFS2-RT-F	GCGAACCAAGAACAACAATCAA	BcMFS2 for qPCR
BcMFS2-RT-R	GCATCCACTACATAAGCCATC
BcTPK-RT-F	GGTTCGTTGCGTGATGAA	BcTPK for qPCR
BcTPK-RT-R	TCTCCTCTCGTGGTCCTT
BcCUP-RT-F	AACTCCACATCCACTACAC	BcCUP for qPCR
BcCUP-RT-R	CTCCAGCACAACTCCATAA
BcFDH-RT-F	TGAAAGTCTCCCTGTTCCTC	BcFDH for qPCR
BcFDH-RT-R	ATGTCCCAGAGTTGTTTGC
BC1G_03815-RT-F	GGCGGAGAAGTTGTTGAA	BC1G_03815 for qPCR
BC1G_03815-RT-R	CCAGCATAATACCAAGACATC
BC1G_05616-RT-F	GTCCGCAAGTCCACATAT	BC1G_05616 for qPCR
BC1G_05616-RT-R	CGCCACCTGAATCGTAAT
BC1G_12192-RT-F	GTTCCTCCTACACCATTCA	BC1G_12192 for qPCR
BC1G_12192-RT-R	CTTGCCTTGCCTCTAAGAT
