# Supplementary material for: BcMettl4-Mediated DNA Adenine N6-Methylation Is Critical for Virulence of Botrytis cinerea
Source: Front Microbiol. 2022 Jun 30;13:925868. doi: 10.3389/fmicb.2022.925868 (PMC9279130; doi:10.3389/fmicb.2022.925868)
Supplement: Supplementary file 2 [file Table_2.XLSX]

## Sheet: Table S2
Table S2. The 6mA-enriched peaks captured from B05.10 and ΔBcMettl4.
Sample	ΔBcMettl4-rep1	B05.10-rep1	ΔBcMettl4-rep2	B05.10-rep2	B05.10-rep3	ΔBcMettl4-rep3
Number of Peaks	9557	9917	9975	9849	10554	8853
Total Length of Peaks (bp)	3148156	3231178	3322805	3140723	3717869	2973718
Average Length of Peaks (bp)	329.41	325.82	333.11	318.89	352.27	335.9
Median Length of Peaks(bp)	266	265	269	258	279	272
Percentage(%)	7.3791	7.5737	7.7885	7.3617	8.7145	6.9702
