# Supplementary material for: BcMettl4-Mediated DNA Adenine N6-Methylation Is Critical for Virulence of Botrytis cinerea
Source: Front Microbiol. 2022 Jun 30;13:925868. doi: 10.3389/fmicb.2022.925868 (PMC9279130; doi:10.3389/fmicb.2022.925868)
Supplement: Supplementary file 3 [file Table_3.XLSX]

## Sheet: Table S3
Table S3. The special methylated genes in the wild-type strain B05.10.
chrom	chromStart	chromEnd	name	start	end	element	strand	overlap_length	Gene	NR:Seq-id	NR:Score	NR:Evalue	NR:Description	NT:Seq-id	NT:Score	NT:Evalue	NT:Description	Uniprot:UniProtKB-AC	Uniprot:Score	Uniprot:Evalue	Uniprot:Description	COG:gene	COG:Score	COG:Eval	COG:num	Pfam:pfam_ID	Pfam:pfam_Name	Pfam:pfam_Description	GO:biological_process	GO:cellular_component	GO:molecular_function	KEGG:KO	KEGG:Description
Supercontig_1.1	11623	11807	WT_peak_2	11387	12049	Exon	-	184	BC1G_00005	.	.	.	.	.	.	.	.	.	.	.	.	.	.	.	.	pfam08347	CTNNB1_binding	N-terminal CTNNB1 binding. This region tends to appear at the N-terminus of proteins also containing DNA-binding HMG (high mobility group) boxes (pfam00505) and appears to bind the armadillo repeat of CTNNB1 (beta-catenin), forming a stable complex. Signaling by Wnt through TCF/LCF is involved in developmental patterning, induction of neural tissues, cell fate decisions and stem cell differentiat…	.	.	.	.	.
Supercontig_1.1	36612	36789	WT_peak_6	36634	38055	Exon	-	155	BC1G_00020	.	.	.	.	.	.	.	.	.	.	.	.	.	.	.	.	pfam07247	AATase	Alcohol acetyltransferase. This family contains a number of alcohol acetyltransferase (EC:2.3.1.84) enzymes approximately 500 residues long found in both bacteria and metazoa. These catalyse the esterification of isoamyl alcohol by acetyl coenzyme A.	.	.	.	.	.
Supercontig_1.1	113643	113882	WT_peak_21	113190	113837	Exon	-	194	BC1G_00052	.	.	.	.	.	.	.	.	P46950	91.7	4e-19	Nitrosoguanidine resistance protein SNG1	.	.	.	.	pfam12051	DUF3533	Protein of unknown function (DUF3533). This family of transmembrane proteins is functionally uncharacterized. This protein is found in bacteria and eukaryotes. Proteins in this family are typically between 393 to 772 amino acids in length.	GO:0015931|nucleobase-containing compound transport;GO:0060237|regulation of fungal-type cell wall organization;GO:0061091|regulation of phospholipid translocation;	GO:0016021|integral component of membrane;GO:0005886|plasma membrane;	.	.	.
Supercontig_1.1	118533	118688	WT_peak_23	117176	120262	Exon	-	155	BC1G_00053	.	.	.	.	.	.	.	.	Q9QZE7	114	8e-26	Translin-associated protein X	SPCC736.09c	90.9	8e-19	COG2178	pfam01997	Translin	Translin family. Members of this family include Translin that interacts with DNA and forms a ring around the DNA. This family also includes human translin-associated protein X, which was found to interact with translin with yeast two-hybrid screen.	GO:0030154|cell differentiation;GO:0007275|multicellular organismal development;GO:0007283|spermatogenesis;	GO:0005737|cytoplasm;GO:0005794|Golgi apparatus;GO:0005634|nucleus;GO:0048471|perinuclear region of cytoplasm;	GO:0046872|metal ion binding;GO:0044822|poly(A) RNA binding;GO:0043565|sequence-specific DNA binding;GO:0003697|single-stranded DNA binding;	.	.
Supercontig_1.1	262480	262646	WT_peak_58	262363	263215	Exon	-	166	BC1G_00109	gi|751910410|ref|WP_041125779.1|	188	1e-12	hypothetical protein [Sulfurovum sp. FS06-10]	.	.	.	.	P11113	73.6	1e-13	Spherulin-4	.	.	.	.	pfam12138	Spherulin4	Spherulation-specific family 4. This protein is found in bacteria, archaea and eukaryotes. Proteins in this family are typically between 250 and 398 amino acids in length. There is a conserved NPG sequence motif and there are two completely conserved G residues that may be functionally important. Starvation will often induce spherulation - the production of spores - and this process may involve D…	GO:0055088|lipid homeostasis;	GO:0005737|cytoplasm;	GO:0008168|methyltransferase activity;GO:0003729|mRNA binding;GO:0008757|S-adenosylmethionine-dependent methyltransferase activity;	.	.
Supercontig_1.1	408605	408870	WT_peak_91	408735	409331	Exon	-	135	BC1G_00174	.	.	.	.	.	.	.	.	O13926	85.5	2e-17	UPF0665 family protein C23C4.06c	SPAC23C4.06c	85.1	7e-18	COG0500	pfam10294	Methyltransf_16	Putative methyltransferase.	.	GO:0005829|cytosol;GO:0005634|nucleus;	.	.	.
Supercontig_1.1	536732	536954	WT_peak_122	536517	536862	Exon	-	130	BC1G_00220	.	.	.	.	.	.	.	.	.	.	.	.	.	.	.	.	pfam00518	E6	Early Protein (E6).	.	.	.	.	.
Supercontig_1.1	630044	630264	WT_peak_140	629971	630670	Exon	-	220	BC1G_00257	.	.	.	.	.	.	.	.	.	.	.	.	.	.	.	.	pfam04646	DUF604	Protein of unknown function, DUF604. This family includes a conserved region found in several uncharacterized plant proteins.	.	.	.	.	.
Supercontig_1.1	798463	798642	WT_peak_180	795460	798766	Exon	+	179	BC1G_00329	gi|168278385|dbj|BAG11072.1|	737	3e-79	transcriptional repressor NF-X1 [synthetic construct]	.	.	.	.	O74853	557	4e-178	FKBP12-associated protein 1 homolog	.	.	.	.	pfam01424	R3H	R3H domain. The name of the R3H domain comes from the characteristic spacing of the most conserved arginine and histidine residues. The function of the domain is predicted to be binding ssDNA.	GO:0006366|transcription from RNA polymerase II promoter;	GO:0005829|cytosol;GO:0005794|Golgi apparatus;GO:0005634|nucleus;	GO:0000977|RNA polymerase II regulatory region sequence-specific DNA binding;GO:0001078|transcriptional repressor activity, RNA polymerase II core promoter proximal region sequence-specific binding;GO:0008270|zinc ion binding;	K12236	NFX1; transcriptional repressor NF-X1
Supercontig_1.1	850491	850725	WT_peak_188	849165	850742	Exon	-	234	BC1G_00347	gi|501498688|ref|WP_012506937.1|	1129	2e-141	glutamine amidotransferase [Pelodictyon phaeoclathratiforme]	.	.	.	.	P14742	870	0	Glutamine--fructose-6-phosphate aminotransferase [isomerizing]	YKL104c	870	0	COG0449	pfam00310	GATase_2	Glutamine amidotransferases class-II.	GO:0006002|fructose 6-phosphate metabolic process;GO:0034221|fungal-type cell wall chitin biosynthetic process;GO:0006541|glutamine metabolic process;GO:0006048|UDP-N-acetylglucosamine biosynthetic process;GO:0006047|UDP-N-acetylglucosamine metabolic process;	.	GO:0030246|carbohydrate binding;GO:0004360|glutamine-fructose-6-phosphate transaminase (isomerizing) activity;	K00820	glmS, GFPT; glucosamine--fructose-6-phosphate aminotransferase (isomerizing) [EC:2.6.1.16]
Supercontig_1.1	913995	914262	WT_peak_205	912764	915401	Exon	+	267	BC1G_00372	.	.	.	.	.	.	.	.	O13683	287	3e-78	Uncharacterized protein C11E3.02c	.	.	.	.	pfam10540	Membr_traf_MHD	Munc13 (mammalian uncoordinated) homology domain. Munc13 proteins constitute a family of three highly homologous molecules (Munc13-1, Munc13-2 and Munc13-3) with homology to Caenorhabditis elegans unc-13p. Munc13 proteins contain a phorbol ester-binding C1 domain and two C2 domains, which are Ca2+/phospholipid binding domains. Sequence analyses have uncovered two regions called Munc13 homology do…	.	GO:0032153|cell division site;GO:0051286|cell tip;GO:0005829|cytosol;GO:0005783|endoplasmic reticulum;	.	.	.
Supercontig_1.1	1052100	1052402	WT_peak_232	1051268	1052817	Exon	-	302	BC1G_00418	gi|750415393|ref|WP_040697288.1|	337	9e-30	sensor histidine kinase/response regulator, partial [Nodosilinea nodulosa]	.	.	.	.	Q5AHA0	91.3	3e-17	Histidine protein kinase 1	.	.	.	.	pfam00072	Response_reg	Response regulator receiver domain. This domain receives the signal from the sensor partner in bacterial two-component systems. It is usually found N-terminal to a DNA binding effector domain.	GO:0071555|cell wall organization;GO:0009405|pathogenesis;	GO:0005622|intracellular;	GO:0005524|ATP binding;GO:0000155|phosphorelay sensor kinase activity;	.	.
Supercontig_1.1	1061564	1061945	WT_peak_233	1061230	1062316	Exon	+	381	BC1G_00420	gi|168278755|dbj|BAG11257.1|	779	2e-82	synaptojanin-1 [synthetic construct]	.	.	.	.	O43001	655	0	Inositol-1,4,5-trisphosphate 5-phosphatase 1	YOR109w_1	435	4e-137	COG5329	pfam02383	Syja_N	SacI homology domain. This Pfam family represents a protein domain which shows homology to the yeast protein SacI. The SacI homology domain is most notably found at the amino terminal of the inositol 5'-phosphatase synaptojanin.	GO:0046856|phosphatidylinositol dephosphorylation;GO:0015031|protein transport;	GO:0032153|cell division site;GO:0051286|cell tip;GO:0005829|cytosol;	GO:0005509|calcium ion binding;GO:1990651|inositol-1,2,4,5,6-pentakisphosphate 5-phosphatase activity;GO:1990649|inositol-1,2,4,5-tetrakisphosphate 5-phosphatase activity;GO:0052659|inositol-1,3,4,5-tetrakisphosphate 5-phosphatase activity;GO:0052658|inositol-1,4,5-trisphosphate 5-phosphatase activity;GO:1990650|inositol-2,4,5,6-tetrakisphosphate 5-phosphatase activity;GO:1990640|inositol-2,4,5-t…	.	.
Supercontig_1.1	1074337	1074564	WT_peak_238	1073778	1077517	Exon	+	227	BC1G_00425	gi|870996|emb|CAA57304.1|	494	4e-48	white [synthetic construct]	.	.	.	.	Q8T673	1036	0	ABC transporter G family member 21	SPCC18B5.01c_2	370	4e-115	COG1131	pfam01061	ABC2_membrane	ABC-2 type transporter.	GO:0031152|aggregation involved in sorocarp development;GO:0031154|culmination involved in sorocarp development;GO:0006972|hyperosmotic response;GO:0031288|sorocarp morphogenesis;GO:0006810|transport;	GO:0016021|integral component of membrane;GO:0005886|plasma membrane;	GO:0005524|ATP binding;GO:0042626|ATPase activity, coupled to transmembrane movement of substances;	.	.
Supercontig_1.1	1171668	1171894	WT_peak_247	1171493	1171817	Exon	-	149	BC1G_00461	.	.	.	.	.	.	.	.	.	.	.	.	.	.	.	.	pfam05789	Baculo_VP1054	Baculovirus VP1054 protein. This family consists of several VP1054 proteins from the Baculoviruses. VP1054 is a virus structural protein required for nucleocapsid assembly.	.	.	.	.	.
Supercontig_1.1	1197622	1197837	WT_peak_253	1197635	1198218	Exon	-	202	BC1G_00475	.	.	.	.	.	.	.	.	Q7SDX3	28.1	4e-10	3-hydroxyanthranilate 3,4-dioxygenase	.	.	.	.	pfam04145	Ctr	Ctr copper transporter family. The redox active metal copper is an essential cofactor in critical biological processes such as respiration, iron transport, oxidative stress protection, hormone production, and pigmentation. A widely conserved family of high-affinity copper transport proteins (Ctr proteins) mediates copper uptake at the plasma membrane. A series of clustered methionine residues in …	GO:0034354|'de novo' NAD biosynthetic process from tryptophan;GO:0043420|anthranilate metabolic process;GO:0019805|quinolinate biosynthetic process;GO:0046874|quinolinate metabolic process;GO:0006569|tryptophan catabolic process;	GO:0005737|cytoplasm;	GO:0000334|3-hydroxyanthranilate 3,4-dioxygenase activity;GO:0008198|ferrous iron binding;	K00452	HAAO; 3-hydroxyanthranilate 3,4-dioxygenase [EC:1.13.11.6]
Supercontig_1.10	87748	87956	WT_peak_294	87397	88019	Exon	-	208	BC1G_03274	gi|534501439|gb|AGU10650.1|	568	2e-61	Kelch motif [uncultured organism]	.	.	.	.	.	.	.	.	.	.	.	.	pfam13415	Kelch_3	Galactose oxidase, central domain.	.	.	.	.	.
Supercontig_1.10	101320	101550	WT_peak_298	101401	102829	Exon	-	149	BC1G_03280	gi|494081040|ref|WP_007023080.1|	835	9e-104	glycine cleavage system protein T [Neptuniibacter caesariensis]	.	.	.	.	O14110	375	1e-124	Probable aminomethyltransferase, mitochondrial	SPAC31G5.14	375	4e-125	COG0404	pfam01571	GCV_T	Aminomethyltransferase folate-binding domain. This is a family of glycine cleavage T-proteins, part of the glycine cleavage multienzyme complex (GCV) found in bacteria and the mitochondria of eukaryotes. GCV catalyses the catabolism of glycine in eukaryotes. The T-protein is an aminomethyl transferase.	GO:0019464|glycine decarboxylation via glycine cleavage system;	GO:0005960|glycine cleavage complex;GO:0005739|mitochondrion;	GO:0004047|aminomethyltransferase activity;GO:0008483|transaminase activity;	K00605	gcvT, AMT; aminomethyltransferase [EC:2.1.2.10]
Supercontig_1.10	152077	152304	WT_peak_314	152014	152365	Exon	-	227	BC1G_03301	gi|737903739|ref|WP_035870023.1|	587	2e-70	oxidoreductase [Cryptosporangium arvum]	.	.	.	.	P14065	272	4e-88	Glycerol 2-dehydrogenase (NADP(+))	YOR120w	272	1e-88	COG0656	pfam00248	Aldo_ket_red	Aldo/keto reductase family. This family includes a number of K+ ion channel beta chain regulatory domains - these are reported to have oxidoreductase activity.	GO:0019568|arabinose catabolic process;GO:0034599|cellular response to oxidative stress;GO:0042843|D-xylose catabolic process;GO:0006071|glycerol metabolic process;	GO:0005737|cytoplasm;	GO:0004032|alditol:NADP+ 1-oxidoreductase activity;GO:0004033|aldo-keto reductase (NADP) activity;GO:0047953|glycerol 2-dehydrogenase (NADP+) activity;GO:1990042|glycerol dehydrogenase [NAD(P)+] activity;GO:0003729|mRNA binding;GO:0016491|oxidoreductase activity;	K18097	GCY1; glycerol 2-dehydrogenase (NADP+) [EC:1.1.1.156]
Supercontig_1.10	343960	344265	WT_peak_353	343302	344200	Exon	-	240	BC1G_03385	gi|218675649|gb|AAI69245.2|	1167	3e-137	plasma membrane calcium ATPase 1 [synthetic construct]	.	.	.	.	Q9HDW7	814	0	Calcium-transporting ATPase 2	.	.	.	.	pfam00689	Cation_ATPase_C	Cation transporting ATPase, C-terminus. Members of this families are involved in Na+/K+, H+/K+, Ca++ and Mg++ transport. This family represents 5 transmembrane helices.	GO:0006874|cellular calcium ion homeostasis;	GO:0071627|integral component of fungal-type vacuolar membrane;GO:0005887|integral component of plasma membrane;	GO:0005524|ATP binding;GO:0005388|calcium-transporting ATPase activity;GO:0046872|metal ion binding;	K01537	E3.6.3.8; Ca2+-transporting ATPase [EC:3.6.3.8]
Supercontig_1.10	454638	454813	WT_peak_379	454435	454726	Exon	-	88	BC1G_03424	.	.	.	.	.	.	.	.	A1CQ63	321	2e-92	Mediator of RNA polymerase II transcription subunit 16	.	.	.	.	pfam11635	Med16	Mediator complex subunit 16. Mediator is a large complex of up to 33 proteins that is conserved from plants through fungi to humans - the number and representation of individual subunits varying with species. It is arranged into four different sections, a core, a head, a tail and a kinase-activity part, and the number of subunits within each of these is what varies with species. Overall, Mediator…	GO:0006355|regulation of transcription, DNA-templated;GO:0006351|transcription, DNA-templated;	GO:0005634|nucleus;	.	K15160	SIN4, MED16; mediator of RNA polymerase II transcription subunit 16, fungi type
Supercontig_1.100	60867	61068	WT_peak_393	60893	61078	Exon	-	175	BC1G_12446	gi|756823788|ref|WP_042641063.1|	1032	6e-132	glutathione reductase [Aeromonas eucrenophila]	.	.	.	.	Q873E8	429	3e-144	Glutathione reductase	SPBC17A3.07	395	2e-131	COG1249	pfam07992	Pyr_redox_2	Pyridine nucleotide-disulphide oxidoreductase. This family includes both class I and class II oxidoreductases and also NADH oxidases and peroxidases. This domain is actually a small NADH binding domain within a larger FAD binding domain.	GO:0045454|cell redox homeostasis;GO:0006749|glutathione metabolic process;	GO:0005737|cytoplasm;	GO:0050660|flavin adenine dinucleotide binding;GO:0004362|glutathione-disulfide reductase activity;GO:0050661|NADP binding;	K00383	GSR, gor; glutathione reductase (NADPH) [EC:1.8.1.7]
Supercontig_1.100	125626	125842	WT_peak_409	125488	129505	Exon	+	216	BC1G_12477	.	.	.	.	.	.	.	.	.	.	.	.	.	.	.	.	pfam09280	XPC-binding	XPC-binding domain. Members of this family adopt a structure consisting of four alpha helices, arranged in an array. They bind specifically and directly to the xeroderma pigmentosum group C protein (XPC) to initiate nucleotide excision repair.	.	.	.	.	.
Supercontig_1.101	30755	30906	WT_peak_420	30483	30857	Exon	-	102	BC1G_12197	.	.	.	.	.	.	.	.	.	.	.	.	.	.	.	.	pfam00651	BTB	BTB/POZ domain. The BTB (for BR-C, ttk and bab) or POZ (for Pox virus and Zinc finger) domain is present near the N-terminus of a fraction of zinc finger (pfam00096) proteins and in proteins that contain the pfam01344 motif such as Kelch and a family of pox virus proteins. The BTB/POZ domain mediates homomeric dimerization and in some instances heteromeric dimerization. The structure of the dimer…	.	.	.	.	.
Supercontig_1.102	35239	35429	WT_peak_453	35136	35582	Exon	+	190	BC1G_12563	gi|744445491|gb|KIE06419.1|	250	4e-21	hypothetical protein DA73_0245125 [Tolypothrix bouteillei VB521301]	.	.	.	.	A2QBQ3	190	4e-53	Probable endo-1,3(4)-beta-glucanase An02g00850	.	.	.	.	pfam06583	Neogenin_C	Neogenin C-terminus. This family represents the C-terminus of eukaryotic neogenin precursor proteins, which contains several potential phosphorylation sites. Neogenin is a member of the N-CAM family of cell adhesion molecules (and therefore contains multiple copies of pfam00047 and pfam00041) and is closely related to the DCC tumor suppressor gene product - these proteins may play an integral rol…	GO:0030245|cellulose catabolic process;	GO:0031225|anchored component of membrane;GO:0005886|plasma membrane;	GO:0052861|glucan endo-1,3-beta-glucanase activity, C-3 substituted reducing group;GO:0052862|glucan endo-1,4-beta-glucanase activity, C-3 substituted reducing group;	.	.
Supercontig_1.103	97211	97425	WT_peak_486	97235	99692	Exon	-	190	BC1G_12523	gi|901669828|emb|CQB88531.1|	303	3e-25	Probable DEAD-box ATP-dependent RNA helicase SA1885 [Chlamydia trachomatis]	.	.	.	.	A2QA23	213	4e-58	ATP-dependent RNA helicase dbp6	.	.	.	.	pfam00270	DEAD	DEAD/DEAH box helicase. Members of this family include the DEAD and DEAH box helicases. Helicases are involved in unwinding nucleic acids. The DEAD box helicases are involved in various aspects of RNA metabolizm, including nuclear transcription, pre mRNA splicing, ribosome biogenesis, nucleocytoplasmic transport, translation, RNA decay and organellar gene expression.	GO:0006364|rRNA processing;	GO:0005730|nucleolus;	GO:0005524|ATP binding;GO:0004386|helicase activity;GO:0003723|RNA binding;	.	.
Supercontig_1.104	97822	98085	WT_peak_521	97844	98333	Exon	-	241	BC1G_12400	gi|502675950|ref|WP_012911688.1|	266	2e-24	hypothetical protein [Pirellula staleyi]	.	.	.	.	.	.	.	.	.	.	.	.	pfam11563	Protoglobin	Protoglobin. This family includes protoglobin from Methanosarcina acetivorans C2A. It is also found near the N-terminus of the Haem-based aerotactic transducer HemAT in Bacillus subtilis. It is part of the haemoglobin superfamily. Protoglobin has specific loops and an amino-terminal extension which leads to the burying of the haem within the matrix of the protein. Protoglobin-specific apolar tunn…	.	.	.	.	.
Supercontig_1.105	34711	34868	WT_peak_554	34330	35146	Exon	-	157	BC1G_12696	gi|670505186|ref|WP_031453013.1|	156	8e-09	integrase [Desulfobacula sp. TS]	.	.	.	.	Q91WT4	62	9e-10	DnaJ homolog subfamily C member 17	.	.	.	.	pfam00226	DnaJ	DnaJ domain. DnaJ domains (J-domains) are associated with hsp70 heat-shock system and it is thought that this domain mediates the interaction. DnaJ-domain is therefore part of a chaperone (protein folding) system. The T-antigens, although not in Prosite are confirmed as DnaJ containing domains from literature.	GO:0000122|negative regulation of transcription from RNA polymerase II promoter;GO:1901998|toxin transport;GO:0006351|transcription, DNA-templated;	GO:0005737|cytoplasm;GO:0005634|nucleus;	GO:0000166|nucleotide binding;GO:0003723|RNA binding;	K09537	DNAJC17; DnaJ homolog subfamily C member 17
Supercontig_1.105	35507	35717	WT_peak_556	35592	36485	Exon	+	125	BC1G_12697	.	.	.	.	.	.	.	.	.	.	.	.	.	.	.	.	pfam07000	DUF1308	Protein of unknown function (DUF1308). This family consists of several hypothetical eukaryotic sequences of around 400 residues in length. The function of this family is unknown.	.	.	.	.	.
Supercontig_1.105	80111	80375	WT_peak_570	80202	80603	Exon	+	173	BC1G_12717	.	.	.	.	.	.	.	.	C8ZI10	94.4	1e-20	Sphingoid long-chain base transporter RSB1	.	.	.	.	pfam04479	RTA1	RTA1 like protein. This family is comprised of fungal proteins with multiple transmembrane regions. RTA1 is involved in resistance to 7-aminocholesterol, while RTM1 confers resistance to an an unknown toxic chemical in molasses. These proteins may bind to the toxic substance, and thus prevent toxicity. They are not thought to be involved in the efflux of xenobiotics.	GO:0006869|lipid transport;GO:0006950|response to stress;	GO:0016021|integral component of membrane;GO:0005886|plasma membrane;	.	.	.
Supercontig_1.107	8929	9087	WT_peak_629	8976	9331	Exon	+	111	BC1G_13010	.	.	.	.	.	.	.	.	.	.	.	.	.	.	.	.	pfam01576	Myosin_tail_1	Myosin tail. The myosin molecule is a multi-subunit complex made up of two heavy chains and four light chains it is a fundamental contractile protein found in all eukaryote cell types. This family consists of the coiled-coil myosin heavy chain tail region. The coiled-coil is composed of the tail from two molecules of myosin. These can then assemble into the macromolecular thick filament. The coil…	.	.	.	.	.
Supercontig_1.108	132718	132992	WT_peak_677	131623	134475	Exon	+	274	BC1G_13006	gi|495258955|ref|WP_007983710.1|	316	2e-26	ATPase [Haladaptatus paucihalophilus]	.	.	.	.	Q6AZT2	122	2e-27	Spastin	PH1840	119	1e-26	COG0464	pfam00004	AAA	ATPase family associated with various cellular activities (AAA). AAA family proteins often perform chaperone-like functions that assist in the assembly, operation, or disassembly of protein complexes.	GO:0008089|anterograde axon cargo transport;GO:0019896|axon transport of mitochondrion;GO:0007409|axonogenesis;GO:0032506|cytokinetic process;GO:0006888|ER to Golgi vesicle-mediated transport;GO:0010458|exit from mitosis;GO:0090148|membrane fission;GO:0001578|microtubule bundle formation;GO:0051013|microtubule severing;GO:0000281|mitotic cytokinesis;GO:0051228|mitotic spindle disassembly;GO:00314…	GO:1904115|axon cytoplasm;GO:0005813|centrosome;GO:0016021|integral component of membrane;GO:0005874|microtubule;GO:0030496|midbody;GO:0031965|nuclear membrane;GO:0048471|perinuclear region of cytoplasm;GO:0005819|spindle;	GO:0043014|alpha-tubulin binding;GO:0005524|ATP binding;GO:0048487|beta-tubulin binding;GO:0008017|microtubule binding;GO:0008568|microtubule-severing ATPase activity;	K13254	SPAST; spastin [EC:3.6.4.3]
Supercontig_1.11	42462	42753	WT_peak_725	42223	42736	Exon	-	274	BC1G_02884	.	.	.	.	.	.	.	.	.	.	.	.	.	.	.	.	pfam12796	Ank_2	Ankyrin repeats (3 copies).	.	.	.	.	.
Supercontig_1.11	431291	431465	WT_peak_806	430605	433290	Exon	+	174	BC1G_03028	gi|649134066|gb|AIC58561.1|	976	6e-111	DHX8, partial [synthetic construct]	.	.	.	.	Q03319	471	5e-152	Probable ATP-dependent RNA helicase prh1	SPAC2G11.11c	471	2e-152	COG1643	pfam04408	HA2	Helicase associated domain (HA2). This presumed domain is about 90 amino acid residues in length. It is found is a diverse set of RNA helicases. Its function is unknown, however it seems likely to be involved in nucleic acid binding.	GO:0006397|mRNA processing;GO:0006396|RNA processing;	GO:0005737|cytoplasm;GO:0005730|nucleolus;GO:0005681|spliceosomal complex;	GO:0005524|ATP binding;GO:0004004|ATP-dependent RNA helicase activity;GO:0044822|poly(A) RNA binding;	K14781	DHR2; ATP-dependent RNA helicase DHR2 [EC:3.6.4.13]
Supercontig_1.111	25741	25924	WT_peak_849	25782	26266	Exon	-	142	BC1G_13119	gi|502959099|ref|WP_013194075.1|	197	2e-14	exosome complex exonuclease 1 [Methanohalobium evestigatum]	.	.	.	.	O42872	130	2e-34	Exosome complex component ski6	SPAC3G9.10c	130	5e-35	COG0689	pfam01138	RNase_PH	3' exoribonuclease family, domain 1. This family includes 3'-5' exoribonucleases. Ribonuclease PH contains a single copy of this domain, and removes nucleotide residues following the -CCA terminus of tRNA. Polyribonucleotide nucleotidyltransferase (PNPase) contains two tandem copies of the domain. PNPase is involved in mRNA degradation in a 3'-5' direction. The exosome is a 3'-5' exoribonuclease …	GO:0071028|nuclear mRNA surveillance;GO:0034427|nuclear-transcribed mRNA catabolic process, exonucleolytic, 3'-5';GO:0071051|polyadenylation-dependent snoRNA 3'-end processing;GO:0031125|rRNA 3'-end processing;GO:0016075|rRNA catabolic process;GO:0034475|U4 snRNA 3'-end processing;	GO:0000177|cytoplasmic exosome (RNase complex);GO:0005829|cytosol;GO:0000178|exosome (RNase complex);GO:0044732|mitotic spindle pole body;GO:0000176|nuclear exosome (RNase complex);GO:0005730|nucleolus;GO:0005634|nucleus;	GO:0003723|RNA binding;	K11600	RRP41, EXOSC4, SKI6; exosome complex component RRP41
Supercontig_1.111	79731	80053	WT_peak_860	79280	80954	Exon	-	322	BC1G_13146	gi|657824780|ref|WP_029541323.1|	940	1e-116	dioxygenase [Rhodococcus sp. BCP1]	.	.	.	.	Q53353	293	2e-90	Lignostilbene-alpha,beta-dioxygenase isozyme I	all1106	193	1e-53	COG3670	pfam03055	RPE65	Retinal pigment epithelial membrane protein. This family represents a retinal pigment epithelial membrane receptor which is abundantly expressed in retinal pigment epithelium, and binds plasma retinal binding protein. The family also includes the sequence related neoxanthin cleavage enzyme in plants and lignostilbene-alpha,beta-dioxygenase in bacteria.	GO:0046274|lignin catabolic process;GO:0055114|oxidation-reduction process;	.	GO:0005506|iron ion binding;GO:0050054|lignostilbene alpha beta-dioxygenase activity;	.	.
Supercontig_1.113	75163	75340	WT_peak_909	74184	76743	Exon	+	177	BC1G_12877	gi|148745212|gb|AAI43052.1|	328	9e-29	TBC1 domain family, member 10A, partial [synthetic construct]	.	.	.	.	P87234	358	2e-110	GTPase-activating protein gyp3	.	.	.	.	pfam00566	RabGAP-TBC	Rab-GTPase-TBC domain. Identification of a TBC domain in GYP6_YEAST and GYP7_YEAST, which are GTPase activator proteins of yeast Ypt6 and Ypt7, implies that these domains are GTPase activator proteins of Rab-like small GTPases.	GO:0090630|activation of GTPase activity;GO:0006886|intracellular protein transport;GO:0031338|regulation of vesicle fusion;	GO:0005829|cytosol;GO:0012505|endomembrane system;GO:0016021|integral component of membrane;GO:0005622|intracellular;	GO:0005096|GTPase activator activity;GO:0017137|Rab GTPase binding;	.	.
Supercontig_1.114	90584	90817	WT_peak_931	90106	90702	Exon	+	118	BC1G_13094	.	.	.	.	.	.	.	.	.	.	.	.	.	.	.	.	pfam00026	Asp	Eukaryotic aspartyl protease. Aspartyl (acid) proteases include pepsins, cathepsins, and renins. Two-domain structure, probably arising from ancestral duplication. This family does not include the retroviral nor retrotransposon proteases (pfam00077), which are much smaller and appear to be homologous to a single domain of the eukaryotic asp proteases.	.	.	.	.	.
Supercontig_1.115	64749	64994	WT_peak_957	64700	65259	Exon	+	245	BC1G_13386	gi|493055277|ref|WP_006113874.1|	637	9e-71	glucose-methanol-choline oxidoreductase [Halorubrum coriense]	.	.	.	.	A6X2G7	208	2e-57	Oxygen-dependent choline dehydrogenase	SMb20496	239	2e-69	COG2303	pfam05199	GMC_oxred_C	GMC oxidoreductase. This domain found associated with pfam00732.	GO:0019285|glycine betaine biosynthetic process from choline;	.	GO:0008802|betaine-aldehyde dehydrogenase activity;GO:0008812|choline dehydrogenase activity;GO:0050660|flavin adenine dinucleotide binding;	K00108	betA, CHDH; choline dehydrogenase [EC:1.1.99.1]
Supercontig_1.117	16871	17145	WT_peak_989	16368	18333	Exon	-	274	BC1G_13227	gi|61354596|gb|AAX41026.1|	603	5e-62	MAP/microtubule affinity-regulating kinase 3 [synthetic construct]	.	.	.	.	Q01919	370	2e-110	Serine/threonine-protein kinase KIN4	.	.	.	.	pfam00069	Pkinase	Protein kinase domain.	GO:0035556|intracellular signal transduction;GO:0031578|mitotic spindle orientation checkpoint;GO:0071988|protein localization to spindle pole body;GO:0006468|protein phosphorylation;	GO:0005938|cell cortex;GO:0005935|cellular bud neck;GO:0005634|nucleus;GO:0005816|spindle pole body;	GO:0005524|ATP binding;GO:0004674|protein serine/threonine kinase activity;	K08286	E2.7.11.-; protein-serine/threonine kinase [EC:2.7.11.-]
Supercontig_1.117	54682	54883	WT_peak_1002	51937	54910	Exon	+	201	BC1G_13239	.	.	.	.	.	.	.	.	.	.	.	.	.	.	.	.	pfam01757	Acyl_transf_3	Acyltransferase family. This family includes a range of acyltransferase enzymes. This domain is found in many as yet uncharacterized C. elegans proteins and it is approximately 300 amino acids long.	.	.	.	.	.
Supercontig_1.12	77271	77442	WT_peak_1099	76976	77418	Exon	-	147	BC1G_03078	gi|504740024|ref|WP_014927126.1|	332	3e-31	acetyl-CoA acetyltransferase [Gordonia sp. KTR9]	.	.	.	.	P59395	94.4	3e-21	Carnitinyl-CoA dehydratase	STM0070	94	9e-22	COG1024	pfam00378	ECH	Enoyl-CoA hydratase/isomerase family. This family contains a diverse set of enzymes including: Enoyl-CoA hydratase. Napthoate synthase. Carnitate racemase. 3-hydoxybutyryl-CoA dehydratase. Dodecanoyl-CoA delta-isomerase.	GO:0009437|carnitine metabolic process;	.	GO:0016836|hydro-lyase activity;	K08299	caiD; crotonobetainyl-CoA hydratase [EC:4.2.1.149]
Supercontig_1.12	219270	219577	WT_peak_1141	219343	219506	Exon	+	163	BC1G_03129	.	.	.	.	.	.	.	.	.	.	.	.	.	.	.	.	pfam15253	STIL_N	SCL-interrupting locus protein N-terminus.	.	.	.	.	.
Supercontig_1.12	292166	292444	WT_peak_1164	291683	292376	Exon	-	210	BC1G_03160	gi|689678594|emb|CEF48590.1|	707	1e-83	unnamed protein product [uncultured bacterium]	.	.	.	.	P36035	328	9e-103	Carboxylic acid transporter protein homolog	.	.	.	.	pfam00083	Sugar_tr	Sugar (and other) transporter.	GO:0035879|plasma membrane lactate transport;GO:0006849|plasma membrane pyruvate transport;GO:0097080|plasma membrane selenite transport;	GO:0016021|integral component of membrane;GO:0005886|plasma membrane;	GO:0015144|carbohydrate transmembrane transporter activity;GO:0015355|secondary active monocarboxylate transmembrane transporter activity;GO:0097079|selenite:proton symporter activity;	K08178	JEN; MFS transporter, SHS family, lactate transporter
Supercontig_1.120	114268	114441	WT_peak_1233	112689	114607	Exon	-	173	BC1G_13682	.	.	.	.	.	.	.	.	.	.	.	.	.	.	.	.	pfam05110	AF-4	AF-4 proto-oncoprotein. This family consists of AF4 (Proto-oncogene AF4) and FMR2 (Fragile X E mental retardation syndrome) nuclear proteins. These proteins have been linked to human diseases such as acute lymphoblastic leukaemia and mental retardation. The family also contains a Drosophila AF4 protein homologue Lilliputian which contains an AT-hook domain. Lilliputian represents a novel pair-rul…	.	.	.	.	.
Supercontig_1.122	109021	109175	WT_peak_1281	108607	110364	Exon	+	154	BC1G_13583	.	.	.	.	.	.	.	.	.	.	.	.	.	.	.	.	pfam10446	DUF2457	Protein of unknown function (DUF2457). This is a family of uncharacterized proteins.	.	.	.	.	.
Supercontig_1.126	6821	7204	WT_peak_1350	6355	7061	Exon	+	240	BC1G_13837	.	.	.	.	.	.	.	.	Q09800	95.1	6e-21	Uncharacterized protein C22G7.07c	.	.	.	.	pfam05063	MT-A70	MT-A70. MT-A70 is the S-adenosylmethionine-binding subunit of human mRNA:m6A methyl-transferase (MTase), an enzyme that sequence-specifically methylates adenines in pre-mRNAs.	GO:0006139|nucleobase-containing compound metabolic process;	GO:0005829|cytosol;GO:0005634|nucleus;	GO:0008168|methyltransferase activity;	.	.
Supercontig_1.128	46599	46829	WT_peak_1406	46562	47454	Exon	+	230	BC1G_13944	gi|740744769|ref|WP_038530055.1|	864	1e-104	trehalose-6-phosphate synthase [Formosa agariphila]	.	.	.	.	Q00075	636	0	Alpha,alpha-trehalose-phosphate synthase [UDP-forming] 1	SPAC328.03	560	0	COG0380	pfam00982	Glyco_transf_20	Glycosyltransferase family 20. Members of this family belong to glycosyl transferase family 20. OtsA (Trehalose-6-phosphate synthase) is homologous to regions in the subunits of yeast trehalose-6-phosphate synthase/phosphate complex,.	GO:0005992|trehalose biosynthetic process;	.	GO:0003825|alpha,alpha-trehalose-phosphate synthase (UDP-forming) activity;	.	.
Supercontig_1.128	93446	93715	WT_peak_1420	93508	94146	Exon	+	207	BC1G_13965	gi|901672575|emb|CQB86515.1|	816	4e-94	Karyopherin (importin) beta [Chlamydia trachomatis]	.	.	.	.	O35643	667	0	AP-1 complex subunit beta-1	SPBC947.02	576	0	COG5096	pfam01602	Adaptin_N	Adaptin N terminal region. This family consists of the N terminal region of various alpha, beta and gamma subunits of the AP-1, AP-2 and AP-3 adaptor protein complexes. The adaptor protein (AP) complexes are involved in the formation of clathrin-coated pits and vesicles. The N-terminal region of the various adaptor proteins (APs) is constant by comparison to the C-terminal which is variable withi…	GO:0007368|determination of left/right symmetry;GO:0007507|heart development;GO:0006886|intracellular protein transport;GO:0016192|vesicle-mediated transport;	GO:0030131|clathrin adaptor complex;GO:0030665|clathrin-coated vesicle membrane;GO:0005802|trans-Golgi network;	GO:0019901|protein kinase binding;GO:0008565|protein transporter activity;	K12392	AP1B1; AP-1 complex subunit beta-1
Supercontig_1.13	76719	76920	WT_peak_1467	76803	77973	Exon	-	117	BC1G_03453	gi|220942614|gb|ACL83850.1|	775	1e-92	sgl-PA, partial [synthetic construct]	.	.	.	.	O02373	303	1e-94	UDP-glucose 6-dehydrogenase	AGl1413	185	3e-51	COG1004	pfam00984	UDPG_MGDP_dh	UDP-glucose/GDP-mannose dehydrogenase family, central domain. The UDP-glucose/GDP-mannose dehydrogenaseses are a small group of enzymes which possesses the ability to catalyse the NAD-dependent 2-fold oxidation of an alcohol to an acid without the release of an aldehyde intermediate.	GO:0005975|carbohydrate metabolic process;GO:0007166|cell surface receptor signaling pathway;GO:0030206|chondroitin sulfate biosynthetic process;GO:0007427|epithelial cell migration, open tracheal system;GO:0008543|fibroblast growth factor receptor signaling pathway;GO:0006024|glycosaminoglycan biosynthetic process;GO:0007507|heart development;GO:0015012|heparan sulfate proteoglycan biosynthetic …	GO:0005829|cytosol;GO:0005634|nucleus;	GO:0051287|NAD binding;GO:0003979|UDP-glucose 6-dehydrogenase activity;	K00012	UGDH, ugd; UDPglucose 6-dehydrogenase [EC:1.1.1.22]
Supercontig_1.13	204655	204877	WT_peak_1499	203474	205278	Exon	+	222	BC1G_03501	gi|493400404|ref|WP_006356505.1|	312	1e-25	cation-transporting ATPase [[Clostridium] methylpentosum]	.	.	.	.	P39986	1253	0	Manganese-transporting ATPase 1	YEL031w	1253	0	COG0474	pfam00122	E1-E2_ATPase	E1-E2 ATPase.	GO:0006874|cellular calcium ion homeostasis;GO:0030026|cellular manganese ion homeostasis;GO:0055092|sterol homeostasis;GO:0055085|transmembrane transport;	GO:0005801|cis-Golgi network;GO:0005789|endoplasmic reticulum membrane;GO:0005887|integral component of plasma membrane;	GO:0005524|ATP binding;GO:0015662|ATPase activity, coupled to transmembrane movement of ions, phosphorylative mechanism;GO:0019829|cation-transporting ATPase activity;GO:0046872|metal ion binding;	K14950	ATP13A1; cation-transporting ATPase 13A1 [EC:3.6.3.-]
Supercontig_1.13	242956	243135	WT_peak_1506	241869	245532	Exon	+	179	BC1G_03511	gi|822544583|ref|WP_046973491.1|	924	7e-96	gramicidin synthase [Photorhabdus temperata]	.	.	.	.	Q9P7T1	181	1e-43	Hydroxamate-type ferrichrome siderophore peptide synthetase	SPAC23G3.02c_3	584	8e-177	COG1020	pfam00501	AMP-binding	AMP-binding enzyme.	GO:0031169|ferrichrome biosynthetic process;GO:0006880|intracellular sequestering of iron ion;	GO:0005829|cytosol;	GO:0016874|ligase activity;GO:0031177|phosphopantetheine binding;	.	.
Supercontig_1.13	397304	397483	WT_peak_1541	397359	397629	Exon	-	124	BC1G_03572	.	.	.	.	.	.	.	.	.	.	.	.	.	.	.	.	pfam12228	DUF3604	Protein of unknown function (DUF3604). This family of proteins is found in bacteria. Proteins in this family are typically between 621 and 693 amino acids in length.	.	.	.	.	.
Supercontig_1.131	54061	54262	WT_peak_1576	53881	54439	Exon	-	201	BC1G_14130	.	.	.	.	.	.	.	.	.	.	.	.	.	.	.	.	pfam12756	zf-C2H2_2	C2H2 type zinc-finger (2 copies). This family contains two copies of a C2H2-like zinc finger domain.	.	.	.	.	.
Supercontig_1.132	25452	25623	WT_peak_1595	23405	29462	Exon	+	171	BC1G_14050	gi|901670337|emb|CQB88207.1|	1478	3e-172	ski2-like helicase [Chlamydia trachomatis]	.	.	.	.	O60072	1962	0	Putative helicase mug81	SPBC13G1.10c	1962	0	COG1204	pfam02889	Sec63	Sec63 Brl domain. This domain (also known as the Brl domain) is required for assembly of functional endoplasmic reticulum translocons.	GO:0051321|meiotic cell cycle;GO:2000765|regulation of cytoplasmic translation;	GO:0005737|cytoplasm;GO:0005829|cytosol;	GO:0005524|ATP binding;GO:0004004|ATP-dependent RNA helicase activity;GO:0003676|nucleic acid binding;	K18664	SLH1; antiviral helicase SLH1 [EC:3.6.4.13]
Supercontig_1.132	52491	52721	WT_peak_1601	52601	54031	Exon	+	120	BC1G_14056	.	.	.	.	.	.	.	.	.	.	.	.	.	.	.	.	pfam14604	SH3_9	Variant SH3 domain.	.	.	.	.	.
Supercontig_1.132	84339	84540	WT_peak_1612	84421	85081	Exon	+	119	BC1G_14068	gi|649121094|gb|AIC55087.1|	492	6e-56	MSMO1, partial [synthetic construct]	.	.	.	.	O59933	372	3e-127	Methylsterol monooxygenase	YGR060w	371	4e-127	COG3000	pfam04116	FA_hydroxylase	Fatty acid hydroxylase superfamily. This superfamily includes fatty acid and carotene hydroxylases and sterol desaturases. Beta-carotene hydroxylase is involved in zeaxanthin synthesis by hydroxylating beta-carotene, but the enzyme may be involved in other pathways. This family includes C-5 sterol desaturase and C-4 sterol methyl oxidase. Members of this family are involved in cholesterol biosynt…	GO:0006696|ergosterol biosynthetic process;GO:0006633|fatty acid biosynthetic process;	GO:0005783|endoplasmic reticulum;GO:0005789|endoplasmic reticulum membrane;GO:0016021|integral component of membrane;	GO:0000254|C-4 methylsterol oxidase activity;GO:0005506|iron ion binding;	K07750	E1.14.13.72, SC4MOL, ERG25; methylsterol monooxygenase [EC:1.14.13.72]
Supercontig_1.133	8023	8233	WT_peak_1626	4582	9463	Exon	+	210	BC1G_14149	.	.	.	.	.	.	.	.	.	.	.	.	.	.	.	.	pfam02765	POT1	Telomeric single stranded DNA binding POT1/CDC13. This domain binds single stranded telomeric DNA and adopts an OB fold. It includes the proteins POT1 and CDC13 which have been shown to regulate telomere length, replication and capping. POT1 is one component of the shelterin complex that protects telomere-ends from attack by DNA-repair mechanisms.	.	.	.	.	.
Supercontig_1.137	50026	50224	WT_peak_1705	50023	50743	Exon	-	198	BC1G_13901	gi|648466295|ref|WP_026158046.1|	758	3e-84	DNA mismatch repair protein MutS [SAR202 cluster bacterium SCGC AAA240-N13]	.	.	.	.	O74502	615	0	DNA mismatch repair protein msh6	SPCC285.16c	615	0	COG0249	pfam00488	MutS_V	MutS domain V. This domain is found in proteins of the MutS family (DNA mismatch repair proteins) and is found associated with pfam01624, pfam05188, pfam05192 and pfam05190. The mutS family of proteins is named after the Salmonella typhimurium MutS protein involved in mismatch repair; other members of the family included the eukaryotic MSH 1,2,3, 4,5 and 6 proteins. These have various roles in DN…	GO:0043570|maintenance of DNA repeat elements;GO:0000710|meiotic mismatch repair;GO:0006298|mismatch repair;GO:0007131|reciprocal meiotic recombination;	GO:0005829|cytosol;GO:0000228|nuclear chromosome;GO:0005634|nucleus;	GO:0005524|ATP binding;GO:0003684|damaged DNA binding;	K08737	MSH6; DNA mismatch repair protein MSH6
Supercontig_1.14	3928	4191	WT_peak_1787	4053	4205	Exon	+	138	BC1G_03763	.	.	.	.	.	.	.	.	.	.	.	.	.	.	.	.	pfam03669	UPF0139	Uncharacterized protein family (UPF0139).	.	.	.	.	.
Supercontig_1.14	46235	46476	WT_peak_1806	46217	46366	Exon	+	131	BC1G_03782	.	.	.	.	.	.	.	.	.	.	.	.	.	.	.	.	pfam00858	ASC	Amiloride-sensitive sodium channel.	.	.	.	.	.
Supercontig_1.14	73798	74021	WT_peak_1813	73847	73964	Exon	+	117	BC1G_03794	.	.	.	.	.	.	.	.	.	.	.	.	.	.	.	.	pfam00285	Citrate_synt	Citrate synthase.	.	.	.	.	.
Supercontig_1.14	133832	134174	WT_peak_1833	133065	134938	Exon	+	342	BC1G_03817	.	.	.	.	.	.	.	.	.	.	.	.	.	.	.	.	pfam08657	DASH_Spc34	DASH complex subunit Spc34. The DASH complex is a ~10 subunit microtubule-binding complex that is transferred to the kinetochore prior to mitosis. In Saccharomyces cerevisiae DASH forms both rings and spiral structures on microtubules in vitro. Components of the DASH complex, including Dam1, Duo1, Spc34, Dad1 and Ask1, are essential and connect the centromere to the plus end of spindle microtubul…	.	.	.	.	.
Supercontig_1.14	236727	236914	WT_peak_1875	236695	236825	Exon	+	98	BC1G_03863	.	.	.	.	.	.	.	.	.	.	.	.	.	.	.	.	pfam06622	SepQ	SepQ protein. This family consists of several enterobacterial SepQ proteins from Escherichia coli and Citrobacter rodentium. The function of this family is unclear.	.	.	.	.	.
Supercontig_1.14	312668	313082	WT_peak_1894	312758	313844	Exon	+	324	BC1G_03893	gi|737991230|ref|WP_035953012.1|	561	4e-62	hypothetical protein, partial [Laceyella sacchari]	.	.	.	.	P0C1B3	475	9e-162	Alpha-amylase A type-1/2	.	.	.	.	pfam00128	Alpha-amylase	Alpha amylase, catalytic domain. Alpha amylase is classified as family 13 of the glycosyl hydrolases. The structure is an 8 stranded alpha/beta barrel containing the active site, interrupted by a ~70 a.a. calcium-binding domain protruding between beta strand 3 and alpha helix 3, and a carboxyl-terminal Greek key beta-barrel domain.	GO:0016052|carbohydrate catabolic process;	GO:0030428|cell septum;GO:0030287|cell wall-bounded periplasmic space;GO:0005576|extracellular region;GO:0009277|fungal-type cell wall;GO:0032163|hyphal septin band;GO:0031521|spitzenkorper;	GO:0004556|alpha-amylase activity;GO:0005509|calcium ion binding;	K01176	E3.2.1.1, amyA, malS; alpha-amylase [EC:3.2.1.1]
Supercontig_1.14	325507	325665	WT_peak_1898	325087	325961	Exon	+	158	BC1G_03898	gi|649149451|gb|AIC62106.1|	370	2e-33	TCF25, partial [synthetic construct]	.	.	.	.	O13796	183	7e-48	Ribosome quality control complex subunit 1	.	.	.	.	pfam04910	Tcf25	Transcriptional repressor TCF25. Members of this family are transcriptional repressors. They may act by increasing histone deacetylase activity at promoter regions.	GO:0043161|proteasome-mediated ubiquitin-dependent protein catabolic process;GO:0072344|rescue of stalled ribosome;GO:1990116|ribosome-associated ubiquitin-dependent protein catabolic process;	GO:0005829|cytosol;GO:1990112|RQC complex;	.	.	.
Supercontig_1.14	338720	339187	WT_peak_1902	338946	341450	Exon	-	241	BC1G_03903	gi|504891850|ref|WP_015078952.1|	314	3e-26	hypothetical protein [Anabaena sp. 90]	.	.	.	.	Q7Z494	94.4	3e-18	Nephrocystin-3	.	.	.	.	pfam13424	TPR_12	Tetratricopeptide repeat.	GO:0003283|atrial septum development;GO:0060271|cilium morphogenesis;GO:0060027|convergent extension involved in gastrulation;GO:0071908|determination of intestine left/right asymmetry;GO:0007368|determination of left/right symmetry;GO:0071910|determination of liver left/right asymmetry;GO:0035469|determination of pancreatic left/right asymmetry;GO:0071909|determination of stomach left/right asym…	GO:0097546|ciliary base;GO:0097543|ciliary inversin compartment;GO:0005929|cilium;GO:0005829|cytosol;GO:0072372|primary cilium;	.	K19360	NPHP3; nephrocystin-3
Supercontig_1.143	51465	51638	WT_peak_1995	51103	51566	Exon	-	101	BC1G_14780	gi|749316635|ref|WP_040140709.1|	228	6e-16	hypothetical protein [Rhizobium etli]	.	.	.	.	B0Y6R2	923	0	Psi-producing oxygenase A	.	.	.	.	pfam03098	An_peroxidase	Animal haem peroxidase.	GO:0009405|pathogenesis;GO:0006979|response to oxidative stress;	.	GO:0020037|heme binding;GO:0005506|iron ion binding;GO:0016853|isomerase activity;GO:0052878|linoleate 8R-lipoxygenase activity;GO:0016705|oxidoreductase activity, acting on paired donors, with incorporation or reduction of molecular oxygen;GO:0004601|peroxidase activity;	.	.
Supercontig_1.145	15918	16124	WT_peak_2033	15939	16933	Exon	+	185	BC1G_14456	.	.	.	.	.	.	.	.	.	.	.	.	.	.	.	.	pfam10243	MIP-T3	Microtubule-binding protein MIP-T3. This protein, which interacts with both microtubules and TRAF3 (tumor necrosis factor receptor-associated factor 3), is conserved from worms to humans. The N-terminal region is the microtubule binding domain and is well-conserved; the C-terminal 100 residues, also well-conserved, constitute the coiled-coil region which binds to TRAF3. The central region of the …	.	.	.	.	.
Supercontig_1.147	3961	4165	WT_peak_2069	4059	4277	Exon	+	106	BC1G_14723	.	.	.	.	.	.	.	.	.	.	.	.	.	.	.	.	pfam15548	DUF4655	Domain of unknown function (DUF4655). This family of proteins is found in eukaryotes. Proteins in this family are typically between 533 and 570 amino acids in length.	.	.	.	.	.
Supercontig_1.148	48884	49146	WT_peak_2099	48594	50188	Exon	+	262	BC1G_14649	gi|649124661|gb|AIC56195.1|	188	1e-11	AATF, partial [synthetic construct]	.	.	.	.	Q7S6P8	55.1	1e-06	Protein bfr2	.	.	.	.	pfam13339	AATF-Che1	Apoptosis antagonizing transcription factor. The N-terminal and leucine-zipper region of the apoptosis antagonizing transcription factor-Che1.	GO:0000462|maturation of SSU-rRNA from tricistronic rRNA transcript (SSU-rRNA, 5.8S rRNA, LSU-rRNA);	GO:0005730|nucleolus;	.	K14782	AATF, BFR2; protein AATF/BFR2
Supercontig_1.149	17726	17904	WT_peak_2115	17482	18152	Exon	-	178	BC1G_14802	gi|809056640|ref|WP_046312642.1|	708	1e-86	oxidoreductase [Pontibacter korlensis]	.	.	.	.	P77376	236	1e-72	Uncharacterized oxidoreductase YdgJ	STM1462	245	2e-76	COG0673	pfam01408	GFO_IDH_MocA	Oxidoreductase family, NAD-binding Rossmann fold. This family of enzymes utilize NADP or NAD. This family is called the GFO/IDH/MOCA family in swiss-prot.	GO:0055114|oxidation-reduction process;	.	GO:0016491|oxidoreductase activity;	.	.
Supercontig_1.15	20874	21105	WT_peak_2134	20423	21639	Exon	+	231	BC1G_04115	.	.	.	.	.	.	.	.	.	.	.	.	.	.	.	.	pfam03251	Tymo_45kd_70kd	Tymovirus 45/70Kd protein. Tymoviruses are single stranded RNA viruses. This family includes a protein of unknown function that has been named based on its molecular weight. Tymoviruses such as the ononis yellow mosaic tymovirus encode only three proteins. Of these two are overlapping this protein overlaps a larger ORF that is thought to be the polymerase.	.	.	.	.	.
Supercontig_1.15	318947	319187	WT_peak_2208	317262	320157	Exon	-	240	BC1G_04241	.	.	.	.	.	.	.	.	.	.	.	.	.	.	.	.	pfam00439	Bromodomain	Bromodomain. Bromodomains are 110 amino acid long domains, that are found in many chromatin associated proteins. Bromodomains can interact specifically with acetylated lysine.	.	.	.	.	.
Supercontig_1.15	379241	379427	WT_peak_2220	379294	379475	Exon	+	133	BC1G_04259	.	.	.	.	.	.	.	.	.	.	.	.	.	.	.	.	pfam03878	YIF1	YIF1. YIF1 (Yip1 interacting factor) is an integral membrane protein that is required for membrane fusion of ER derived vesicles. It also plays a role in the biogenesis of ER derived COPII transport vesicles.	.	.	.	.	.
Supercontig_1.15	383697	383865	WT_peak_2222	382161	386236	Exon	+	168	BC1G_04261	gi|60654423|gb|AAX29902.1|	811	9e-86	WW domain-containing protein 1 [synthetic construct]	.	.	.	.	Q9P4Z1	63.2	7e-08	E3 ubiquitin-protein ligase TOM1-like	SPAC19D5.04	768	0	COG5021	pfam00632	HECT	HECT-domain (ubiquitin-transferase). The name HECT comes from Homologous to the E6-AP Carboxyl Terminus.	GO:0051028|mRNA transport;GO:0042787|protein ubiquitination involved in ubiquitin-dependent protein catabolic process;	GO:0005737|cytoplasm;GO:0005634|nucleus;	GO:0004842|ubiquitin-protein transferase activity;	K10592	HUWE1, MULE, ARF-BP1; E3 ubiquitin-protein ligase HUWE1 [EC:2.3.2.26]
Supercontig_1.150	9525	9718	WT_peak_2231	9611	10368	Exon	-	107	BC1G_14881	.	.	.	.	.	.	.	.	.	.	.	.	.	.	.	.	pfam15279	SOBP	Sine oculis-binding protein. SOBP is associated with syndromic and nonsyndromic intellectual disability. It carries a zinc-finger of the zf-C2H2 type at the N-terminus, and a highly characteristic C-terminal PhPhPhPhPhPh motif. The deduced 873-amino acid protein contains an N-terminal nuclear localisation signal (NLS), followed by 2 FCS-type zinc finger motifs, a proline-rich region (PR1), a puta…	.	.	.	.	.
Supercontig_1.150	9933	10092	WT_peak_2232	9611	10368	Exon	-	159	BC1G_14881	.	.	.	.	.	.	.	.	.	.	.	.	.	.	.	.	pfam15279	SOBP	Sine oculis-binding protein. SOBP is associated with syndromic and nonsyndromic intellectual disability. It carries a zinc-finger of the zf-C2H2 type at the N-terminus, and a highly characteristic C-terminal PhPhPhPhPhPh motif. The deduced 873-amino acid protein contains an N-terminal nuclear localisation signal (NLS), followed by 2 FCS-type zinc finger motifs, a proline-rich region (PR1), a puta…	.	.	.	.	.
Supercontig_1.150	59148	59449	WT_peak_2245	58615	60190	Exon	+	301	BC1G_14900	.	.	.	.	.	.	.	.	.	.	.	.	.	.	.	.	pfam08598	Sds3	Sds3-like. Repression of gene transcription is mediated by histone deacetylases containing repressor-co-repressor complexes, which are recruited to promoters of target genes via interactions with sequence-specific transcription factors. The co-repressor complex contains a core of at least seven proteins. This family represents the conserved region found in Sds3, Dep1 and BRMS1-homologue p40 prote…	.	.	.	.	.
Supercontig_1.151	23210	23411	WT_peak_2261	23231	23387	Exon	-	156	BC1G_14530	.	.	.	.	.	.	.	.	.	.	.	.	.	.	.	.	pfam15311	HYLS1_C	Hydrolethalus syndrome protein 1 C-terminus.	.	.	.	.	.
Supercontig_1.152	49011	49189	WT_peak_2289	48978	49104	Exon	-	93	BC1G_14677	.	.	.	.	.	.	.	.	.	.	.	.	.	.	.	.	pfam15421	Polysacc_deac_3	Putative polysaccharide deacetylase.	.	.	.	.	.
Supercontig_1.153	48991	49157	WT_peak_2314	48815	49091	Exon	-	100	BC1G_14614	.	.	.	.	.	.	.	.	.	.	.	.	.	.	.	.	pfam06638	Strabismus	Strabismus protein. This family consists of several strabismus (STB) or Van Gogh-like (VANGL) proteins 1 and 2. The exact function of this family is unknown. It is thought, however that STB1 gene and STB2 may be potent tumor suppressor gene candidates.	.	.	.	.	.
Supercontig_1.155	57312	57605	WT_peak_2345	56508	57985	Exon	+	293	BC1G_14709	.	.	.	.	.	.	.	.	.	.	.	.	.	.	.	.	pfam09405	Btz	CASC3/Barentsz eIF4AIII binding. This domain is found on CASC3 (cancer susceptibility candidate gene 3 protein) which is also known as Barentsz (Btz). CASC3 is a component of the EJC (exon junction complex) which is a complex that is involved in post-transcriptional regulation of mRNA in metazoa. The complex is formed by the association of four proteins (eIF4AIII, Barentsz, Mago, and Y14), mRNA, …	.	.	.	.	.
Supercontig_1.155	62498	62663	WT_peak_2348	62534	62669	Exon	-	129	BC1G_14711	.	.	.	.	.	.	.	.	.	.	.	.	.	.	.	.	pfam11327	DUF3129	Protein of unknown function (DUF3129). This eukaryotic family of proteins has no known function.	.	.	.	.	.
Supercontig_1.156	47834	48024	WT_peak_2365	47846	48490	Exon	+	178	BC1G_14865	.	.	.	.	.	.	.	.	Q6C5F1	65.1	4e-09	UPF0507 protein YALI0E18612g	.	.	.	.	pfam02204	VPS9	Vacuolar sorting protein 9 (VPS9) domain. This domain acts as a GDP-GTP exchange factor (GEF). It activates Rab GTPases by stimulating the release of GDP and allowing GTP to bind.	.	.	GO:0035091|phosphatidylinositol binding;	.	.
Supercontig_1.156	49884	50161	WT_peak_2366	49522	50264	Exon	-	277	BC1G_14866	gi|383296762|gb|EIC85075.1|	318	7e-30	oxidoreductase domain-containing protein [Serratia sp. M24T3]	.	.	.	.	.	.	.	.	DR1362	79	9e-16	COG0673	pfam01408	GFO_IDH_MocA	Oxidoreductase family, NAD-binding Rossmann fold. This family of enzymes utilize NADP or NAD. This family is called the GFO/IDH/MOCA family in swiss-prot.	.	.	.	.	.
Supercontig_1.16	177218	177454	WT_peak_2464	177274	177395	Exon	-	121	BC1G_03667	gi|61371243|gb|AAX43636.1|	602	4e-76	ribosomal protein L12 [synthetic construct]	.	.	.	.	Q9C285	250	1e-83	60S ribosomal protein L12	SPCC31H12.04c	229	6e-76	COG0080	pfam03946	Ribosomal_L11_N	Ribosomal protein L11, N-terminal domain. The N-terminal domain of Ribosomal protein L11 adopts an alpha/beta fold and is followed by the RNA binding C-terminal domain.	GO:0000027|ribosomal large subunit assembly;GO:0006412|translation;	GO:0022625|cytosolic large ribosomal subunit;	GO:0019843|rRNA binding;GO:0003735|structural constituent of ribosome;	K02870	RP-L12e, RPL12; large subunit ribosomal protein L12e
Supercontig_1.16	269267	269440	WT_peak_2487	269333	269903	Exon	+	107	BC1G_03707	gi|544884377|ref|WP_021296563.1|	220	6e-16	hypothetical protein [Alicyclobacillus acidoterrestris]	.	.	.	.	P11636	85.1	2e-16	Quinate permease	.	.	.	.	pfam00083	Sugar_tr	Sugar (and other) transporter.	GO:0046323|glucose import;GO:0035428|hexose transmembrane transport;GO:0019630|quinate metabolic process;	GO:0005887|integral component of plasma membrane;	GO:0005355|glucose transmembrane transporter activity;GO:0005351|sugar:proton symporter activity;	.	.
Supercontig_1.16	379317	379528	WT_peak_2516	379402	380446	Exon	+	126	BC1G_03741	.	.	.	.	.	.	.	.	.	.	.	.	.	.	.	.	pfam01636	APH	Phosphotransferase enzyme family. This family consists of bacterial antibiotic resistance proteins, which confer resistance to various aminoglycosides they include: aminoglycoside 3'-phosphotransferase or kanamycin kinase / neomycin-kanamycin phosphotransferase and streptomycin 3''-kinase or streptomycin 3''-phosphotransferase. The aminoglycoside phosphotransferases inactivate aminoglycoside anti…	.	.	.	.	.
Supercontig_1.160	52087	52421	WT_peak_2536	52107	52283	Exon	-	176	BC1G_14959	.	.	.	.	.	.	.	.	.	.	.	.	.	.	.	.	.	.	.	.	.	.	.	.
Supercontig_1.161	33284	33497	WT_peak_2544	32635	33454	Exon	+	170	BC1G_14986	gi|664305885|ref|WP_030835187.1|	198	3e-14	oxidoreductase [Streptomyces sp. NRRL S-475]	.	.	.	.	.	.	.	.	.	.	.	.	pfam07992	Pyr_redox_2	Pyridine nucleotide-disulphide oxidoreductase. This family includes both class I and class II oxidoreductases and also NADH oxidases and peroxidases. This domain is actually a small NADH binding domain within a larger FAD binding domain.	.	.	.	.	.
Supercontig_1.162	48257	48439	WT_peak_2561	48262	49231	Exon	-	177	BC1G_15044	gi|516134348|ref|WP_017564928.1|	262	8e-23	hydrolase [Nocardiopsis synnemataformans]	.	.	.	.	P45798	69.7	2e-12	Beta-glucanase	TM0024	72.8	2e-13	COG2273	pfam00722	Glyco_hydro_16	Glycosyl hydrolases family 16.	GO:0005975|carbohydrate metabolic process;	.	GO:0042972|licheninase activity;	.	.
Supercontig_1.164	47663	47859	WT_peak_2587	46978	48989	Exon	+	196	BC1G_15100	.	.	.	.	.	.	.	.	.	.	.	.	.	.	.	.	pfam00172	Zn_clus	Fungal Zn(2)-Cys(6) binuclear cluster domain.	.	.	.	.	.
Supercontig_1.165	7183	7460	WT_peak_2594	7101	7355	Exon	+	172	BC1G_15052	.	.	.	.	.	.	.	.	.	.	.	.	.	.	.	.	pfam03011	PFEMP	PFEMP DBL domain. PfEMP1 (Plasmodium falciparum erythrocyte membrane protein) has been identified as the rosetting ligand of the malaria parasite P. falciparum. Rosetting is the adhesion of infected erythrocytes with uninfected erythrocytes in the vasculature of the infected organ, and is associated with severe malaria. PfEMP1 interacts with Complement Receptor One on uninfected erythrocytes to f…	.	.	.	.	.
Supercontig_1.167	43442	43645	WT_peak_2637	43170	43546	Exon	+	104	BC1G_15265	.	.	.	.	.	.	.	.	A5DE11	61.6	8e-09	Probable metalloreductase AIM14	.	.	.	.	pfam01794	Ferric_reduct	Ferric reductase like transmembrane component. This family includes a common region in the transmembrane proteins mammalian cytochrome B-245 heavy chain (gp91-phox), ferric reductase transmembrane component in yeast and respiratory burst oxidase from mouse-ear cress. This may be a family of flavocytochromes capable of moving electrons across the plasma membrane. The Frp1 protein from S. pombe is …	GO:0006915|apoptotic process;GO:0006811|ion transport;GO:0032956|regulation of actin cytoskeleton organization;	GO:0016021|integral component of membrane;GO:0097038|perinuclear endoplasmic reticulum;GO:0005840|ribosome;	GO:0016175|superoxide-generating NADPH oxidase activity;	.	.
Supercontig_1.17	208195	208413	WT_peak_2736	207810	208492	Exon	-	218	BC1G_04489	.	.	.	.	.	.	.	.	O59704	570	0	Elongator complex protein 1	SPBC36.07	570	0	COG5290	pfam04762	IKI3	IKI3 family. Members of this family are components of the elongator multi-subunit component of a novel RNA polymerase II holoenzyme for transcriptional elongation. This region contains WD40 like repeats.	GO:0015031|protein transport;GO:0006355|regulation of transcription, DNA-templated;GO:0006351|transcription, DNA-templated;GO:0002098|tRNA wobble uridine modification;	GO:0005829|cytosol;GO:0033588|Elongator holoenzyme complex;	.	K11373	ELP1, IKI3, IKBKAP; elongator complex protein 1
Supercontig_1.17	239761	239975	WT_peak_2741	239681	239869	Exon	+	108	BC1G_04502	gi|558542764|gb|EST33747.1|	191	1e-12	hypothetical protein M878_11925 [Streptomyces roseochromogenes subsp. oscitans DS 12.976]	.	.	.	.	Q08777	156	6e-41	Riboflavin transporter MCH5	.	.	.	.	pfam07690	MFS_1	Major Facilitator Superfamily.	GO:0034220|ion transmembrane transport;GO:0032218|riboflavin transport;	GO:0071627|integral component of fungal-type vacuolar membrane;GO:0005886|plasma membrane;	GO:0032217|riboflavin transporter activity;	.	.
Supercontig_1.17	354833	355010	WT_peak_2771	354163	354951	Exon	+	118	BC1G_04555	gi|504250562|ref|WP_014437664.1|	393	4e-42	acetolactate synthase small subunit [Phycisphaera mikurensis]	.	.	.	.	P25605	362	4e-123	Acetolactate synthase small subunit, mitochondrial	YCL009c	362	1e-123	COG0440	pfam10369	ALS_ss_C	Small subunit of acetolactate synthase. ALS_ss_C is the C-terminal half of a family of proteins which are the small subunits of acetolactate synthase. Acetolactate synthase is a tetrameric enzyme, containing probably two large and two small subunits, which catalyses the first step in branched-chain amino acid biosynthesis. This reaction is sensitive to certain herbicides.	GO:0009082|branched-chain amino acid biosynthetic process;GO:0009097|isoleucine biosynthetic process;GO:0009099|valine biosynthetic process;	GO:0005948|acetolactate synthase complex;GO:0042645|mitochondrial nucleoid;	GO:0003984|acetolactate synthase activity;GO:0016597|amino acid binding;GO:0030234|enzyme regulator activity;	K01653	E2.2.1.6S, ilvH, ilvN; acetolactate synthase I/III small subunit [EC:2.2.1.6]
Supercontig_1.170	10336	10573	WT_peak_2786	8881	10982	Exon	-	237	BC1G_15292	gi|655448847|ref|WP_028832418.1|	252	4e-19	hypothetical protein [Proteobacteria bacterium JGI 0000113-E04]	.	.	.	.	P47083	169	1e-43	U3 small nucleolar RNA-associated protein MPP10	YJR002w	169	4e-44	COG5384	pfam04006	Mpp10	Mpp10 protein. This family includes proteins related to Mpp10 (M phase phosphoprotein 10). The U3 small nucleolar ribonucleoprotein (snoRNP) is required for three cleavage events that generate the mature 18S rRNA from the pre-rRNA. In Saccharomyces cerevisiae, depletion of Mpp10, a U3 snoRNP-specific protein, halts 18S rRNA production and impairs cleavage at the three U3 snoRNP-dependent sites.	GO:0000480|endonucleolytic cleavage in 5'-ETS of tricistronic rRNA transcript (SSU-rRNA, 5.8S rRNA, LSU-rRNA);GO:0000447|endonucleolytic cleavage in ITS1 to separate SSU-rRNA from 5.8S rRNA and LSU-rRNA from tricistronic rRNA transcript (SSU-rRNA, 5.8S rRNA, LSU-rRNA);GO:0000472|endonucleolytic cleavage to generate mature 5'-end of SSU-rRNA from (SSU-rRNA, 5.8S rRNA, LSU-rRNA);GO:0031167|rRNA met…	GO:0034457|Mpp10 complex;GO:0005654|nucleoplasm;GO:0005732|small nucleolar ribonucleoprotein complex;GO:0032040|small-subunit processome;	.	K14559	MPP10; U3 small nucleolar RNA-associated protein MPP10
Supercontig_1.170	35309	35515	WT_peak_2793	35233	35457	Exon	-	148	BC1G_15305	.	.	.	.	.	.	.	.	.	.	.	.	.	.	.	.	pfam03694	Erg28	Erg28 like protein. This is a family of integral membrane proteins, which may contain four transmembrane helices. Members of this family are thought to be involved in sterol C-4 demethylation. In S. cerevisiae they may tether Erg26p (sterol dehydrogenase/decarboxylase) and Erg27p (3-ketoreductase) to the endoplasmic reticulum or may facilitate interaction between these proteins. The family contai…	.	.	.	.	.
Supercontig_1.171	33989	34227	WT_peak_2807	33907	34442	Exon	-	238	BC1G_15120	.	.	.	.	.	.	.	.	.	.	.	.	.	.	.	.	pfam00003	7tm_3	7 transmembrane sweet-taste receptor of 3 GCPR. This is a domain of seven transmembrane regions that forms the C-terminus of some subclass 3 G-coupled-protein receptors. It is often associated with a downstream cysteine-rich linker domain, NCD3G pfam07562, which is the human sweet-taste receptor, and the N-terminal domain, ANF_receptor pfam01094. The seven TM regions assemble in such a way as to …	.	.	.	.	.
Supercontig_1.172	49013	49191	WT_peak_2818	47536	49146	Exon	-	133	BC1G_15241	.	.	.	.	.	.	.	.	Q9UTN0	84.7	7e-16	Uncharacterized transcriptional regulatory protein C139.03	.	.	.	.	pfam04082	Fungal_trans	Fungal specific transcription factor domain.	GO:0061414|positive regulation of transcription from RNA polymerase II promoter by a nonfermentable carbon source;GO:0006357|regulation of transcription from RNA polymerase II promoter;	GO:0005737|cytoplasm;GO:0072686|mitotic spindle;GO:0000790|nuclear chromatin;GO:0005634|nucleus;	GO:0000978|RNA polymerase II core promoter proximal region sequence-specific DNA binding;GO:0001077|transcriptional activator activity, RNA polymerase II core promoter proximal region sequence-specific binding;GO:0008270|zinc ion binding;	.	.
Supercontig_1.172	54896	55082	WT_peak_2819	54911	55373	Exon	-	171	BC1G_15244	.	.	.	.	.	.	.	.	.	.	.	.	.	.	.	.	pfam00172	Zn_clus	Fungal Zn(2)-Cys(6) binuclear cluster domain.	.	.	.	.	.
Supercontig_1.175	26014	26411	WT_peak_2853	26205	27384	Exon	-	206	BC1G_15423	.	.	.	.	.	.	.	.	.	.	.	.	.	.	.	.	pfam01565	FAD_binding_4	FAD binding domain. This family consists of various enzymes that use FAD as a co-factor, most of the enzymes are similar to oxygen oxidoreductase. One of the enzymes Vanillyl-alcohol oxidase (VAO) has a solved structure, the alignment includes the FAD binding site, called the PP-loop, between residues 99-110. The FAD molecule is covalently bound in the known structure, however the residue that li…	.	.	.	.	.
Supercontig_1.175	26815	26988	WT_peak_2854	26205	27384	Exon	-	173	BC1G_15423	.	.	.	.	.	.	.	.	.	.	.	.	.	.	.	.	pfam01565	FAD_binding_4	FAD binding domain. This family consists of various enzymes that use FAD as a co-factor, most of the enzymes are similar to oxygen oxidoreductase. One of the enzymes Vanillyl-alcohol oxidase (VAO) has a solved structure, the alignment includes the FAD binding site, called the PP-loop, between residues 99-110. The FAD molecule is covalently bound in the known structure, however the residue that li…	.	.	.	.	.
Supercontig_1.175	48600	48789	WT_peak_2865	46820	50486	Exon	-	189	BC1G_15431	.	.	.	.	.	.	.	.	P53836	274	2e-74	CCR4-NOT transcriptional complex subunit CAF120	.	.	.	.	pfam00169	PH	PH domain. PH stands for pleckstrin homology.	GO:0000278|mitotic cell cycle;GO:0006357|regulation of transcription from RNA polymerase II promoter;GO:0006351|transcription, DNA-templated;	GO:0005935|cellular bud neck;GO:0005737|cytoplasm;GO:0005634|nucleus;	GO:0004702|receptor signaling protein serine/threonine kinase activity;	K12609	CAF120; CCR4-NOT transcriptional complex subunit CAF120
Supercontig_1.178	51170	51388	WT_peak_2924	51279	51674	Exon	+	109	BC1G_15548	.	.	.	.	.	.	.	.	.	.	.	.	.	.	.	.	pfam05764	YL1	YL1 nuclear protein. The proteins in this family are designated YL1. These proteins have been shown to be DNA-binding and may be a transcription factor.	.	.	.	.	.
Supercontig_1.18	45830	46014	WT_peak_2948	45229	46582	Exon	+	184	BC1G_04291	.	.	.	.	.	.	.	.	Q7SC91	236	2e-69	Probable tRNA-splicing endonuclease subunit tsp-5	.	.	.	.	pfam12928	tRNA_int_end_N2	tRNA-splicing endonuclease subunit sen54 N-term. This is an N-terminal family of archaeal and metazoan sen54 proteins that forms one of the tRNA-splicing endonuclease subunits.	GO:0090502|RNA phosphodiester bond hydrolysis, endonucleolytic;GO:0000379|tRNA-type intron splice site recognition and cleavage;	GO:0000214|tRNA-intron endonuclease complex;	.	K15326	TSEN54; tRNA-splicing endonuclease subunit Sen54
Supercontig_1.18	46341	46708	WT_peak_2949	45229	46582	Exon	+	241	BC1G_04291	.	.	.	.	.	.	.	.	Q7SC91	236	2e-69	Probable tRNA-splicing endonuclease subunit tsp-5	.	.	.	.	pfam12928	tRNA_int_end_N2	tRNA-splicing endonuclease subunit sen54 N-term. This is an N-terminal family of archaeal and metazoan sen54 proteins that forms one of the tRNA-splicing endonuclease subunits.	GO:0090502|RNA phosphodiester bond hydrolysis, endonucleolytic;GO:0000379|tRNA-type intron splice site recognition and cleavage;	GO:0000214|tRNA-intron endonuclease complex;	.	K15326	TSEN54; tRNA-splicing endonuclease subunit Sen54
Supercontig_1.18	206294	206488	WT_peak_2972	206344	206465	Exon	-	121	BC1G_04353	.	.	.	.	.	.	.	.	.	.	.	.	.	.	.	.	pfam01654	Bac_Ubq_Cox	Bacterial Cytochrome Ubiquinol Oxidase. This family are the alternative oxidases found in many bacteria which oxidize ubiquinol and reduce oxygen as part of the electron transport chain. This family is the subunit I of the oxidase Escherichia coli has two copies of the oxidase, bo and bd', both of which are represented here In some nitrogen fixing bacteria, e.g. Klebsiella pneumoniae this oxidase…	.	.	.	.	.
Supercontig_1.180	19698	19924	WT_peak_3051	19253	19832	Exon	+	134	BC1G_15483	.	.	.	.	.	.	.	.	.	.	.	.	.	.	.	.	pfam05427	FIBP	Acidic fibroblast growth factor binding (FIBP). Acidic fibroblast growth factor (aFGF) intracellular binding protein (FIBP) is a protein found mainly in the nucleus that is thought to be involved in the intracellular function of aFGF.	.	.	.	.	.
Supercontig_1.188	14940	15210	WT_peak_3127	15008	15303	Exon	-	202	BC1G_15685	.	.	.	.	.	.	.	.	.	.	.	.	.	.	.	.	pfam08578	DUF1765	Protein of unknown function (DUF1765). This region represents a conserved region found in hypothetical proteins from fungi, mycetozoa and entamoebidae.	.	.	.	.	.
Supercontig_1.19	93090	93336	WT_peak_3168	92598	93353	Exon	-	246	BC1G_04621	.	.	.	.	.	.	.	.	P07272	75.1	6e-14	Pyrimidine pathway regulatory protein 1	.	.	.	.	pfam04082	Fungal_trans	Fungal specific transcription factor domain.	GO:1900399|positive regulation of pyrimidine nucleotide biosynthetic process;GO:0045944|positive regulation of transcription from RNA polymerase II promoter;GO:0061414|positive regulation of transcription from RNA polymerase II promoter by a nonfermentable carbon source;GO:0006221|pyrimidine nucleotide biosynthetic process;	GO:0005634|nucleus;	GO:0000978|RNA polymerase II core promoter proximal region sequence-specific DNA binding;GO:0000981|RNA polymerase II transcription factor activity, sequence-specific DNA binding;GO:0043565|sequence-specific DNA binding;GO:0001077|transcriptional activator activity, RNA polymerase II core promoter proximal region sequence-specific binding;GO:0008270|zinc ion binding;	.	.
Supercontig_1.19	204071	204239	WT_peak_3189	204012	204819	Exon	-	168	BC1G_04661	gi|502772677|ref|WP_013007661.1|	294	1e-27	NAD+ kinase [Deferribacter desulfuricans]	.	.	.	.	Q9UT98	171	9e-49	NADH kinase pos5, mitochondrial	SPAC323.01c	171	2e-49	COG0061	pfam01513	NAD_kinase	ATP-NAD kinase. Members of this family include ATP-NAD kinases EC:2.7.1.23, which catalyses the phosphorylation of NAD to NADP utilizing ATP and other nucleoside triphosphates as well as inorganic polyphosphate as a source of phosphorus. Also includes NADH kinases EC:2.7.1.86.	GO:0019674|NAD metabolic process;GO:0006741|NADP biosynthetic process;	GO:0005739|mitochondrion;	GO:0005524|ATP binding;GO:0003951|NAD+ kinase activity;GO:0042736|NADH kinase activity;	K19386	POS5; NADH kinase [EC:2.7.1.86]
Supercontig_1.19	346207	346380	WT_peak_3218	345859	346302	Exon	+	95	BC1G_04720	gi|649151438|gb|AIC62666.1|	791	2e-94	XYLB, partial [synthetic construct]	.	.	.	.	Q0CIL2	737	0	Probable D-xylulose kinase A	SPCPJ732.02c	452	5e-151	COG1070	pfam02782	FGGY_C	FGGY family of carbohydrate kinases, C-terminal domain. This domain adopts a ribonuclease H-like fold and is structurally related to the N-terminal domain.	GO:0042732|D-xylose metabolic process;	GO:0005737|cytoplasm;	GO:0005524|ATP binding;GO:0004856|xylulokinase activity;	.	.
Supercontig_1.190	28009	28178	WT_peak_3236	28071	28486	Exon	-	107	BC1G_15505	.	.	.	.	.	.	.	.	.	.	.	.	.	.	.	.	pfam03619	Solute_trans_a	Organic solute transporter Ostalpha. This family is a transmembrane organic solute transport protein. In vertebrates these proteins form a complex with Ostbeta, and function as bile transporters. In plants they may transport brassinosteroid-like compounds and act as regulators of cell death.	.	.	.	.	.
Supercontig_1.191	35998	36377	WT_peak_3254	35237	36539	Exon	-	379	BC1G_15563	.	.	.	.	.	.	.	.	.	.	.	.	.	.	.	.	pfam10667	DUF2486	Protein of unknown function (DUF2486). This family is made up of members from various Burkholderia spp. The function is unknown.	.	.	.	.	.
Supercontig_1.194	18356	18530	WT_peak_3285	18394	19330	Exon	-	136	BC1G_15797	gi|551209856|ref|WP_022837865.1|	390	8e-39	MULTISPECIES: hypothetical protein [Marinimicrobia]	.	.	.	.	P34948	238	1e-71	Mannose-6-phosphate isomerase	YER003c	232	5e-70	COG1482	pfam01238	PMI_typeI	Phosphomannose isomerase type I. This is a family of Phosphomannose isomerase type I enzymes (EC 5.3.1.8).	GO:0005975|carbohydrate metabolic process;GO:0031505|fungal-type cell wall organization;GO:0009298|GDP-mannose biosynthetic process;	GO:0005737|cytoplasm;	GO:0004476|mannose-6-phosphate isomerase activity;GO:0008270|zinc ion binding;	K01809	manA, MPI; mannose-6-phosphate isomerase [EC:5.3.1.8]
Supercontig_1.197	35896	36132	WT_peak_3309	35768	36434	Exon	+	236	BC1G_15727	.	.	.	.	.	.	.	.	.	.	.	.	.	.	.	.	pfam01264	Chorismate_synt	Chorismate synthase.	.	.	.	.	.
Supercontig_1.199	11475	11641	WT_peak_3328	11513	11644	Exon	+	128	BC1G_15513	.	.	.	.	.	.	.	.	.	.	.	.	.	.	.	.	pfam15268	Dapper	Dapper. This is a family of signalling proteins. They act in a diverse range of signaling pathways and have a range of binding partners. They act as homo- and heterodimers.	.	.	.	.	.
Supercontig_1.2	122390	122686	WT_peak_3368	122432	122678	Exon	-	246	BC1G_00572	.	.	.	.	.	.	.	.	.	.	.	.	.	.	.	.	pfam15402	Spc7_N	N-terminus of kinetochore NMS complex subunit Spc7.	.	.	.	.	.
Supercontig_1.2	444335	444552	WT_peak_3432	444245	444538	Exon	-	203	BC1G_00708	.	.	.	.	.	.	.	.	.	.	.	.	.	.	.	.	pfam04197	Birna_RdRp	Birnavirus RNA dependent RNA polymerase (VP1). Birnaviruses are dsRNA viruses. This family corresponds to the RNA dependent RNA polymerase. This protein is also known as VP1. All of the birnavirus VP1 proteins contain conserved RdRp motifs that reside in the catalytic "palm" domain of all classes of polymerases. However, the birnavirus RdRps lack the highly conserved Gly-Asp-Asp (GDD) sequence, a…	.	.	.	.	.
Supercontig_1.2	485782	486001	WT_peak_3441	485539	485911	Exon	-	129	BC1G_00723	.	.	.	.	.	.	.	.	.	.	.	.	.	.	.	.	pfam03868	Ribosomal_L6e_N	Ribosomal protein L6, N-terminal domain.	.	.	.	.	.
Supercontig_1.2	528267	528482	WT_peak_3451	528367	529156	Exon	-	115	BC1G_00739	gi|746322709|ref|WP_039369339.1|	370	3e-39	transcriptional regulator [Pandoraea pnomenusa]	.	.	.	.	Q4WVZ0	270	3e-88	Uncharacterized protein AFUA_5G13800	mll0013	137	5e-38	COG2808	pfam04299	FMN_bind_2	Putative FMN-binding domain. In Bacillus subtilis, family member PAI 2/ORF-2 was found to be essential for growth. The SUPERFAMILY database finds that this domain is related to FMN-binding domains, suggesting this protein is also FMN-binding.	.	.	GO:0010181|FMN binding;GO:0016491|oxidoreductase activity;	K07734	paiB; transcriptional regulator
Supercontig_1.2	543704	543873	WT_peak_3459	543051	543806	Exon	-	102	BC1G_00745	.	.	.	.	.	.	.	.	O13897	56.6	7e-08	Uncharacterized hydrolase C22A12.06c	.	.	.	.	pfam03959	FSH1	Serine hydrolase (FSH1). This is a family of serine hydrolases.	.	GO:0032153|cell division site;GO:0051286|cell tip;GO:0005829|cytosol;GO:0005634|nucleus;	GO:0016787|hydrolase activity;	.	.
Supercontig_1.2	655580	655838	WT_peak_3481	655671	657356	Exon	+	167	BC1G_00792	.	.	.	.	.	.	.	.	Q9UTK4	222	1e-56	Nucleoporin nup189	.	.	.	.	pfam12110	Nup96	Nuclear protein 96. Nup96 (often known by the name of its yeast homolog Nup145C) is part of the Nup84 heptameric complex in the nuclear pore complex. Nup96 complexes with Sec13 in the middle of the heptamer. The function of the heptamer is to coat the curvature of the nuclear pore complex between the inner and outer nuclear membranes. Nup96 is predicted to be an alpha helical solenoid. The intera…	GO:0051028|mRNA transport;GO:0000973|posttranscriptional tethering of RNA polymerase II gene DNA at nuclear periphery;GO:0006606|protein import into nucleus;GO:0006405|RNA export from nucleus;GO:0034398|telomere tethering at nuclear periphery;	GO:0031965|nuclear membrane;GO:0034399|nuclear periphery;GO:0005643|nuclear pore;GO:0044614|nuclear pore cytoplasmic filaments;GO:0031080|nuclear pore outer ring;	GO:0008139|nuclear localization sequence binding;GO:0005487|nucleocytoplasmic transporter activity;GO:0003723|RNA binding;GO:0017056|structural constituent of nuclear pore;	K14297	NUP98, ADAR2, NUP116; nuclear pore complex protein Nup98-Nup96
Supercontig_1.2	714165	714398	WT_peak_3497	714096	714427	Exon	+	233	BC1G_00812	gi|497103433|ref|WP_009471120.1|	166	1e-09	NADH dehydrogenase FAD-containing subunit [gamma proteobacterium HIMB55]	.	.	.	.	.	.	.	.	.	.	.	.	pfam07992	Pyr_redox_2	Pyridine nucleotide-disulphide oxidoreductase. This family includes both class I and class II oxidoreductases and also NADH oxidases and peroxidases. This domain is actually a small NADH binding domain within a larger FAD binding domain.	.	.	.	.	.
Supercontig_1.2	718599	718817	WT_peak_3498	718518	718727	Exon	+	128	BC1G_00814	.	.	.	.	.	.	.	.	.	.	.	.	.	.	.	.	pfam00173	Cyt-b5	Cytochrome b5-like Heme/Steroid binding domain. This family includes heme binding domains from a diverse range of proteins. This family also includes proteins that bind to steroids. The family includes progesterone receptors. Many members of this subfamily are membrane anchored by an N-terminal transmembrane alpha helix. This family also includes a domain in some chitin synthases. There is no kno…	.	.	.	.	.
Supercontig_1.2	797220	797391	WT_peak_3513	796384	797365	Exon	+	145	BC1G_00851	gi|229442345|gb|AAI72819.1|	439	3e-45	kinesin family member 13B [synthetic construct]	.	.	.	.	Q28WQ1	176	5e-47	Kinesin-like protein unc-104	YGL216w	126	5e-31	COG5059	pfam00225	Kinesin	Kinesin motor domain.	GO:0048489|synaptic vesicle transport;GO:0047496|vesicle transport along microtubule;	GO:0005737|cytoplasm;GO:0005874|microtubule;GO:0005875|microtubule associated complex;	GO:0005524|ATP binding;GO:0003777|microtubule motor activity;	K10392	KIF1; kinesin family member 1
Supercontig_1.20	31144	31321	WT_peak_3566	30601	31402	Exon	+	177	BC1G_04747	.	.	.	.	.	.	.	.	.	.	.	.	.	.	.	.	pfam14093	DUF4271	Domain of unknown function (DUF4271). This family of integral membrane proteins is functionally uncharacterized. This family of proteins is found in bacteria. Proteins in this family are typically between 221 and 326 amino acids in length.	.	.	.	.	.
Supercontig_1.20	156158	156337	WT_peak_3589	153910	156335	Exon	+	177	BC1G_04794	.	.	.	.	.	.	.	.	.	.	.	.	.	.	.	.	pfam13855	LRR_8	Leucine rich repeat.	.	.	.	.	.
Supercontig_1.20	258563	258751	WT_peak_3618	258447	258690	Exon	+	127	BC1G_04830	gi|492906066|ref|WP_006036472.1|	1289	5e-156	ATPase [Paenibacillus curdlanolyticus]	.	.	.	.	Q12691	966	0	Sodium transport ATPase 5	YDR038c	966	0	COG0474	pfam00122	E1-E2_ATPase	E1-E2 ATPase.	GO:0006814|sodium ion transport;GO:0055085|transmembrane transport;	GO:0005887|integral component of plasma membrane;GO:0043231|intracellular membrane-bounded organelle;GO:0005886|plasma membrane;	GO:0005524|ATP binding;GO:0015662|ATPase activity, coupled to transmembrane movement of ions, phosphorylative mechanism;GO:0019829|cation-transporting ATPase activity;GO:0046872|metal ion binding;GO:0008554|sodium-exporting ATPase activity, phosphorylative mechanism;	.	.
Supercontig_1.20	282391	282609	WT_peak_3623	280145	282542	Exon	+	151	BC1G_04839	.	.	.	.	.	.	.	.	.	.	.	.	.	.	.	.	pfam07698	7TM-7TMR_HD	7TM receptor with intracellular HD hydrolase. These bacterial 7TM receptor proteins have an intracellular pfam01966. This entry corresponds to the 7 helix transmembrane domain. These proteins also contain an N-terminal extracellular domain.	.	.	.	.	.
Supercontig_1.20	342636	342816	WT_peak_3640	342714	342957	Exon	+	102	BC1G_04865	.	.	.	.	.	.	.	.	.	.	.	.	.	.	.	.	pfam09770	PAT1	Topoisomerase II-associated protein PAT1. Members of this family are necessary for accurate chromosome transmission during cell division.	.	.	.	.	.
Supercontig_1.203	237	420	WT_peak_3678	195	369	Exon	-	132	BC1G_15852	.	.	.	.	.	.	.	.	.	.	.	.	.	.	.	.	pfam09849	DUF2076	Uncharacterized protein conserved in bacteria (DUF2076). This domain, found in various hypothetical prokaryotic proteins, has no known function. The domain, however, is found in various periplasmic ligand-binding sensor proteins.	.	.	.	.	.
Supercontig_1.208	17214	17471	WT_peak_3714	16963	18900	Exon	+	257	BC1G_15757	.	.	.	.	.	.	.	.	.	.	.	.	.	.	.	.	pfam07223	DUF1421	Protein of unknown function (DUF1421). This family represents a conserved region approximately 350 residues long within a number of plant proteins of unknown function.	.	.	.	.	.
Supercontig_1.208	30686	31018	WT_peak_3718	30708	31408	Exon	-	310	BC1G_15761	.	.	.	.	.	.	.	.	.	.	.	.	.	.	.	.	.	.	.	.	.	.	.	.
Supercontig_1.21	106454	106641	WT_peak_3750	106476	106647	Exon	+	165	BC1G_03983	gi|497848892|ref|WP_010163048.1|	183	1e-10	gluconolaconase [Sphingomonas sp. PAMC 26617]	.	.	.	.	P49426	671	0	Glucan 1,3-beta-glucosidase	.	.	.	.	pfam12708	Pectate_lyase_3	Pectate lyase superfamily protein. This family of proteins possesses a beta helical structure like Pectate lyase. This family is most closely related to glycosyl hydrolase family 28.	GO:0071555|cell wall organization;GO:0008152|metabolic process;	.	GO:0004338|glucan exo-1,3-beta-glucosidase activity;	.	.
Supercontig_1.21	174850	175130	WT_peak_3766	174843	175751	Exon	+	280	BC1G_04012	.	.	.	.	.	.	.	.	O43044	117	4e-25	Nucleoporin nup120	.	.	.	.	pfam11715	Nup160	Nucleoporin Nup120/160. Nup120 is conserved from fungi to plants to humans, and is homologous with the Nup160 of vertebrates. The nuclear core complex, or NPC, mediates macromolecular transport across the nuclear envelope. Deletion of the NUP120 gene causes clustering of NPCs at one side of the nuclear envelope, moderate nucleolar fragmentation and slower cell growth. The vertebrate NPC is estima…	GO:0016973|poly(A)+ mRNA export from nucleus;	GO:0005635|nuclear envelope;GO:0034399|nuclear periphery;GO:0005643|nuclear pore;GO:0031080|nuclear pore outer ring;	GO:0005487|nucleocytoplasmic transporter activity;	K14303	NUP160, NUP120; nuclear pore complex protein Nup160
Supercontig_1.21	195482	195752	WT_peak_3772	195031	195627	Exon	-	145	BC1G_04021	.	.	.	.	.	.	.	.	.	.	.	.	.	.	.	.	pfam13086	AAA_11	AAA domain. This family of domains contain a P-loop motif that is characteristic of the AAA superfamily. Many of the proteins in this family are conjugative transfer proteins.	.	.	.	.	.
Supercontig_1.21	417858	418040	WT_peak_3826	416416	418194	Exon	+	182	BC1G_04106	.	.	.	.	.	.	.	.	O94522	173	2e-46	Chromatin structure-remodeling complex subunit rsc7	.	.	.	.	pfam08624	CRC_subunit	Chromatin remodelling complex Rsc7/Swp82 subunit. This family has been identified as a subunit of chromatin remodelling complexes. Saccharomyces cerevisiae NPL6 and its paralogue SWP82 have been identified as subunits of the RSC chromatin remodelling complex, and SWI/SNF chromatin remodelling complex respectively.	GO:0016569|covalent chromatin modification;GO:0006355|regulation of transcription, DNA-templated;GO:0006351|transcription, DNA-templated;	GO:0005634|nucleus;GO:0016586|RSC complex;	.	K11761	NPL6, RSC7; chromatin structure-remodeling complex protein RSC7
Supercontig_1.22	173090	173272	WT_peak_3928	173138	173352	Exon	-	134	BC1G_05242	gi|825290988|ref|WP_047134318.1|	529	5e-59	molybdenum cofactor biosynthesis protein MoeB [bacterium JGI-5]	.	.	.	.	A7F582	545	0	Adenylyltransferase and sulfurtransferase uba4	SPAC2G11.10c_1	219	5e-67	COG0476	pfam00899	ThiF	ThiF family. This family contains a repeated domain in ubiquitin activating enzyme E1 and members of the bacterial ThiF/MoeB/HesA family.	GO:0018192|enzyme active site formation via cysteine modification to L-cysteine persulfide;GO:0006777|Mo-molybdopterin cofactor biosynthetic process;GO:0032447|protein urmylation;GO:0002143|tRNA wobble position uridine thiolation;	GO:0005829|cytosol;	GO:0005524|ATP binding;GO:0046872|metal ion binding;GO:0061605|molybdopterin-synthase adenylyltransferase activity;GO:0061604|molybdopterin-synthase sulfurtransferase activity;GO:0070733|protein adenylyltransferase activity;GO:0004792|thiosulfate sulfurtransferase activity;GO:0042292|URM1 activating enzyme activity;	K11996	MOCS3, UBA4, moeB; adenylyltransferase and sulfurtransferase
Supercontig_1.22	218612	218932	WT_peak_3946	217732	219196	Exon	-	320	BC1G_05264	.	.	.	.	.	.	.	.	.	.	.	.	.	.	.	.	pfam12868	DUF3824	Domain of unknwon function (DUF3824). This is a repeating domain found in fungal proteins. It is proline-rich, and the function is not known.	.	.	.	.	.
Supercontig_1.22	242915	243134	WT_peak_3950	242912	243456	Exon	-	219	BC1G_05273	.	.	.	.	.	.	.	.	.	.	.	.	.	.	.	.	pfam00730	HhH-GPD	HhH-GPD superfamily base excision DNA repair protein. This family contains a diverse range of structurally related DNA repair proteins. The superfamily is called the HhH-GPD family after its hallmark Helix-hairpin-helix and Gly/Pro rich loop followed by a conserved aspartate. This includes endonuclease III, EC:4.2.99.18 and MutY an A/G-specific adenine glycosylase, both have a C terminal 4Fe-4S c…	.	.	.	.	.
Supercontig_1.22	337066	337229	WT_peak_3969	336488	337659	Exon	+	163	BC1G_05310	gi|655449737|ref|WP_028833269.1|	184	5e-11	hypothetical protein [Proteobacteria bacterium JGI 0000113-E04]	.	.	.	.	Q4I5I4	477	1e-155	Transcription elongation factor SPT5	YML010w	199	8e-54	COG5164	pfam03439	Spt5-NGN	Early transcription elongation factor of RNA pol II, NGN section. Spt5p and prokaryotic NusG are shown to contain a novel 'NGN' domain. The combined NGN and KOW motif regions of Spt5 form the binding domain with Spt4. Spt5 complexes with Spt4 as a 1:1 heterodimer snf this Spt5-Spt4 complex regulates early transcription elongation by RNA polymerase II and has an imputed role in pre-mRNA processing…	GO:0006370|7-methylguanosine mRNA capping;GO:0008298|intracellular mRNA localization;GO:0000398|mRNA splicing, via spliceosome;GO:2001208|negative regulation of transcription elongation from RNA polymerase I promoter;GO:2001209|positive regulation of transcription elongation from RNA polymerase I promoter;GO:0032968|positive regulation of transcription elongation from RNA polymerase II promoter;G…	GO:0032044|DSIF complex;	GO:0019843|rRNA binding;GO:0001181|transcription factor activity, core RNA polymerase I binding;GO:0000991|transcription factor activity, core RNA polymerase II binding;	K15172	SUPT5H, SPT5; transcription elongation factor SPT5
Supercontig_1.23	82467	82639	WT_peak_4031	82550	82904	Exon	-	89	BC1G_04917	.	.	.	.	.	.	.	.	.	.	.	.	.	.	.	.	pfam04657	DUF606	Protein of unknown function, DUF606. This family includes several uncharacterized bacterial proteins.	.	.	.	.	.
Supercontig_1.23	155459	155659	WT_peak_4050	155370	155637	Exon	+	178	BC1G_04946	.	.	.	.	.	.	.	.	.	.	.	.	.	.	.	.	pfam03281	Mab-21	Mab-21 protein. This family contains Mab-21 and Mab-21 like proteins. In C. elegans these proteins are required for several aspects of embryonic development.	.	.	.	.	.
Supercontig_1.23	169588	169761	WT_peak_4061	169262	169769	Exon	-	173	BC1G_04950	.	.	.	.	.	.	.	.	.	.	.	.	.	.	.	.	pfam00249	Myb_DNA-binding	Myb-like DNA-binding domain. This family contains the DNA binding domains from Myb proteins, as well as the SANT domain family.	.	.	.	.	.
Supercontig_1.24	147529	147767	WT_peak_4180	147641	147903	Exon	-	126	BC1G_05695	.	.	.	.	.	.	.	.	.	.	.	.	.	.	.	.	pfam09765	WD-3	WD-repeat region. This entry is of a region of approximately 100 residues containing three WD repeats and six cysteine residues possibly as three cystine-bridges. These regions are contained within the Fancl protein in humans which is the putative E3 ubiquitin ligase subunit of the FA complex (Fanconi anaemia). Eight subunits of the Fanconi anaemia gene products form a multisubunit nuclear comple…	.	.	.	.	.
Supercontig_1.24	213582	213756	WT_peak_4197	213557	213726	Exon	+	144	BC1G_05723	.	.	.	.	.	.	.	.	.	.	.	.	.	.	.	.	pfam15457	HopW1-1	Type III T3SS secreted effector HopW1-1/HopPmaA. HopW1-1 is a family of bacterial modular P. syringae Avr effectors that induce accumulation of the signal molecule salicylic acid (SA) and the transcripts of HWI1 (HOPW1-1-INDUCED GENE1) in Arabidopsis. Thus HopW1-1 elicits a resistance response in Arabidopsis.	.	.	.	.	.
Supercontig_1.24	222328	222573	WT_peak_4201	219678	222531	Exon	+	203	BC1G_05725	gi|440503063|gb|AGC09629.1|	2194	0	putative pre-mRNA splicing factor ATP-dependent RNA helicase, partial [uncultured bacterium]	.	.	.	.	Q9P774	1044	0	Pre-mRNA-splicing factor ATP-dependent RNA helicase prp16	YKR086w	785	0	COG1643	pfam04408	HA2	Helicase associated domain (HA2). This presumed domain is about 90 amino acid residues in length. It is found is a diverse set of RNA helicases. Its function is unknown, however it seems likely to be involved in nucleic acid binding.	GO:0000398|mRNA splicing, via spliceosome;	GO:0005737|cytoplasm;GO:0005634|nucleus;GO:0005684|U2-type spliceosomal complex;	GO:0005524|ATP binding;GO:0004004|ATP-dependent RNA helicase activity;GO:0044822|poly(A) RNA binding;	K12815	DHX38, PRP16; pre-mRNA-splicing factor ATP-dependent RNA helicase DHX38/PRP16 [EC:3.6.4.13]
Supercontig_1.24	250784	251016	WT_peak_4211	250281	251454	Exon	-	232	BC1G_05737	gi|654871976|ref|WP_028324015.1|	357	2e-35	inorganic polyphosphate kinase [Desulfatirhabdium butyrativorans]	.	.	.	.	P21373	281	9e-88	NAD(+) kinase	YJR049c	281	3e-88	COG0061	pfam01513	NAD_kinase	ATP-NAD kinase. Members of this family include ATP-NAD kinases EC:2.7.1.23, which catalyses the phosphorylation of NAD to NADP utilizing ATP and other nucleoside triphosphates as well as inorganic polyphosphate as a source of phosphorus. Also includes NADH kinases EC:2.7.1.86.	GO:0006879|cellular iron ion homeostasis;GO:0019674|NAD metabolic process;GO:0006741|NADP biosynthetic process;	GO:0005623|cell;	GO:0005524|ATP binding;GO:0003951|NAD+ kinase activity;GO:0042736|NADH kinase activity;	K00858	ppnK, NADK; NAD+ kinase [EC:2.7.1.23]
Supercontig_1.24	348460	348723	WT_peak_4234	348525	349634	Exon	-	198	BC1G_05785	.	.	.	.	.	.	.	.	.	.	.	.	.	.	.	.	pfam03065	Glyco_hydro_57	Glycosyl hydrolase family 57. This family includes alpha-amylase (EC:3.2.1.1), 4--glucanotransferase (EC:2.4.1.-) and amylopullulanase enzymes.	.	.	.	.	.
Supercontig_1.25	87890	88207	WT_peak_4275	87871	89168	Exon	-	317	BC1G_05361	gi|737407809|ref|WP_035388956.1|	1559	0	5-oxoprolinase [Ferrimicrobium acidiphilum]	.	.	.	.	Q01262	362	2e-107	Hydantoin utilization protein A	aq_708	360	2e-107	COG0145	pfam01968	Hydantoinase_A	Hydantoinase/oxoprolinase. This family includes the enzymes hydantoinase and oxoprolinase EC:3.5.2.9. Both reactions involve the hydrolysis of 5-membered rings via hydrolysis of their internal imide bonds.	GO:0008652|cellular amino acid biosynthetic process;	.	GO:0016787|hydrolase activity;	.	.
Supercontig_1.25	156417	156651	WT_peak_4295	155926	156602	Exon	-	185	BC1G_05390	.	.	.	.	.	.	.	.	.	.	.	.	.	.	.	.	pfam08657	DASH_Spc34	DASH complex subunit Spc34. The DASH complex is a ~10 subunit microtubule-binding complex that is transferred to the kinetochore prior to mitosis. In Saccharomyces cerevisiae DASH forms both rings and spiral structures on microtubules in vitro. Components of the DASH complex, including Dam1, Duo1, Spc34, Dad1 and Ask1, are essential and connect the centromere to the plus end of spindle microtubul…	.	.	.	.	.
Supercontig_1.25	182456	182661	WT_peak_4302	182497	184297	Exon	-	164	BC1G_05402	.	.	.	.	.	.	.	.	.	.	.	.	.	.	.	.	pfam15477	SMAP	Small acidic protein family. This domain family is found in eukaryotes, and is approximately 70 amino acids in length. There is a single completely conserved residue G that may be functionally important.	.	.	.	.	.
Supercontig_1.25	349293	349555	WT_peak_4351	349423	349556	Exon	+	132	BC1G_05463	.	.	.	.	.	.	.	.	.	.	.	.	.	.	.	.	pfam05806	Noggin	Noggin. This family consists of the eukaryotic Noggin proteins. Noggin is a glycoprotein that binds bone morphogenetic proteins (BMPs) selectively and, when added to osteoblasts, it opposes the effects of BMPs. It has been found that noggin arrests the differentiation of stromal cells, preventing cellular maturation.	.	.	.	.	.
Supercontig_1.25	385278	385501	WT_peak_4361	385327	385525	Exon	+	174	BC1G_05478	.	.	.	.	.	.	.	.	.	.	.	.	.	.	.	.	pfam00135	COesterase	Carboxylesterase family.	.	.	.	.	.
Supercontig_1.251	4776	4968	WT_peak_4363	4603	4919	Exon	-	143	BC1G_16176	gi|649130428|gb|AIC57953.1|	143	2e-06	SLC16A13, partial [synthetic construct]	.	.	.	.	Q08268	88.2	3e-17	Probable transporter MCH4	.	.	.	.	pfam07690	MFS_1	Major Facilitator Superfamily.	GO:0034220|ion transmembrane transport;GO:0006810|transport;	GO:0000329|fungal-type vacuole membrane;GO:0071627|integral component of fungal-type vacuolar membrane;	GO:0015293|symporter activity;GO:0005215|transporter activity;	.	.
Supercontig_1.26	85229	85427	WT_peak_4387	84882	85420	Exon	+	191	BC1G_05518	gi|808052342|ref|WP_046213777.1|	321	1e-32	glyoxal reductase [Paenibacillus wulumuqiensis]	.	.	.	.	Q76L37	131	1e-35	NADPH-dependent conjugated polyketone reductase C1	SPAC19G12.09	115	3e-30	COG0656	pfam00248	Aldo_ket_red	Aldo/keto reductase family. This family includes a number of K+ ion channel beta chain regulatory domains - these are reported to have oxidoreductase activity.	GO:0042180|cellular ketone metabolic process;	.	GO:0047011|2-dehydropantolactone reductase (A-specific) activity;	.	.
Supercontig_1.26	89412	89629	WT_peak_4389	88746	89735	Exon	+	217	BC1G_05520	gi|505731600|ref|WP_015693570.1|	229	3e-18	ubiquinone biosynthesis protein UbiA [Saprospira grandis]	.	.	.	.	Q8TZM7	51.6	4e-06	Digeranylgeranylglyceryl phosphate synthase	slr0056	49.3	7e-06	COG0382	pfam01040	UbiA	UbiA prenyltransferase family.	GO:0006650|glycerophospholipid metabolic process;GO:0008654|phospholipid biosynthetic process;	GO:0016021|integral component of membrane;GO:0005886|plasma membrane;	GO:0047295|geranylgeranylglycerol-phosphate geranylgeranyltransferase activity;GO:0000287|magnesium ion binding;	K17105	E2.5.1.42; geranylgeranylglycerol-phosphate geranylgeranyltransferase [EC:2.5.1.42]
Supercontig_1.26	121457	121802	WT_peak_4393	120953	121729	Exon	+	272	BC1G_05533	gi|70997561|gb|AAZ17397.1|	136	5e-06	glucanase-xylanase fusion protein gx-78 [synthetic construct]	.	.	.	.	P07980	53.5	4e-07	Beta-glucanase	BS_bglS	52.4	3e-07	COG2273	pfam00722	Glyco_hydro_16	Glycosyl hydrolases family 16.	GO:0005975|carbohydrate metabolic process;	.	GO:0042972|licheninase activity;	.	.
Supercontig_1.26	209250	209439	WT_peak_4414	207385	209428	Exon	-	178	BC1G_05568	.	.	.	.	.	.	.	.	Q9P6Y2	388	1e-123	Probable tRNA-splicing endonuclease subunit tsp-2	YLR105c	106	5e-24	COG1676	pfam01974	tRNA_int_endo	tRNA intron endonuclease, catalytic C-terminal domain. Members of this family cleave pre tRNA at the 5' and 3' splice sites to release the intron EC:3.1.27.9.	GO:0000379|tRNA-type intron splice site recognition and cleavage;	GO:0000214|tRNA-intron endonuclease complex;	GO:0016829|lyase activity;GO:0003676|nucleic acid binding;GO:0000213|tRNA-intron endonuclease activity;	K15322	TSEN2; tRNA-splicing endonuclease subunit Sen2 [EC:3.1.27.9]
Supercontig_1.26	329319	329513	WT_peak_4453	329288	329537	Exon	+	194	BC1G_05615	.	.	.	.	.	.	.	.	.	.	.	.	.	.	.	.	pfam03836	RasGAP_C	RasGAP C-terminus.	.	.	.	.	.
Supercontig_1.27	374817	375071	WT_peak_4574	374388	375206	Exon	+	254	BC1G_05172	.	.	.	.	.	.	.	.	.	.	.	.	.	.	.	.	pfam11295	DUF3096	Protein of unknown function (DUF3096). This family of proteins with unknown function appears to be restricted to Proteobacteria.	.	.	.	.	.
Supercontig_1.28	151566	151750	WT_peak_4624	151154	152074	Exon	+	184	BC1G_05845	gi|123993743|gb|ABM84473.1|	165	5e-09	cathepsin D (lysosomal aspartyl peptidase) [synthetic construct]	.	.	.	.	Q8NKB6	261	1e-78	Probable aspartic-type endopeptidase opsB	.	.	.	.	pfam00026	Asp	Eukaryotic aspartyl protease. Aspartyl (acid) proteases include pepsins, cathepsins, and renins. Two-domain structure, probably arising from ancestral duplication. This family does not include the retroviral nor retrotransposon proteases (pfam00077), which are much smaller and appear to be homologous to a single domain of the eukaryotic asp proteases.	.	GO:0031225|anchored component of membrane;GO:0005886|plasma membrane;	GO:0004190|aspartic-type endopeptidase activity;	.	.
Supercontig_1.28	312127	312312	WT_peak_4660	311965	312342	Exon	-	185	BC1G_05908	gi|739881486|ref|WP_037732125.1|	245	9e-19	DSBA oxidoreductase [Streptomyces megasporus]	.	.	.	.	Q00357	94.4	3e-19	Putative HC-toxin efflux carrier TOXA	lin0980	73.6	4e-13	COG0477	pfam07690	MFS_1	Major Facilitator Superfamily.	GO:0055085|transmembrane transport;GO:0006810|transport;	GO:0016021|integral component of membrane;	GO:0019534|toxin transporter activity;	.	.
Supercontig_1.29	73568	73738	WT_peak_4687	73640	74065	Exon	-	98	BC1G_06104	gi|746263387|ref|WP_039311330.1|	479	4e-68	tryptophanyl-tRNA synthetase [Clostridium baratii]	.	.	.	.	Q7RYL4	271	9e-84	37S ribosomal protein S10, mitochondrial	lin2301	160	2e-60	COG0180	pfam00579	tRNA-synt_1b	tRNA synthetases class I (W and Y).	GO:0006412|translation;	GO:0005739|mitochondrion;GO:0015935|small ribosomal subunit;	GO:0003735|structural constituent of ribosome;	K02946	RP-S10, MRPS10, rpsJ; small subunit ribosomal protein S10
Supercontig_1.29	245253	245436	WT_peak_4739	245069	245703	Exon	-	183	BC1G_06174	.	.	.	.	.	.	.	.	.	.	.	.	.	.	.	.	pfam07690	MFS_1	Major Facilitator Superfamily.	.	.	.	.	.
Supercontig_1.3	33544	33796	WT_peak_4778	33215	33852	Exon	+	252	BC1G_00955	gi|504551280|ref|WP_014738382.1|	753	2e-88	AMP-dependent synthetase [Modestobacter marinus]	.	.	.	.	Q84P21	250	9e-74	4-coumarate--CoA ligase-like 5	.	.	.	.	pfam00501	AMP-binding	AMP-binding enzyme.	GO:0009695|jasmonic acid biosynthetic process;GO:0009611|response to wounding;	GO:0005777|peroxisome;	GO:0005524|ATP binding;GO:0016874|ligase activity;	K10526	OPCL1; OPC-8:0 CoA ligase 1 [EC:6.2.1.-]
Supercontig_1.3	39144	39376	WT_peak_4779	38159	39279	Exon	+	135	BC1G_00956	gi|339289294|gb|AEJ43404.1|	541	3e-58	sugar transporter [Alicyclobacillus acidocaldarius subsp. acidocaldarius Tc-4-1]	.	.	.	.	P15325	291	4e-89	Quinate permease	.	.	.	.	pfam00083	Sugar_tr	Sugar (and other) transporter.	GO:0046323|glucose import;GO:0035428|hexose transmembrane transport;GO:0019630|quinate metabolic process;	GO:0005887|integral component of plasma membrane;	GO:0005355|glucose transmembrane transporter activity;GO:0005351|sugar:proton symporter activity;	.	.
Supercontig_1.3	49343	49627	WT_peak_4781	49481	49697	Exon	-	146	BC1G_00961	.	.	.	.	.	.	.	.	.	.	.	.	.	.	.	.	pfam05423	Mycobact_memb	Mycobacterium membrane protein. This family contains several membrane proteins from Mycobacterium species.	.	.	.	.	.
Supercontig_1.3	349305	349602	WT_peak_4861	349200	349455	Exon	+	150	BC1G_01080	gi|780315479|ref|WP_045555392.1|	176	5e-12	hypothetical protein [Streptomyces sp. FxanaA7]	.	.	.	.	.	.	.	.	.	.	.	.	pfam12138	Spherulin4	Spherulation-specific family 4. This protein is found in bacteria, archaea and eukaryotes. Proteins in this family are typically between 250 and 398 amino acids in length. There is a conserved NPG sequence motif and there are two completely conserved G residues that may be functionally important. Starvation will often induce spherulation - the production of spores - and this process may involve D…	.	.	.	.	.
Supercontig_1.3	398578	398811	WT_peak_4868	398102	399383	Exon	+	233	BC1G_01099	.	.	.	.	.	.	.	.	.	.	.	.	.	.	.	.	pfam10428	SOG2	RAM signalling pathway protein. SOG2 proteins in Saccharomyces cerevisiae are involved in cell separation and cytokinesis.	.	.	.	.	.
Supercontig_1.3	415916	416149	WT_peak_4877	415992	416159	Exon	-	157	BC1G_01103	.	.	.	.	.	.	.	.	.	.	.	.	.	.	.	.	pfam07223	DUF1421	Protein of unknown function (DUF1421). This family represents a conserved region approximately 350 residues long within a number of plant proteins of unknown function.	.	.	.	.	.
Supercontig_1.3	536123	536326	WT_peak_4909	536205	536973	Exon	-	121	BC1G_01156	.	.	.	.	.	.	.	.	.	.	.	.	.	.	.	.	pfam01039	Carboxyl_trans	Carboxyl transferase domain. All of the members in this family are biotin dependent carboxylases. The carboxyl transferase domain carries out the following reaction; transcarboxylation from biotin to an acceptor molecule. There are two recognized types of carboxyl transferase. One of them uses acyl-CoA and the other uses 2-oxoacid as the acceptor molecule of carbon dioxide. All of the members in …	.	.	.	.	.
Supercontig_1.3	609324	609526	WT_peak_4925	608501	609440	Exon	+	116	BC1G_01190	.	.	.	.	.	.	.	.	.	.	.	.	.	.	.	.	pfam13136	DUF3984	Protein of unknown function (DUF3984). This family of proteins is functionally uncharacterized. This family of proteins is found in eukaryotes. Proteins in this family are typically between 393 and 442 amino acids in length.	.	.	.	.	.
Supercontig_1.3	721428	721684	WT_peak_4956	721324	721579	Exon	+	151	BC1G_01236	.	.	.	.	.	.	.	.	.	.	.	.	.	.	.	.	pfam07195	FliD_C	Flagellar hook-associated protein 2 C-terminus. The flagellar hook-associated protein 2 (HAP2 or FliD) forms the distal end of the flagella, and plays a role in mucin specific adhesion of the bacteria. This alignment covers the C-terminal region of this family of proteins.	.	.	.	.	.
Supercontig_1.3	836796	837146	WT_peak_4969	836689	837058	Exon	+	262	BC1G_01287	.	.	.	.	.	.	.	.	P52719	78.2	3e-16	Carboxypeptidase cpdS	.	.	.	.	pfam00450	Peptidase_S10	Serine carboxypeptidase.	.	.	GO:0004185|serine-type carboxypeptidase activity;	.	.
Supercontig_1.3	864471	864635	WT_peak_4974	864103	864583	Exon	-	112	BC1G_01298	.	.	.	.	.	.	.	.	Q7QBJ0	62	2e-10	Esterase AGAP003155	.	.	.	.	pfam03959	FSH1	Serine hydrolase (FSH1). This is a family of serine hydrolases.	.	.	GO:0016787|hydrolase activity;	.	.
Supercontig_1.3	877772	878047	WT_peak_4976	877127	878314	Exon	+	275	BC1G_01303	.	.	.	.	.	.	.	.	.	.	.	.	.	.	.	.	pfam04698	Rab_eff_C	Rab effector MyRIP/melanophilin C-terminus. This domain is found at the C-terminus of the Rab effector proteins MyRIP and melanophilin.	.	.	.	.	.
Supercontig_1.30	58953	59296	WT_peak_4998	59109	59460	Exon	-	187	BC1G_05948	.	.	.	.	.	.	.	.	.	.	.	.	.	.	.	.	pfam07690	MFS_1	Major Facilitator Superfamily.	.	.	.	.	.
Supercontig_1.30	257049	257233	WT_peak_5045	257009	257228	Exon	-	179	BC1G_06027	.	.	.	.	.	.	.	.	.	.	.	.	.	.	.	.	pfam01661	Macro	Macro domain. This domain is an ADP-ribose binding module. It is found in a number of otherwise unrelated proteins. It is found at the C-terminus of the macro-H2A histone protein. This domain is found in the non-structural proteins of several types of ssRNA viruses such as NSP3 from alphaviruses. This domain is also found on its own in a family of proteins from bacteria, archaebacteria, and eukar…	.	.	.	.	.
Supercontig_1.30	260655	260854	WT_peak_5048	260214	262906	Exon	-	199	BC1G_06029	gi|189498179|gb|ACE06726.1|	236	2e-16	hypothetical protein Aasi_1435 [Candidatus Amoebophilus asiaticus 5a2]	.	.	.	.	Q8IWZ3	59.3	3e-07	Ankyrin repeat and KH domain-containing protein 1	FN0178	68.6	2e-11	COG0666	pfam12796	Ank_2	Ankyrin repeats (3 copies).	GO:0045087|innate immune response;	GO:0005737|cytoplasm;GO:0005654|nucleoplasm;	GO:0044822|poly(A) RNA binding;	K16726	ANKRD17, MASK; ankyrin repeat domain-containing protein 17
Supercontig_1.30	297044	297213	WT_peak_5056	296977	297176	Exon	+	132	BC1G_06044	.	.	.	.	.	.	.	.	.	.	.	.	.	.	.	.	pfam05936	DUF876	Bacterial protein of unknown function (DUF876). This family consists of a series of hypothetical bacterial sequences of unknown function.	.	.	.	.	.
Supercontig_1.31	40279	40827	WT_peak_5082	40330	41149	Exon	-	497	BC1G_06234	.	.	.	.	.	.	.	.	Q6P7K0	78.6	7e-16	Carboxymethylenebutenolidase homolog	YAL049c	94	1e-21	COG0412	pfam01738	DLH	Dienelactone hydrolase family.	.	GO:0005829|cytosol;	GO:0016787|hydrolase activity;	K01061	E3.1.1.45; carboxymethylenebutenolidase [EC:3.1.1.45]
Supercontig_1.32	231259	231529	WT_peak_5206	231304	231769	Exon	+	225	BC1G_06573	.	.	.	.	.	.	.	.	Q8NB15	75.9	7e-15	Zinc finger protein 511	.	.	.	.	pfam15623	CT47	Cancer/testis gene family 47. CT47 is a family of proteins found in eukaryotes. Proteins in this family are typically between 262 and 291 amino acids in length. There is a conserved HIL sequence motif. The function of this family is not known.	GO:0006355|regulation of transcription, DNA-templated;GO:0006351|transcription, DNA-templated;	GO:0005634|nucleus;	GO:0003677|DNA binding;GO:0046872|metal ion binding;	.	.
Supercontig_1.33	223616	223808	WT_peak_5298	223574	224049	Exon	-	192	BC1G_06700	gi|524135725|emb|CCZ06539.1|	708	2e-85	probable endonuclease 4 [Odoribacter sp. CAG:788]	.	.	.	.	P22936	323	3e-104	DNA-(apurinic or apyrimidinic site) lyase 1	YKL114c	323	8e-105	COG0648	pfam01261	AP_endonuc_2	Xylose isomerase-like TIM barrel. This TIM alpha/beta barrel structure is found in xylose isomerase and in endonuclease IV (EC:3.1.21.2). This domain is also found in the N termini of bacterial myo-inositol catabolism proteins. These are involved in the myo-inositol catabolism pathway, and is required for growth on myo-inositol in Rhizobium leguminosarum bv. viciae.	GO:0006284|base-excision repair;	GO:0005739|mitochondrion;GO:0005634|nucleus;	GO:0008296|3'-5'-exodeoxyribonuclease activity;GO:0017005|3'-tyrosyl-DNA phosphodiesterase activity;GO:0003677|DNA binding;GO:0003906|DNA-(apurinic or apyrimidinic site) lyase activity;GO:0008311|double-stranded DNA 3'-5' exodeoxyribonuclease activity;GO:0008081|phosphoric diester hydrolase activity;GO:0008270|zinc ion binding;	K10771	APEX1; AP endonuclease 1 [EC:4.2.99.18]
Supercontig_1.33	243908	244111	WT_peak_5304	243234	249686	Exon	-	203	BC1G_06709	gi|738782229|ref|WP_036673544.1|	284	6e-24	hypothetical protein, partial [Pediococcus pentosaceus]	.	.	.	.	O60152	453	2e-128	E3 ubiquitin-protein ligase ubr1	.	.	.	.	pfam02207	zf-UBR	Putative zinc finger in N-recognin (UBR box). This region is found in E3 ubiquitin ligases that recognize N-recognins.	GO:0071455|cellular response to hyperoxia;GO:1901487|negative regulation of SREBP signaling pathway by positive regulation of transcription factor catabolic process in response to increased oxygen levels;GO:0010620|negative regulation of transcription by transcription factor catabolism;GO:0043161|proteasome-mediated ubiquitin-dependent protein catabolic process;GO:1901044|protein polyubiquitinati…	GO:0005737|cytoplasm;GO:0000151|ubiquitin ligase complex;	GO:0016874|ligase activity;GO:0061630|ubiquitin protein ligase activity;GO:0008270|zinc ion binding;	K10625	UBR1; E3 ubiquitin-protein ligase UBR1 [EC:2.3.2.27]
Supercontig_1.33	268457	268635	WT_peak_5308	267271	269052	Exon	+	178	BC1G_06716	.	.	.	.	.	.	.	.	.	.	.	.	.	.	.	.	pfam08226	DUF1720	Domain of unknown function (DUF1720). This domain is found in different combinations with cortical patch components EF hand, SH3 and ENTH and is therefore likely to be involved in cytoskeletal processes. This family contains many hypothetical proteins.	.	.	.	.	.
Supercontig_1.34	100929	101223	WT_peak_5348	100213	102994	Exon	+	294	BC1G_06396	gi|406978149|gb|EKE00169.1|	215	4e-16	hypothetical protein ACD_22C00082G0012 [uncultured bacterium]	.	.	.	.	.	.	.	.	.	.	.	.	pfam09340	NuA4	Histone acetyltransferase subunit NuA4. The NuA4 histone acetyltransferase (HAT) multisubunit complex is responsible for acetylation of histone H4 and H2A N-terminal tails in yeast. NuA4 complexes are highly conserved in eukaryotes and play primary roles in transcription, cellular response to DNA damage, and cell cycle control.	.	.	.	.	.
Supercontig_1.34	121453	121729	WT_peak_5353	119060	122877	Exon	-	276	BC1G_06403	.	.	.	.	.	.	.	.	.	.	.	.	.	.	.	.	pfam04652	DUF605	Vta1 like. Vta1 (VPS20-associated protein 1) is a positive regulator of Vps4. Vps4 is an ATPase that is required in the multivesicular body (MVB) sorting pathway to dissociate the endosomal sorting complex required for transport (ESCRT). Vta1 promotes correct assembly of Vps4 and stimulates its ATPase activity through its conserved Vta1/SBP1/LIP5 region.	.	.	.	.	.
Supercontig_1.34	279861	280086	WT_peak_5402	279548	280430	Exon	-	225	BC1G_06450	.	.	.	.	.	.	.	.	.	.	.	.	.	.	.	.	pfam04257	Exonuc_V_gamma	Exodeoxyribonuclease V, gamma subunit. The Exodeoxyribonuclease V enzyme is a multi-subunit enzyme comprised of the proteins RecB, RecC (this family) and RecD. This enzyme plays an important role in homologous genetic recombination, repair of double strand DNA breaks resistance to UV irradiation and chemical DNA-damage. The enzyme (EC:3.1.11.5) catalyses ssDNA or dsDNA-dependent ATP hydrolysis, h…	.	.	.	.	.
Supercontig_1.34	300653	300868	WT_peak_5413	300155	300979	Exon	-	215	BC1G_06461	gi|499454882|ref|WP_011142346.1|	283	2e-23	amino acid transporter [Gloeobacter violaceus]	.	.	.	.	P50276	245	2e-70	High-affinity methionine permease	YGR055w	245	7e-71	COG0531	pfam13520	AA_permease_2	Amino acid permease.	GO:0042883|cysteine transport;GO:0044690|methionine import;GO:0015821|methionine transport;GO:0000101|sulfur amino acid transport;	GO:0005887|integral component of plasma membrane;GO:0005886|plasma membrane;	GO:0015297|antiporter activity;GO:0000102|L-methionine secondary active transmembrane transporter activity;	.	.
Supercontig_1.34	307466	307663	WT_peak_5418	306948	307608	Exon	-	142	BC1G_06463	gi|737991230|ref|WP_035953012.1|	452	4e-46	hypothetical protein, partial [Laceyella sacchari]	.	.	.	.	P0C1B4	419	7e-139	Alpha-amylase A type-3	.	.	.	.	pfam00128	Alpha-amylase	Alpha amylase, catalytic domain. Alpha amylase is classified as family 13 of the glycosyl hydrolases. The structure is an 8 stranded alpha/beta barrel containing the active site, interrupted by a ~70 a.a. calcium-binding domain protruding between beta strand 3 and alpha helix 3, and a carboxyl-terminal Greek key beta-barrel domain.	GO:0016052|carbohydrate catabolic process;	GO:0005576|extracellular region;	GO:0004556|alpha-amylase activity;GO:0005509|calcium ion binding;	.	.
Supercontig_1.35	41708	41932	WT_peak_5438	39216	41970	Exon	-	224	BC1G_06754	gi|901672241|emb|CQB86782.1|	2814	0	PROCN (NUC071) domain [Chlamydia trachomatis]	.	.	.	.	Q6P2Q9	1253	0	Pre-mRNA-processing-splicing factor 8	SPAC4F8.12c	1230	0	COG5178	pfam12134	PRP8_domainIV	PRP8 domain IV core. This domain is found in eukaryotes, and is about 20 amino acids in length. It is found associated with pfam10597, pfam10596, pfam10598, pfam08083, pfam08082, pfam01398, pfam08084. There is a conserved LILR sequence motif. The domain is a selenomethionine domain in a subunit of the spliceosome. The function of PRP8 domain IV is believed to be interaction with the splicosomal c…	GO:0071222|cellular response to lipopolysaccharide;GO:0071356|cellular response to tumor necrosis factor;GO:0006397|mRNA processing;GO:0000398|mRNA splicing, via spliceosome;GO:0008380|RNA splicing;GO:0000375|RNA splicing, via transesterification reactions;GO:0000244|spliceosomal tri-snRNP complex assembly;	GO:0071013|catalytic step 2 spliceosome;GO:0016020|membrane;GO:0016607|nuclear speck;GO:0005654|nucleoplasm;GO:0005634|nucleus;GO:0005682|U5 snRNP;	GO:0070530|K63-linked polyubiquitin binding;GO:0044822|poly(A) RNA binding;GO:0097157|pre-mRNA intronic binding;GO:0000386|second spliceosomal transesterification activity;GO:0030619|U1 snRNA binding;GO:0030620|U2 snRNA binding;GO:0030623|U5 snRNA binding;GO:0017070|U6 snRNA binding;	K12856	PRPF8, PRP8; pre-mRNA-processing factor 8
Supercontig_1.35	95986	96214	WT_peak_5449	95008	96464	Exon	-	228	BC1G_06772	gi|655448371|ref|WP_028831970.1|	691	1e-69	hypothetical protein [Proteobacteria bacterium JGI 0000113-E04]	.	.	.	.	Q7RZT9	254	1e-66	Serine/threonine-protein kinase tel1	.	.	.	.	pfam00454	PI3_PI4_kinase	Phosphatidylinositol 3- and 4-kinase. Some members of this family probably do not have lipid kinase activity and are protein kinases.	GO:0000077|DNA damage checkpoint;GO:0006281|DNA repair;GO:0016572|histone phosphorylation;GO:0090399|replicative senescence;GO:0010212|response to ionizing radiation;GO:0000723|telomere maintenance;	GO:0000781|chromosome, telomeric region;GO:0005634|nucleus;	GO:0005524|ATP binding;GO:0016301|kinase activity;GO:0004674|protein serine/threonine kinase activity;	K04728	ATM, TEL1; ataxia telangiectasia mutated family protein [EC:2.7.11.1]
Supercontig_1.35	296770	296965	WT_peak_5491	296690	296914	Exon	+	144	BC1G_06839	.	.	.	.	.	.	.	.	Q7LKZ7	117	1e-26	Beige protein homolog 1	.	.	.	.	pfam01950	FBPase_3	Fructose-1,6-bisphosphatase. This is a family of bacterial and archaeal fructose-1,6-bisphosphatases (FBPases). FBPase catalyses the hydrolysis of D-fructose-1,6-bisphosphate (FBP) to D-fructose-6-phosphate (F6P) and orthophosphate and is an essential regulatory enzyme in the glyconeogenic pathway.	.	GO:0005829|cytosol;GO:0016020|membrane;GO:0043234|protein complex;	GO:0046872|metal ion binding;	.	.
Supercontig_1.36	70077	70278	WT_peak_5515	70028	70185	Exon	+	108	BC1G_07098	.	.	.	.	.	.	.	.	.	.	.	.	.	.	.	.	pfam12893	Lumazine_bd_2	Putative lumazine-binding. This is a family of uncharacterized proteins. However, the family belongs to the NTF2-like superfamily of various enzymes, and some of the members of the family are putative dehydrogenases.	.	.	.	.	.
Supercontig_1.36	211921	212089	WT_peak_5546	211976	212307	Exon	-	113	BC1G_07150	gi|902815102|ref|WP_049683712.1|	219	2e-15	cytochrome P450 [Bacillus sp. FJAT-27997]	.	.	.	.	Q27515	97.8	3e-20	Putative cytochrome P450 CYP13A6	SMc02579	68.6	2e-11	COG2124	pfam00067	p450	Cytochrome P450. Cytochrome P450s are haem-thiolate proteins involved in the oxidative degradation of various compounds. They are particularly well known for their role in the degradation of environmental toxins and mutagens. They can be divided into 4 classes, according to the method by which electrons from NAD(P)H are delivered to the catalytic site. Sequence conservation is relatively low with…	.	.	GO:0020037|heme binding;GO:0005506|iron ion binding;GO:0004497|monooxygenase activity;GO:0016705|oxidoreductase activity, acting on paired donors, with incorporation or reduction of molecular oxygen;	K17861	CYP13; cytochrome P450, family 13
Supercontig_1.36	255241	255426	WT_peak_5551	254516	256834	Exon	+	185	BC1G_07170	gi|208965650|dbj|BAG72839.1|	815	5e-92	TSR1, 20S rRNA accumulation, homolog [synthetic construct]	.	.	.	.	O13956	550	0	Ribosome biogenesis protein tsr1	SPAC23H4.15	550	0	COG5177	pfam04950	DUF663	Protein of unknown function (DUF663). This family contains several uncharacterized eukaryotic proteins.	GO:0000479|endonucleolytic cleavage of tricistronic rRNA transcript (SSU-rRNA, 5.8S rRNA, LSU-rRNA);GO:0000462|maturation of SSU-rRNA from tricistronic rRNA transcript (SSU-rRNA, 5.8S rRNA, LSU-rRNA);	GO:0005737|cytoplasm;GO:0005730|nucleolus;GO:0005634|nucleus;GO:0030688|preribosome, small subunit precursor;	GO:0005525|GTP binding;GO:0003924|GTPase activity;GO:0034511|U3 snoRNA binding;	K14799	TSR1; pre-rRNA-processing protein TSR1
Supercontig_1.371	95	276	WT_peak_5624	60	536	Exon	-	181	BC1G_16269	.	.	.	.	.	.	.	.	.	.	.	.	.	.	.	.	pfam12328	Rpp20	Rpp20 subunit of nuclear RNase MRP and P. The nuclear RNase P of Saccharomyces cerevisiae is made up of at least nine protein subunits; Pop1, Pop3, Pop4, Pop5, Pop6, Pop7, Pop8, Rpr2 and Rpp1. Many of these subunits seem to be present also in the RNase MRP, with the exception of Rpr2 (Rpp21) which is unique to RNase P. Human nuclear RNase P and MRP appear to contain at least 10 protein subunits, …	.	.	.	.	.
Supercontig_1.38	165938	166100	WT_peak_5661	164421	166061	Exon	-	123	BC1G_06909	.	.	.	.	.	.	.	.	Q09766	308	2e-88	Uncharacterized membrane protein C24H6.13	SPAC24H6.13	308	6e-89	COG5594	pfam02714	DUF221	Domain of unknown function DUF221. This family consists of hypothetical transmembrane proteins none of which have any function, the aligned region is at 538 residues at maximum length.	GO:0006811|ion transport;	GO:0005737|cytoplasm;GO:0005794|Golgi apparatus;GO:0000139|Golgi membrane;GO:0016021|integral component of membrane;	.	.	.
Supercontig_1.38	171383	171566	WT_peak_5662	171303	172217	Exon	+	183	BC1G_06910	gi|759720343|ref|WP_043431285.1|	379	1e-36	hypothetical protein [Cystobacter fuscus]	.	.	.	.	Q95000	145	7e-38	Cholinesterase 1 (Fragment)	BS_pnbA	114	9e-27	COG2272	pfam00135	COesterase	Carboxylesterase family.	.	.	GO:0004104|cholinesterase activity;	.	.
Supercontig_1.38	211692	212017	WT_peak_5672	211774	214150	Exon	-	243	BC1G_06925	.	.	.	.	.	.	.	.	A6S374	1279	0	Nucleolar protein 9	.	.	.	.	pfam10271	Tmp39	Putative transmembrane protein. This is a family of conserved proteins found from worms to humans. They are putative transmembrane proteins but the function is unknown.	GO:0000480|endonucleolytic cleavage in 5'-ETS of tricistronic rRNA transcript (SSU-rRNA, 5.8S rRNA, LSU-rRNA);GO:0000447|endonucleolytic cleavage in ITS1 to separate SSU-rRNA from 5.8S rRNA and LSU-rRNA from tricistronic rRNA transcript (SSU-rRNA, 5.8S rRNA, LSU-rRNA);GO:0000472|endonucleolytic cleavage to generate mature 5'-end of SSU-rRNA from (SSU-rRNA, 5.8S rRNA, LSU-rRNA);GO:0000056|ribosoma…	GO:0030686|90S preribosome;GO:0005730|nucleolus;GO:0030688|preribosome, small subunit precursor;	GO:0003723|RNA binding;	K14790	NOP9; nucleolar protein 9
Supercontig_1.4	77775	77937	WT_peak_5805	76708	78447	Exon	-	162	BC1G_01368	gi|750563472|ref|WP_040845341.1|	442	4e-44	S-adenosylmethionine:diacylglycerol 3-amino-3-carboxypropyl transferase [Thiorhodococcus drewsii]	.	.	.	.	.	.	.	.	mlr1574	82.8	1e-15	COG5379	pfam11899	DUF3419	Protein of unknown function (DUF3419). This family of proteins are functionally uncharacterized. This protein is found in bacteria and eukaryotes. Proteins in this family are typically between 398 to 802 amino acids in length.	.	.	.	.	.
Supercontig_1.4	277910	278067	WT_peak_5843	277203	278761	Exon	-	157	BC1G_01454	gi|655447122|ref|WP_028830898.1|	1264	2e-145	hypothetical protein [Proteobacteria bacterium JGI 0000113-E04]	.	.	.	.	P53049	741	0	Oligomycin resistance ATP-dependent permease YOR1	YGR281w	741	0	COG1132	pfam00005	ABC_tran	ABC transporter. ABC transporters for a large family of proteins responsible for translocation of a variety of compounds across biological membranes. ABC transporters are the largest family of proteins in many completely sequenced bacteria. ABC transporters are composed of two copies of this domain and two copies of a transmembrane domain pfam00664. These four domains may belong to a single polyp…	GO:0042908|xenobiotic transport;	GO:0016021|integral component of membrane;GO:0005886|plasma membrane;	GO:0005524|ATP binding;GO:0008559|xenobiotic-transporting ATPase activity;	.	.
Supercontig_1.4	527796	528115	WT_peak_5892	527920	531300	Exon	-	195	BC1G_01555	.	.	.	.	.	.	.	.	.	.	.	.	.	.	.	.	pfam15402	Spc7_N	N-terminus of kinetochore NMS complex subunit Spc7.	.	.	.	.	.
Supercontig_1.4	528395	528600	WT_peak_5893	527920	531300	Exon	-	205	BC1G_01555	.	.	.	.	.	.	.	.	.	.	.	.	.	.	.	.	pfam15402	Spc7_N	N-terminus of kinetochore NMS complex subunit Spc7.	.	.	.	.	.
Supercontig_1.40	106421	106698	WT_peak_5964	106455	106606	Exon	+	151	BC1G_07229	gi|30585021|gb|AAP36783.1|	160	8e-11	Homo sapiens ubiquitin-conjugating enzyme E2B (RAD6 homolog) [synthetic construct]	.	.	.	.	Q55EY8	111	1e-29	Probable ubiquitin-conjugating enzyme E2 W	.	.	.	.	pfam00179	UQ_con	Ubiquitin-conjugating enzyme. Proteins destined for proteasome-mediated degradation may be ubiquitinated. Ubiquitination follows conjugation of ubiquitin to a conserved cysteine residue of UBC homologues. TSG101 is one of several UBC homologues that lacks this active site cysteine.	GO:0043161|proteasome-mediated ubiquitin-dependent protein catabolic process;GO:0000209|protein polyubiquitination;	GO:0005737|cytoplasm;GO:0005634|nucleus;	GO:0005524|ATP binding;GO:0061630|ubiquitin protein ligase activity;GO:0031625|ubiquitin protein ligase binding;	K10688	UBE2W, UBC16; ubiquitin-conjugating enzyme E2 W [EC:2.3.2.25]
Supercontig_1.40	242060	242229	WT_peak_6010	241532	242203	Exon	-	143	BC1G_07278	gi|496400670|ref|WP_009109660.1|	219	1e-15	phosphoesterase [Desulfovibrio sp. U5L]	.	.	.	.	Q04519	217	9e-61	Sphingomyelin phosphodiesterase	.	.	.	.	pfam00149	Metallophos	Calcineurin-like phosphoesterase. This family includes a diverse range of phosphoesterases, including protein phosphoserine phosphatases, nucleotidases, sphingomyelin phosphodiesterases and 2'-3' cAMP phosphodiesterases as well as nucleases such as bacterial SbcD or yeast MRE11. The most conserved regions in this superfamily centre around the metal chelating residues.	GO:0046513|ceramide biosynthetic process;GO:0043407|negative regulation of MAP kinase activity;GO:0043065|positive regulation of apoptotic process;GO:0035307|positive regulation of protein dephosphorylation;GO:0042220|response to cocaine;GO:0042493|response to drug;GO:0006685|sphingomyelin catabolic process;GO:0023021|termination of signal transduction;	GO:0005768|endosome;GO:0070062|extracellular exosome;GO:0005615|extracellular space;GO:0042599|lamellar body;GO:0005764|lysosome;GO:0005886|plasma membrane;	GO:0016798|hydrolase activity, acting on glycosyl bonds;GO:0008270|zinc ion binding;	K12350	SMPD1, ASM; sphingomyelin phosphodiesterase [EC:3.1.4.12]
Supercontig_1.40	247549	247738	WT_peak_6011	246188	247745	Exon	+	189	BC1G_07279	.	.	.	.	.	.	.	.	.	.	.	.	.	.	.	.	pfam11144	DUF2920	Protein of unknown function (DUF2920). This bacterial family of proteins has no known function.	.	.	.	.	.
Supercontig_1.41	179862	180046	WT_peak_6062	179789	180598	Exon	-	184	BC1G_07574	gi|317180393|dbj|BAJ58179.1|	138	8e-07	cell surface protein [Helicobacter pylori F32]	.	.	.	.	.	.	.	.	.	.	.	.	pfam07819	PGAP1	PGAP1-like protein. The sequences found in this family are similar to PGAP1. This is an endoplasmic reticulum membrane protein with a catalytic serine containing motif that is conserved in a number of lipases. PGAP1 functions as a GPI inositol-deacylase; this deacylation is important for the efficient transport of GPI-anchored proteins from the endoplasmic reticulum to the Golgi body.	.	.	.	.	.
Supercontig_1.41	200031	200218	WT_peak_6067	199175	200763	Exon	-	187	BC1G_07585	.	.	.	.	.	.	.	.	Q03722	260	6e-74	Uncharacterized protein YML020W	.	.	.	.	pfam09726	Macoilin	Transmembrane protein. This entry is a highly conserved protein present in eukaryotes.	.	GO:0005783|endoplasmic reticulum;GO:0016021|integral component of membrane;GO:0005774|vacuolar membrane;	GO:0015140|malate transmembrane transporter activity;	.	.
Supercontig_1.42	233648	233849	WT_peak_6148	233159	234285	Exon	+	201	BC1G_07478	gi|60826237|gb|AAX36750.1|	926	2e-106	protein kinase C alpha [synthetic construct]	.	.	.	.	P87253	1391	0	Protein kinase C-like	.	.	.	.	pfam00069	Pkinase	Protein kinase domain.	GO:0035556|intracellular signal transduction;GO:0018105|peptidyl-serine phosphorylation;	GO:0030428|cell septum;GO:0005622|intracellular;	GO:0005524|ATP binding;GO:0046872|metal ion binding;GO:0004697|protein kinase C activity;GO:0004674|protein serine/threonine kinase activity;	K02677	CPKC; classical protein kinase C [EC:2.7.11.13]
Supercontig_1.43	221635	221829	WT_peak_6206	221453	223089	Exon	+	194	BC1G_08011	gi|737862800|ref|WP_035829843.1|	374	6e-38	hypothetical protein, partial [Crocosphaera watsonii]	.	.	.	.	Q9P6J9	130	1e-30	Putative inorganic phosphate transporter C1683.01	.	.	.	.	pfam00083	Sugar_tr	Sugar (and other) transporter.	GO:0006817|phosphate ion transport;	GO:0005783|endoplasmic reticulum;GO:0005789|endoplasmic reticulum membrane;GO:0005887|integral component of plasma membrane;	GO:0005315|inorganic phosphate transmembrane transporter activity;GO:0022891|substrate-specific transmembrane transporter activity;	K08176	PHO84; MFS transporter, PHS family, inorganic phosphate transporter
Supercontig_1.44	120993	121215	WT_peak_6251	120550	122074	Exon	-	222	BC1G_07760	.	.	.	.	.	.	.	.	Q02799	54.3	1e-06	Zinc finger protein LEE1	YPL054w	54.3	3e-07	COG5084	pfam00642	zf-CCCH	Zinc finger C-x8-C-x5-C-x3-H type (and similar).	.	.	GO:0046872|metal ion binding;	.	.
Supercontig_1.44	267194	267481	WT_peak_6289	266947	267845	Exon	+	287	BC1G_07814	gi|648472589|ref|WP_026164340.1|	334	1e-30	MFS transporter [Cupriavidus taiwanensis]	.	.	.	.	Q9US37	497	5e-170	Uncharacterized transporter C1039.04	SPAC1039.04	497	2e-170	COG0477	pfam07690	MFS_1	Major Facilitator Superfamily.	GO:0006820|anion transport;GO:0055085|transmembrane transport;	GO:0005783|endoplasmic reticulum;GO:0016021|integral component of membrane;GO:0005886|plasma membrane;	GO:0022857|transmembrane transporter activity;	.	.
Supercontig_1.46	12306	12516	WT_peak_6361	10747	13604	Exon	-	210	BC1G_07817	gi|544875253|ref|WP_021288290.1|	245	8e-18	hypothetical protein [Sulfurimonas sp. AST-10]	.	.	.	.	Q9USK8	482	3e-136	Cell wall alpha-1,3-glucan synthase ags1	SPBC16D10.05_1	943	0	COG0366	pfam00128	Alpha-amylase	Alpha amylase, catalytic domain. Alpha amylase is classified as family 13 of the glycosyl hydrolases. The structure is an 8 stranded alpha/beta barrel containing the active site, interrupted by a ~70 a.a. calcium-binding domain protruding between beta strand 3 and alpha helix 3, and a carboxyl-terminal Greek key beta-barrel domain.	GO:0030979|alpha-glucan biosynthetic process;GO:0071555|cell wall organization;GO:0009272|fungal-type cell wall biogenesis;GO:0031671|primary cell septum biogenesis;	GO:0005619|ascospore wall;GO:0000935|barrier septum;GO:0032153|cell division site;GO:0009897|external side of plasma membrane;GO:0005887|integral component of plasma membrane;GO:0035841|new growing cell tip;GO:0035840|old growing cell tip;GO:0005886|plasma membrane;	GO:0047657|alpha-1,3-glucan synthase activity;GO:0033201|alpha-1,4-glucan synthase activity;	.	.
Supercontig_1.46	49652	49823	WT_peak_6365	49415	49784	Exon	+	132	BC1G_07833	.	.	.	.	.	.	.	.	.	.	.	.	.	.	.	.	pfam11881	DUF3401	Domain of unknown function (DUF3401). This domain is functionally uncharacterized. This domain is found in eukaryotes. This presumed domain is typically between 231 to 250 amino acids in length. This domain is found associated with pfam02145, pfam00595.	.	.	.	.	.
Supercontig_1.48	161185	161372	WT_peak_6509	160689	161745	Exon	-	187	BC1G_07668	.	.	.	.	.	.	.	.	.	.	.	.	.	.	.	.	pfam06191	DUF995	Protein of unknown function (DUF995). Family of uncharacterized Proteobacteria proteins.	.	.	.	.	.
Supercontig_1.49	48327	48632	WT_peak_6566	48418	49585	Exon	-	214	BC1G_08473	.	.	.	.	.	.	.	.	.	.	.	.	.	.	.	.	pfam01576	Myosin_tail_1	Myosin tail. The myosin molecule is a multi-subunit complex made up of two heavy chains and four light chains it is a fundamental contractile protein found in all eukaryote cell types. This family consists of the coiled-coil myosin heavy chain tail region. The coiled-coil is composed of the tail from two molecules of myosin. These can then assemble into the macromolecular thick filament. The coil…	.	.	.	.	.
Supercontig_1.5	268263	268549	WT_peak_6693	265165	268642	Exon	-	286	BC1G_01762	.	.	.	.	.	.	.	.	.	.	.	.	.	.	.	.	pfam15308	CEP170_C	CEP170 C-terminus. This family includes the C-terminus of centrosomal protein of 170 kDa (CEP170).	.	.	.	.	.
Supercontig_1.5	383167	383533	WT_peak_6717	382798	383392	Exon	+	225	BC1G_01816	gi|760119732|ref|WP_043801389.1|	174	2e-12	hypothetical protein [Deinococcus gobiensis]	.	.	.	.	.	.	.	.	.	.	.	.	pfam05144	Phage_CRI	Phage replication protein CRI. The phage replication protein CRI, is also known as Gene II, is essential for DNA replication.	.	.	.	.	.
Supercontig_1.5	434699	434871	WT_peak_6730	434628	435875	Exon	+	172	BC1G_01839	.	.	.	.	.	.	.	.	.	.	.	.	.	.	.	.	pfam12348	CLASP_N	CLASP N terminal. This region is found at the N terminal of CLIP-associated proteins (CLASPs). CLASPs are widely conserved microtubule plus-end-tracking proteins that regulate the stability of dynamic microtubules. In yeast, Drosophila, and Xenopus, a single CLASP orthologue is present. In mammals, a second paralogue (CLASP2) exists which has some functional overlap with CLASP1.	.	.	.	.	.
Supercontig_1.5	518470	518680	WT_peak_6751	517839	518646	Exon	+	176	BC1G_01880	gi|61358711|gb|AAX41611.1|	184	6e-13	TAF9 RNA polymerase II TATA box binding protein (TBP)-associated factor [synthetic construct]	.	.	.	.	Q05027	101	1e-24	Transcription initiation factor TFIID subunit 9	YMR236w	101	3e-25	COG5094	pfam02291	TFIID-31kDa	Transcription initiation factor IID, 31kD subunit. This family represents the N-terminus of the 31kD subunit (42kD in drosophila) of transcription initiation factor IID (TAFII31). TAFII31 binds to p53, and is an essential requirement for p53 mediated transcription activation.	GO:0006325|chromatin organization;GO:0016573|histone acetylation;GO:0043966|histone H3 acetylation;GO:0045944|positive regulation of transcription from RNA polymerase II promoter;GO:0051123|RNA polymerase II transcriptional preinitiation complex assembly;GO:0006366|transcription from RNA polymerase II promoter;	GO:0000124|SAGA complex;GO:0046695|SLIK (SAGA-like) complex;GO:0005669|transcription factor TFIID complex;	GO:0003682|chromatin binding;GO:0032947|protein complex scaffold;GO:0008134|transcription factor binding;GO:0044212|transcription regulatory region DNA binding;	K03133	TAF9B, TAF9; transcription initiation factor TFIID subunit 9B
Supercontig_1.5	541862	542070	WT_peak_6756	541811	542180	Exon	+	208	BC1G_01891	.	.	.	.	.	.	.	.	.	.	.	.	.	.	.	.	pfam10379	nec1	Virulence protein nec1. This is a family of virulence proteins that are found in pathogenic Streptomyces species.	.	.	.	.	.
Supercontig_1.5	579559	579763	WT_peak_6768	578569	580604	Exon	+	204	BC1G_01905	.	.	.	.	.	.	.	.	.	.	.	.	.	.	.	.	pfam05571	DUF766	Protein of unknown function (DUF766). This family consists of several eukaryotic proteins of unknown function.	.	.	.	.	.
Supercontig_1.5	596014	596239	WT_peak_6772	595977	596178	Exon	+	164	BC1G_01911	.	.	.	.	.	.	.	.	.	.	.	.	.	.	.	.	pfam02887	PK_C	Pyruvate kinase, alpha/beta domain. As well as being found in pyruvate kinase this family is found as an isolated domain in some bacterial proteins.	.	.	.	.	.
Supercontig_1.50	72494	72713	WT_peak_6791	71999	72695	Exon	+	201	BC1G_08902	gi|779986100|ref|WP_045425836.1|	750	2e-96	deoxyribose-phosphate aldolase [bacterium UASB270]	.	.	.	.	Q7UPT7	174	9e-52	Deoxyribose-phosphate aldolase	L63310	138	1e-38	COG0274	pfam01791	DeoC	DeoC/LacD family aldolase. This family includes diverse aldolase enzymes. This family includes the enzyme deoxyribose-phosphate aldolase EC:4.1.2.4, which is involved in nucleotide metabolizm. The family also includes a group of related bacterial proteins of unknown function. The family also includes tagatose 1,6-diphosphate aldolase (EC:4.1.2.40) is part of the tagatose-6-phosphate pathway of ga…	GO:0016052|carbohydrate catabolic process;GO:0009264|deoxyribonucleotide catabolic process;GO:0046386|deoxyribose phosphate catabolic process;	GO:0005737|cytoplasm;	GO:0004139|deoxyribose-phosphate aldolase activity;	K01619	deoC, DERA; deoxyribose-phosphate aldolase [EC:4.1.2.4]
Supercontig_1.50	83166	83382	WT_peak_6793	82264	85220	Exon	+	216	BC1G_08908	gi|901670343|emb|CQB88205.1|	1304	2e-160	ski2-like helicase [Chlamydia trachomatis]	.	.	.	.	O59801	646	0	Putative ATP-dependent RNA helicase C550.03c	SPCC550.03c	646	0	COG4581	pfam08148	DSHCT	DSHCT (NUC185) domain. This C terminal domain is found in DOB1/SK12/helY-like DEAD box helicases.	GO:0006401|RNA catabolic process;	GO:0005829|cytosol;	GO:0005524|ATP binding;GO:0003723|RNA binding;GO:0003724|RNA helicase activity;	K12599	SKI2, SKIV2L; antiviral helicase SKI2 [EC:3.6.4.-]
Supercontig_1.50	197006	197175	WT_peak_6827	196159	197266	Exon	-	169	BC1G_08952	.	.	.	.	.	.	.	.	.	.	.	.	.	.	.	.	pfam10111	Glyco_tranf_2_2	Glycosyltransferase like family 2. Members of this family of prokaryotic proteins include putative glucosyltransferase, which are involved in bacterial capsule biosynthesis.	.	.	.	.	.
Supercontig_1.50	224740	224912	WT_peak_6832	224624	226199	Exon	+	172	BC1G_08966	gi|30584115|gb|AAP36306.1|	465	1e-47	Homo sapiens aspartyl-tRNA synthetase [synthetic construct]	.	.	.	.	Q03577	192	1e-52	Aspartate--tRNA ligase, cytoplasmic	SPCC1223.07c	186	1e-50	COG0017	pfam00152	tRNA-synt_2	tRNA synthetases class II (D, K and N).	GO:0006422|aspartyl-tRNA aminoacylation;	GO:0005737|cytoplasm;	GO:0004815|aspartate-tRNA ligase activity;GO:0005524|ATP binding;GO:0003676|nucleic acid binding;	K01876	DARS, aspS; aspartyl-tRNA synthetase [EC:6.1.1.12]
Supercontig_1.507	355	561	WT_peak_6848	214	559	Exon	+	204	BC1G_16389	.	.	.	.	.	.	.	.	.	.	.	.	.	.	.	.	pfam03471	CorC_HlyC	Transporter associated domain. This small domain is found in a family of proteins with the pfam01595 domain and two CBS domains with this domain found at the C-terminus of the proteins, the domain is also found at the C terminus of some Na+/H+ antiporters. This domain is also found in CorC that is involved in Magnesium and cobalt efflux. The function of this domain is uncertain but might be invol…	.	.	.	.	.
Supercontig_1.51	166724	166934	WT_peak_6884	166814	167390	Exon	+	120	BC1G_08630	gi|748775255|ref|WP_040026841.1|	176	2e-12	hypothetical protein [Streptomyces sp. 150FB]	.	.	.	.	Q5AW46	136	2e-38	Uncharacterized protein AN7484	all7165	52	6e-08	COG3506	pfam07081	DUF1349	Protein of unknown function (DUF1349). This family consists of several hypothetical bacterial proteins but contains one sequence from Saccharomyces cerevisiae. Members of this family are typically around 200 residues in length. The function of this family is unknown.	GO:0071470|cellular response to osmotic stress;	.	.	K09702	K09702; uncharacterized protein
Supercontig_1.52	171073	171326	WT_peak_6955	170169	171474	Exon	-	253	BC1G_09037	gi|534501119|gb|AGU10421.1|	324	9e-31	Major Facilitator Superfamily [uncultured organism]	.	.	.	.	P40474	216	5e-61	Quinidine resistance protein 2	.	.	.	.	pfam07690	MFS_1	Major Facilitator Superfamily.	GO:0060003|copper ion export;GO:0006855|drug transmembrane transport;GO:0010107|potassium ion import;	GO:0005887|integral component of plasma membrane;	GO:0008324|cation transmembrane transporter activity;GO:0015238|drug transmembrane transporter activity;	.	.
Supercontig_1.52	227340	227540	WT_peak_6964	226649	229661	Exon	-	200	BC1G_09050	gi|306921215|dbj|BAJ17687.1|	1473	5e-180	ATPase, aminophospholipid transporter (APLT), class I, type 8A, member 1 [synthetic construct]	.	.	.	.	Q12675	1106	0	Phospholipid-transporting ATPase DNF2	YDR093w	1106	0	COG0474	pfam13246	Hydrolase_like2	Putative hydrolase of sodium-potassium ATPase alpha subunit. This is a putative hydrolase of the sodium-potassium ATPase alpha subunit.	GO:0006897|endocytosis;GO:0007163|establishment or maintenance of cell polarity;GO:0006886|intracellular protein transport;GO:0045332|phospholipid translocation;GO:0000749|response to pheromone involved in conjugation with cellular fusion;	GO:0016021|integral component of membrane;GO:0005622|intracellular;GO:0070867|mating projection tip membrane;GO:0005886|plasma membrane;	GO:0005524|ATP binding;GO:0000287|magnesium ion binding;GO:0004012|phospholipid-translocating ATPase activity;	K01530	E3.6.3.1; phospholipid-translocating ATPase [EC:3.6.3.1]
Supercontig_1.53	14255	14439	WT_peak_6976	14280	14805	Exon	+	159	BC1G_08038	.	.	.	.	.	.	.	.	C8ZI10	95.1	1e-20	Sphingoid long-chain base transporter RSB1	.	.	.	.	pfam04479	RTA1	RTA1 like protein. This family is comprised of fungal proteins with multiple transmembrane regions. RTA1 is involved in resistance to 7-aminocholesterol, while RTM1 confers resistance to an an unknown toxic chemical in molasses. These proteins may bind to the toxic substance, and thus prevent toxicity. They are not thought to be involved in the efflux of xenobiotics.	GO:0006869|lipid transport;GO:0006950|response to stress;	GO:0016021|integral component of membrane;GO:0005886|plasma membrane;	.	.	.
Supercontig_1.53	105586	105753	WT_peak_7001	105668	105871	Exon	+	85	BC1G_08078	.	.	.	.	.	.	.	.	.	.	.	.	.	.	.	.	pfam01492	Gemini_C4	Geminivirus C4 protein. This family consists of the N terminal region of geminivirus C4 or AC4 proteins. In Tomato yellow leaf curl geminivirus (TYLCV) the C4 protein is necessary for efficient spreading of the virus in tomato plants.	.	.	.	.	.
Supercontig_1.54	195892	196091	WT_peak_7070	195950	196171	Exon	-	141	BC1G_09139	gi|655909378|ref|WP_028979621.1|	843	6e-104	glutamine synthetase [Sporocytophaga myxococcoides]	.	.	.	.	P0C7B6	288	2e-89	Type-1 glutamine synthetase 2	AGc3883	152	1e-39	COG0174	pfam00120	Gln-synt_C	Glutamine synthetase, catalytic domain.	GO:0006542|glutamine biosynthetic process;	.	GO:0005524|ATP binding;GO:0004356|glutamate-ammonia ligase activity;	.	.
Supercontig_1.57	43236	43595	WT_peak_7210	42774	43804	Exon	+	359	BC1G_08787	gi|196227263|gb|EDY21767.1|	494	2e-54	Alcohol dehydrogenase zinc-binding domain protein [Chthoniobacter flavus Ellin428]	.	.	.	.	Q6CBE4	310	2e-100	Probable trans-2-enoyl-CoA reductase, mitochondrial	SPAC26F1.04c	283	2e-90	COG0604	pfam00107	ADH_zinc_N	Zinc-binding dehydrogenase.	GO:0009060|aerobic respiration;GO:0006633|fatty acid biosynthetic process;	GO:0005739|mitochondrion;	GO:0016631|enoyl-[acyl-carrier-protein] reductase activity;GO:0019166|trans-2-enoyl-CoA reductase (NADPH) activity;GO:0008270|zinc ion binding;	K07512	MECR, NRBF1; mitochondrial trans-2-enoyl-CoA reductase [EC:1.3.1.38]
Supercontig_1.57	89725	89889	WT_peak_7222	88415	90302	Exon	+	164	BC1G_08808	.	.	.	.	.	.	.	.	Q5B288	53.9	4e-06	Uncharacterized protein AN5342	.	.	.	.	pfam00172	Zn_clus	Fungal Zn(2)-Cys(6) binuclear cluster domain.	.	.	GO:0003858|3-hydroxybutyrate dehydrogenase activity;	.	.
Supercontig_1.57	203186	203386	WT_peak_7257	203275	203560	Exon	+	111	BC1G_08854	.	.	.	.	.	.	.	.	.	.	.	.	.	.	.	.	pfam15324	TALPID3	Hedgehog signalling target. TALPID3 is a family of eukaryotic proteins that are targets for Hedgehog signalling. Mutations in this gene noticed first in chickens lead to multiple abnormalities of development.	.	.	.	.	.
Supercontig_1.58	114085	114337	WT_peak_7293	113418	115471	Exon	+	252	BC1G_08718	gi|737420755|ref|WP_035401587.1|	575	1e-62	hypothetical protein [Chlorobium sp. GBChlB]	.	.	.	.	Q9ST62	340	1e-105	External alternative NAD(P)H-ubiquinone oxidoreductase B1, mitochondrial	YDL085w	225	8e-64	COG1252	pfam07992	Pyr_redox_2	Pyridine nucleotide-disulphide oxidoreductase. This family includes both class I and class II oxidoreductases and also NADH oxidases and peroxidases. This domain is actually a small NADH binding domain within a larger FAD binding domain.	GO:0055114|oxidation-reduction process;	GO:0005743|mitochondrial inner membrane;GO:0005758|mitochondrial intermembrane space;GO:0005777|peroxisome;	GO:0005509|calcium ion binding;GO:0016491|oxidoreductase activity;	K17871	ndh1; NADH:ubiquinone reductase (non-electrogenic) [EC:1.6.5.9]
Supercontig_1.58	150803	151224	WT_peak_7308	148685	151065	Exon	+	262	BC1G_08731	.	.	.	.	.	.	.	.	O49552	326	1e-92	DNA damage-binding protein 1b	.	.	.	.	pfam03178	CPSF_A	CPSF A subunit region. This family includes a region that lies towards the C-terminus of the cleavage and polyadenylation specificity factor (CPSF) A (160 kDa) subunit. CPSF is involved in mRNA polyadenylation and binds the AAUAAA conserved sequence in pre-mRNA. CPSF has also been found to be necessary for splicing of single-intron pre-mRNAs. The function of the aligned region is unknown but may …	GO:0009793|embryo development ending in seed dormancy;GO:0006289|nucleotide-excision repair;GO:0043161|proteasome-mediated ubiquitin-dependent protein catabolic process;GO:0016567|protein ubiquitination;GO:0009585|red, far-red light phototransduction;	GO:0031461|cullin-RING ubiquitin ligase complex;GO:0005634|nucleus;	GO:0003684|damaged DNA binding;	K10610	DDB1; DNA damage-binding protein 1
Supercontig_1.58	253915	254134	WT_peak_7328	253425	254586	Exon	-	219	BC1G_08771	gi|750664227|ref|WP_040943398.1|	430	5e-44	ATP-grasp enzyme [Prochloron didemni]	.	.	.	.	.	.	.	.	.	.	.	.	pfam15632	ATPgrasp_Ter	ATP-grasp in the biosynthetic pathway with Ter operon. This ATP-grasp family is related to carbamoyl phosphate synthetase. These genes are found in the biosynthetic operon associated with the Ter stress response operon and are predicted to be involved in the biosynthesis of a ribo-nucleoside involved in stress response. In press. Mol. BioSyst. 2012, DOI:10.1039/C2MB25239B. "Ter-dependent stress r…	.	.	.	.	.
Supercontig_1.59	54116	54368	WT_peak_7340	54068	54326	Exon	+	210	BC1G_09276	.	.	.	.	.	.	.	.	.	.	.	.	.	.	.	.	pfam08700	Vps51	Vps51/Vps67. This family includes a presumed domain found in a number of components of vesicular transport. The VFT tethering complex (also known as GARP complex, Golgi associated retrograde protein complex, Vps53 tethering complex) is a conserved eukaryotic docking complex which is involved recycling of proteins from endosomes to the late Golgi. Vps51 (also known as Vps67) is a subunit of VFT an…	.	.	.	.	.
Supercontig_1.59	233963	234199	WT_peak_7375	233072	234515	Exon	-	236	BC1G_09351	.	.	.	.	.	.	.	.	.	.	.	.	.	.	.	.	pfam02213	GYF	GYF domain. The GYF domain is named because of the presence of Gly-Tyr-Phe residues. The GYF domain is a proline-binding domain in CD2-binding protein.	.	.	.	.	.
Supercontig_1.6	241524	241731	WT_peak_7427	241283	241695	Exon	+	171	BC1G_02028	.	.	.	.	.	.	.	.	A6Y9S5	124	4e-32	L-threo-3-deoxy-hexylosonate aldolase	.	.	.	.	pfam00701	DHDPS	Dihydrodipicolinate synthetase family. This family has a TIM barrel structure.	GO:0005975|carbohydrate metabolic process;GO:0019698|D-galacturonate catabolic process;	.	GO:0016832|aldehyde-lyase activity;	K18103	GAAC, LGA1; L-threo-3-deoxy-hexylosonate aldolase [EC:4.1.2.54]
Supercontig_1.6	271533	271719	WT_peak_7435	271513	271795	Exon	+	186	BC1G_02045	.	.	.	.	.	.	.	.	.	.	.	.	.	.	.	.	pfam11902	DUF3422	Protein of unknown function (DUF3422). This family of proteins are functionally uncharacterized. This protein is found in bacteria, archaea and eukaryotes. Proteins in this family are typically between 426 to 444 amino acids in length.	.	.	.	.	.
Supercontig_1.6	349693	349871	WT_peak_7445	349755	351479	Exon	-	116	BC1G_02084	.	.	.	.	.	.	.	.	.	.	.	.	.	.	.	.	pfam11951	Fungal_trans_2	Fungal specific transcription factor domain. This family of are likely to be transcription factors. This protein is found in fungi. Proteins in this family are typically between 454 to 826 amino acids in length. This protein is found associated with pfam00172.	.	.	.	.	.
Supercontig_1.6	409161	409352	WT_peak_7460	409096	409608	Exon	+	191	BC1G_02106	gi|503399247|ref|WP_013633908.1|	303	2e-44	GTP cyclohydrolase [Pseudopedobacter saltans]	.	.	.	.	A4SF37	111	8e-44	GTP cyclohydrolase 1	DR0036	91.7	2e-38	COG0302	pfam01227	GTP_cyclohydroI	GTP cyclohydrolase I. This family includes GTP cyclohydrolase enzymes and a family of related bacterial proteins.	GO:0035998|7,8-dihydroneopterin 3'-triphosphate biosynthetic process;GO:0006730|one-carbon metabolic process;GO:0046654|tetrahydrofolate biosynthetic process;	GO:0005737|cytoplasm;	GO:0005525|GTP binding;GO:0003934|GTP cyclohydrolase I activity;GO:0008270|zinc ion binding;	K01495	GCH1, folE; GTP cyclohydrolase I [EC:3.5.4.16]
Supercontig_1.6	453541	453766	WT_peak_7473	450948	453723	Exon	+	182	BC1G_02119	.	.	.	.	.	.	.	.	.	.	.	.	.	.	.	.	pfam00922	Phosphoprotein	Vesiculovirus phosphoprotein.	.	.	.	.	.
Supercontig_1.60	87432	87797	WT_peak_7539	86988	88441	Exon	+	365	BC1G_09383	.	.	.	.	.	.	.	.	.	.	.	.	.	.	.	.	pfam08580	KAR9	Yeast cortical protein KAR9. The KAR9 protein in Saccharomyces cerevisiae is a cytoskeletal protein required for karyogamy, correct positioning of the mitotic spindle and for orientation of cytoplasmic microtubules. KAR9 localizes at the shmoo tip in mating cells and at the tip of the growing bud in anaphase.	.	.	.	.	.
Supercontig_1.60	127279	127459	WT_peak_7549	126572	129353	Exon	+	180	BC1G_09397	gi|117644998|emb|CAL37965.1|	244	9e-18	hypothetical protein [synthetic construct]	.	.	.	.	Q9UTK6	171	1e-42	G-patch domain-containing protein C1486.03	.	.	.	.	pfam07842	GCFC	GC-rich sequence DNA-binding factor-like protein. Sequences found in this family are similar to a region of a human GC-rich sequence DNA-binding factor homolog. This is thought to be a protein involved in transcriptional regulation due to partial homologies to a transcription repressor and histone-interacting protein. This family also contains tuftelin interacting protein 11 which has been identi…	GO:0006355|regulation of transcription, DNA-templated;GO:0000390|spliceosomal complex disassembly;	GO:0005737|cytoplasm;GO:0044732|mitotic spindle pole body;GO:0005634|nucleus;GO:0005681|spliceosomal complex;GO:0071008|U2-type post-mRNA release spliceosomal complex;	GO:0003677|DNA binding;	K13103	TFIP11; tuftelin-interacting protein 11
Supercontig_1.60	227526	227715	WT_peak_7577	227617	228000	Exon	-	98	BC1G_09431	gi|312153326|gb|ADQ33175.1|	158	2e-10	actin related protein 2/3 complex, subunit 5-like [synthetic construct]	.	.	.	.	Q5R4M1	65.9	2e-12	Actin-related protein 2/3 complex subunit 5-like protein	.	.	.	.	pfam04699	P16-Arc	ARP2/3 complex 16 kDa subunit (p16-Arc). The Arp2/3 protein complex has been implicated in the control of actin polymerization. The human complex consists of seven subunits which include the actin related proteins Arp2 and Arp3, and five others referred to as p41-Arc, p34-Arc, p21-Arc, p20-Arc, and p16-Arc. The precise function of p16-Arc is currently unknown. Its structure consists of a single d…	GO:0034314|Arp2/3 complex-mediated actin nucleation;	GO:0005885|Arp2/3 protein complex;GO:0005737|cytoplasm;	.	K05754	ARPC5; actin related protein 2/3 complex, subunit 5
Supercontig_1.62	127692	127864	WT_peak_7668	125152	129519	Exon	+	172	BC1G_09209	.	.	.	.	.	.	.	.	.	.	.	.	.	.	.	.	pfam13401	AAA_22	AAA domain.	.	.	.	.	.
Supercontig_1.63	31042	31210	WT_peak_7700	31092	31494	Exon	-	118	BC1G_09450	.	.	.	.	.	.	.	.	.	.	.	.	.	.	.	.	pfam06687	SUR7	SUR7/PalI family. This family consists of several fungal-specific SUR7 proteins. Its activity regulates expression of RVS161, a homologue of human endophilin, suggesting a function for both in endocytosis. The protein carries four transmembrane domains and is thus likely to act as an anchoring protein for the eisosome to the plasma membrane. Eisosomes are the immobile protein complexes, that incl…	.	.	.	.	.
Supercontig_1.63	156040	156261	WT_peak_7727	156027	157128	Exon	+	221	BC1G_09503	gi|823673050|gb|AKI71736.1|	314	6e-28	CYP3A4, partial [synthetic construct]	.	.	.	.	Q12609	256	4e-77	Probable sterigmatocystin biosynthesis P450 monooxygenase stcF	alr4833	111	1e-25	COG2124	pfam00067	p450	Cytochrome P450. Cytochrome P450s are haem-thiolate proteins involved in the oxidative degradation of various compounds. They are particularly well known for their role in the degradation of environmental toxins and mutagens. They can be divided into 4 classes, according to the method by which electrons from NAD(P)H are delivered to the catalytic site. Sequence conservation is relatively low with…	GO:0045461|sterigmatocystin biosynthetic process;	.	GO:0020037|heme binding;GO:0005506|iron ion binding;GO:0004497|monooxygenase activity;GO:0016705|oxidoreductase activity, acting on paired donors, with incorporation or reduction of molecular oxygen;	K17645	AVNA, CYP60A1; averantin hydroxylase [EC:1.14.13.174]
Supercontig_1.63	203542	203769	WT_peak_7738	203159	203965	Exon	+	227	BC1G_09521	.	.	.	.	.	.	.	.	.	.	.	.	.	.	.	.	pfam14932	HAUS-augmin3	HAUS augmin-like complex subunit 3. This domain is subunit three of the augmin complex found from Drosophila to humans. The HAUS-augmin complex is made up of eight subunits. The augmin complex interacts with gamma-TuRC, and attenuation of this interaction severely impairs spindle MT generation. Furthermore, we provide evidence that human augmin plays critical and non-redundant roles in the kineto…	.	.	.	.	.
Supercontig_1.64	28176	28329	WT_peak_7756	27929	28422	Exon	+	153	BC1G_09805	.	.	.	.	.	.	.	.	.	.	.	.	.	.	.	.	pfam03344	Daxx	Daxx Family. The Daxx protein (also known as the Fas-binding protein) is thought to play a role in apoptosis, but precise role played by Daxx remains to be determined. Daxx forms a complex with Axin.	.	.	.	.	.
Supercontig_1.64	37583	38093	WT_peak_7761	36999	38006	Exon	-	423	BC1G_09810	gi|406877329|gb|EKD26588.1|	507	6e-57	dCMP deaminase [uncultured bacterium]	.	.	.	.	O43012	333	8e-111	Deoxycytidylate deaminase	SPBC2G2.13c	320	5e-106	COG2131	pfam00383	dCMP_cyt_deam_1	Cytidine and deoxycytidylate deaminase zinc-binding region.	GO:0009165|nucleotide biosynthetic process;	GO:0005829|cytosol;GO:0005634|nucleus;	GO:0004132|dCMP deaminase activity;GO:0008270|zinc ion binding;	K01493	comEB; dCMP deaminase [EC:3.5.4.12]
Supercontig_1.65	196815	197008	WT_peak_7861	196619	197082	Exon	-	193	BC1G_09988	.	.	.	.	.	.	.	.	.	.	.	.	.	.	.	.	pfam05686	Glyco_transf_90	Glycosyl transferase family 90. This family of glycosyl transferases are specifically (mannosyl) glucuronoxylomannan/galactoxylomannan -beta 1,2-xylosyltransferases, EC:2.4.2.-.	.	.	.	.	.
Supercontig_1.65	214025	214216	WT_peak_7866	213691	214159	Exon	+	134	BC1G_09994	.	.	.	.	.	.	.	.	.	.	.	.	.	.	.	.	pfam04034	DUF367	Domain of unknown function (DUF367).	.	.	.	.	.
Supercontig_1.65	217576	217866	WT_peak_7867	215140	218539	Exon	+	290	BC1G_09995	gi|653053056|ref|WP_027304611.1|	192	5e-12	UDP pyrophosphate phosphatase [Campylobacter upsaliensis]	.	.	.	.	.	.	.	.	.	.	.	.	pfam01576	Myosin_tail_1	Myosin tail. The myosin molecule is a multi-subunit complex made up of two heavy chains and four light chains it is a fundamental contractile protein found in all eukaryote cell types. This family consists of the coiled-coil myosin heavy chain tail region. The coiled-coil is composed of the tail from two molecules of myosin. These can then assemble into the macromolecular thick filament. The coil…	.	.	.	.	.
Supercontig_1.66	16002	16207	WT_peak_7871	15747	16446	Exon	-	205	BC1G_09722	gi|501089024|ref|WP_012139269.1|	512	7e-61	orotate phosphoribosyltransferase [Marinobacter lipolyticus]	gi|315447000|gb|CP002403.1|	32	9e-06	Ruminococcus albus 7, complete genome	Q7RVF7	377	1e-131	Orotate phosphoribosyltransferase	YML106w	202	2e-63	COG0461	pfam00156	Pribosyltran	Phosphoribosyl transferase domain. This family includes a range of diverse phosphoribosyl transferase enzymes. This family includes: Adenine phosphoribosyl-transferase EC:2.4.2.7. Hypoxanthine-guanine-xanthine phosphoribosyl-transferase. Hypoxanthine phosphoribosyl-transferase EC:2.4.2.8. Ribose-phosphate pyrophosphokinase i EC:2.7.6.1. Amidophosphoribosyltransferase EC:2.4.2.14. Orotate phosphor…	GO:0044205|'de novo' UMP biosynthetic process;	.	GO:0004588|orotate phosphoribosyltransferase activity;	K00762	pyrE; orotate phosphoribosyltransferase [EC:2.4.2.10]
Supercontig_1.66	71089	71259	WT_peak_7881	70637	71263	Exon	-	170	BC1G_09740	.	.	.	.	.	.	.	.	.	.	.	.	.	.	.	.	pfam07793	DUF1631	Protein of unknown function (DUF1631). The members of this family are sequences derived from a group of hypothetical proteins expressed by certain bacterial species. The region concerned is approximately 440 amino acid residues in length.	.	.	.	.	.
Supercontig_1.66	160621	160823	WT_peak_7899	159580	162332	Exon	+	202	BC1G_09774	.	.	.	.	.	.	.	.	Q9MAG8	79.7	4e-14	Putative pentatricopeptide repeat-containing protein At1g53330	.	.	.	.	pfam13041	PPR_2	PPR repeat family. This repeat has no known function. It is about 35 amino acids long and is found in up to 18 copies in some proteins. The family appears to be greatly expanded in plants and fungi. The repeat has been called PPR.	GO:0009793|embryo development ending in seed dormancy;GO:0010154|fruit development;GO:0048364|root development;GO:0048367|shoot system development;	.	.	.	.
Supercontig_1.67	141451	141679	WT_peak_7941	141539	141680	Exon	+	140	BC1G_10241	.	.	.	.	.	.	.	.	.	.	.	.	.	.	.	.	pfam02318	FYVE_2	FYVE-type zinc finger. This FYVE-type zinc finger is found at the N-terminus of effector proteins including rabphilin-3A and regulating synaptic membrane exocytosis protein 2.	.	.	.	.	.
Supercontig_1.67	148674	148915	WT_peak_7945	148176	148902	Exon	-	228	BC1G_10244	.	.	.	.	.	.	.	.	.	.	.	.	.	.	.	.	pfam03157	Glutenin_hmw	High molecular weight glutenin subunit. Members of this family include high molecular weight subunits of glutenin. This group of gluten proteins is thought to be largely responsible for the elastic properties of gluten, and hence, doughs. Indeed, glutenin high molecular weight subunits are classified as elastomeric proteins, because the glutenin network can withstand significant deformations with…	.	.	.	.	.
Supercontig_1.67	161118	161356	WT_peak_7946	161002	162542	Exon	+	238	BC1G_10249	gi|30585143|gb|AAP36844.1|	1127	1e-143	Homo sapiens Fzr1 protein [synthetic construct]	.	.	.	.	Q9R1K5	446	2e-148	Fizzy-related protein homolog	SPAC144.13c	417	8e-137	COG2319	pfam00400	WD40	WD domain, G-beta repeat.	GO:0031145|anaphase-promoting complex-dependent proteasomal ubiquitin-dependent protein catabolic process;GO:0051301|cell division;GO:0006281|DNA repair;GO:0031572|G2 DNA damage checkpoint;GO:0070306|lens fiber cell differentiation;GO:0007067|mitotic nuclear division;GO:0090344|negative regulation of cell aging;GO:0008284|positive regulation of cell proliferation;GO:0045732|positive regulation of…	GO:0005680|anaphase-promoting complex;GO:0031965|nuclear membrane;GO:0005654|nucleoplasm;	GO:0097027|ubiquitin-protein transferase activator activity;	K03364	CDH1; cell division cycle 20-like protein 1, cofactor of APC complex
Supercontig_1.68	12203	12578	WT_peak_7960	10884	12931	Exon	+	375	BC1G_10003	gi|168270758|dbj|BAG10172.1|	152	8e-07	zinc finger MIZ domain-containing protein 2 [synthetic construct]	.	.	.	.	Q9ULJ6	65.1	3e-09	Zinc finger MIZ domain-containing protein 1	.	.	.	.	pfam02891	zf-MIZ	MIZ/SP-RING zinc finger. This domain has SUMO (small ubiquitin-like modifier) ligase activity and is involved in DNA repair and chromosome organisation.	GO:0048844|artery morphogenesis;GO:0007569|cell aging;GO:0048589|developmental growth;GO:0003007|heart morphogenesis;GO:0001701|in utero embryonic development;GO:0048146|positive regulation of fibroblast proliferation;GO:0045944|positive regulation of transcription from RNA polymerase II promoter;GO:0006351|transcription, DNA-templated;GO:0001570|vasculogenesis;GO:0007296|vitellogenesis;	GO:0005737|cytoplasm;GO:0043231|intracellular membrane-bounded organelle;GO:0016607|nuclear speck;GO:0005654|nucleoplasm;	GO:0008270|zinc ion binding;	.	.
Supercontig_1.68	47867	48054	WT_peak_7968	47443	48266	Exon	+	187	BC1G_10017	gi|60832514|gb|AAX37014.1|	134	8e-06	GRB2-related adaptor protein 2 [synthetic construct]	.	.	.	.	O74352	153	2e-41	Protein hob1	.	.	.	.	pfam03114	BAR	BAR domain. BAR domains are dimerization, lipid binding and curvature sensing modules found in many different protein families. A BAR domain with an additional N-terminal amphipathic helix (an N-BAR) can drive membrane curvature. These N-BAR domains are found in amphiphysin, endophilin, BRAP and Nadrin. BAR domains are also frequently found alongside domains that determine lipid specificity, like…	GO:0006974|cellular response to DNA damage stimulus;GO:0030702|chromatin silencing at centromere;GO:0006348|chromatin silencing at telomere;GO:0071963|establishment or maintenance of cell polarity regulating cell shape;	GO:0051285|cell cortex of cell tip;GO:0000775|chromosome, centromeric region;GO:0000781|chromosome, telomeric region;GO:0031097|medial cortex;	.	K12562	AMPH; amphiphysin
Supercontig_1.69	745	914	WT_peak_8003	757	1266	Exon	+	157	BC1G_10091	gi|738744809|ref|WP_036638689.1|	475	3e-49	para-nitrobenzyl esterase [Paenibacillus sp. FSL R5-808]	.	.	.	.	P04058	174	5e-46	Acetylcholinesterase	BS_pnbA	171	5e-46	COG2272	pfam00135	COesterase	Carboxylesterase family.	GO:0001507|acetylcholine catabolic process in synaptic cleft;	GO:0031225|anchored component of membrane;GO:0030054|cell junction;GO:0005886|plasma membrane;GO:0043083|synaptic cleft;	GO:0003990|acetylcholinesterase activity;	.	.
Supercontig_1.69	73089	73292	WT_peak_8022	72671	73502	Exon	-	203	BC1G_10113	.	.	.	.	.	.	.	.	.	.	.	.	.	.	.	.	pfam04684	BAF1_ABF1	BAF1 / ABF1 chromatin reorganizing factor. ABF1 is a sequence-specific DNA binding protein involved in transcription activation, gene silencing and initiation of DNA replication. ABF1 is known to remodel chromatin, and it is proposed that it mediates its effects on transcription and gene expression by modifying local chromatin architecture. These functions require a conserved stretch of 20 amino …	.	.	.	.	.
Supercontig_1.7	25299	25476	WT_peak_8074	25186	27105	Exon	-	177	BC1G_02190	gi|168278791|dbj|BAG11275.1|	416	3e-38	myotubularin-related protein 15 [synthetic construct]	.	.	.	.	Q9Y804	68.9	1e-10	Fanconi-associated nuclease 1 homolog	.	.	.	.	pfam03251	Tymo_45kd_70kd	Tymovirus 45/70Kd protein. Tymoviruses are single stranded RNA viruses. This family includes a protein of unknown function that has been named based on its molecular weight. Tymoviruses such as the ononis yellow mosaic tymovirus encode only three proteins. Of these two are overlapping this protein overlaps a larger ORF that is thought to be the polymerase.	GO:0036297|interstrand cross-link repair;	GO:0005634|nucleus;	GO:0046872|metal ion binding;GO:0004528|phosphodiesterase I activity;	K15363	FAN1, MTMR15; fanconi-associated nuclease 1 [EC:3.1.21.- 3.1.4.1]
Supercontig_1.7	59801	60026	WT_peak_8082	59758	59970	Exon	+	169	BC1G_02202	gi|116065416|gb|EAU71174.1|	144	5e-07	RNA-binding region RNP-1 [Synechococcus sp. BL107]	.	.	.	.	Q24562	247	2e-73	Splicing factor U2AF 50 kDa subunit	.	.	.	.	pfam00076	RRM_1	RNA recognition motif. (a.k.a. RRM, RBD, or RNP domain). The RRM motif is probably diagnostic of an RNA binding protein. RRMs are found in a variety of RNA binding proteins, including various hnRNP proteins, proteins implicated in regulation of alternative splicing, and protein components of snRNPs. The motif also appears in a few single stranded DNA binding proteins. The RRM structure consists o…	GO:0000398|mRNA splicing, via spliceosome;GO:0022008|neurogenesis;GO:0051168|nuclear export;GO:0046833|positive regulation of RNA export from nucleus;GO:0000381|regulation of alternative mRNA splicing, via spliceosome;GO:0008380|RNA splicing;	GO:0000243|commitment complex;GO:0016607|nuclear speck;GO:0005654|nucleoplasm;GO:0005634|nucleus;GO:0071011|precatalytic spliceosome;GO:0005681|spliceosomal complex;GO:0071004|U2-type prespliceosome;GO:0089701|U2AF;	GO:0003729|mRNA binding;GO:0000166|nucleotide binding;GO:0008187|poly-pyrimidine tract binding;GO:0030628|pre-mRNA 3'-splice site binding;GO:0003723|RNA binding;	K12837	U2AF2; splicing factor U2AF 65 kDa subunit
Supercontig_1.7	73470	73729	WT_peak_8091	73525	73702	Exon	+	177	BC1G_02208	.	.	.	.	.	.	.	.	.	.	.	.	.	.	.	.	pfam13701	DDE_Tnp_1_4	Transposase DDE domain group 1. Transposase proteins are necessary for efficient DNA transposition. This domain is a member of the DDE superfamily, which contain three carboxylate residues that are believed to be responsible for coordinating metal ions needed for catalysis.	.	.	.	.	.
Supercontig_1.7	129654	129857	WT_peak_8107	128275	129972	Exon	-	203	BC1G_02231	.	.	.	.	.	.	.	.	Q9P3W5	179	6e-45	DNA replication checkpoint protein tel2	.	.	.	.	pfam10193	Telomere_reg-2	Telomere length regulation protein. This family is the central conserved 110 amino acid region of a group of proteins called telomere-length regulation or clock abnormal protein-2 which are conserved from plants to humans. The full-length protein regulates telomere length and contributes to silencing of sub-telomeric regions. In vitro the protein binds to telomeric DNA repeats.	GO:0006338|chromatin remodeling;GO:0001934|positive regulation of protein phosphorylation;GO:0072443|signal transduction involved in mitotic DNA replication checkpoint;	GO:0070209|ASTRA complex;GO:0005829|cytosol;GO:0031931|TORC1 complex;GO:0031932|TORC2 complex;	.	K11137	TELO2, TEL2; telomere length regulation protein
Supercontig_1.7	281350	281617	WT_peak_8133	281416	282223	Exon	+	201	BC1G_02294	gi|890834357|ref|WP_048903792.1|	246	2e-19	hypothetical protein [Pedobacter sp. V48]	.	.	.	.	Q5A687	179	1e-47	Alpha-1,2-mannosyltransferase MNN22	.	.	.	.	pfam11051	Mannosyl_trans3	Mannosyltransferase putative. This family is conserved in fungi. Several members are annotated as being alpha-1,3-mannosyltransferase but this could not be confirmed.	GO:0046354|mannan biosynthetic process;GO:0035268|protein mannosylation;	GO:0000139|Golgi membrane;GO:0016021|integral component of membrane;	GO:0016757|transferase activity, transferring glycosyl groups;	K05535	MNN2; alpha 1,2-mannosyltransferase [EC:2.4.1.-]
Supercontig_1.7	287209	287376	WT_peak_8136	287198	287469	Exon	-	167	BC1G_02296	.	.	.	.	.	.	.	.	.	.	.	.	.	.	.	.	pfam12580	TPPII	Tripeptidyl peptidase II. This domain family is found in bacteria and eukaryotes, and is approximately 190 amino acids in length. The family is found in association with pfam00082. Tripeptidyl peptidase II (TPPII) is a crucial component of the proteolytic cascade acting downstream of the 26S proteasome in the ubiquitin-proteasome pathway. It is an amino peptidase belonging to the subtilase family…	.	.	.	.	.
Supercontig_1.7	294562	294720	WT_peak_8139	294622	295046	Exon	-	98	BC1G_02300	gi|655448138|ref|WP_028831757.1|	268	9e-22	hypothetical protein [Proteobacteria bacterium JGI 0000113-E04]	.	.	.	.	Q6ZMB5	139	1e-34	Transmembrane protein 184A	.	.	.	.	pfam03619	Solute_trans_a	Organic solute transporter Ostalpha. This family is a transmembrane organic solute transport protein. In vertebrates these proteins form a complex with Ostbeta, and function as bile transporters. In plants they may transport brassinosteroid-like compounds and act as regulators of cell death.	GO:0006810|transport;	GO:0030659|cytoplasmic vesicle membrane;GO:0031901|early endosome membrane;GO:0005768|endosome;GO:0016021|integral component of membrane;GO:0048471|perinuclear region of cytoplasm;GO:0005886|plasma membrane;GO:0030667|secretory granule membrane;GO:0030658|transport vesicle membrane;	GO:0008201|heparin binding;GO:0005215|transporter activity;	.	.
Supercontig_1.7	421252	421495	WT_peak_8181	420838	421866	Exon	+	243	BC1G_02352	.	.	.	.	.	.	.	.	.	.	.	.	.	.	.	.	pfam05403	Plasmodium_HRP	Plasmodium histidine-rich protein (HRPII/III). This family consists of several histidine-rich protein II and III sequence from Plasmodium falciparum.	.	.	.	.	.
Supercontig_1.7	476495	476652	WT_peak_8194	476462	476899	Exon	-	157	BC1G_02378	gi|575416745|gb|ETX01731.1|	238	7e-21	hypothetical protein ETSY1_06190 [Candidatus Entotheonella sp. TSY1]	.	.	.	.	A7EVF4	298	7e-100	Molybdopterin synthase catalytic subunit	BS_moaE	83.6	1e-18	COG0314	pfam02391	MoaE	MoaE protein. This family contains the MoaE protein that is involved in biosynthesis of molybdopterin. Molybdopterin, the universal component of the pterin molybdenum cofactors, contains a dithiolene group serving to bind Mo. Addition of the dithiolene sulfurs to a molybdopterin precursor requires the activity of the converting factor. Converting factor contains the MoaE and MoaD proteins.	GO:0006777|Mo-molybdopterin cofactor biosynthetic process;GO:0032324|molybdopterin cofactor biosynthetic process;	GO:0005829|cytosol;GO:0019008|molybdopterin synthase complex;	GO:0030366|molybdopterin synthase activity;	K03635	MOCS2, moaE; molybdopterin synthase catalytic subunit [EC:2.8.1.12]
Supercontig_1.7	497381	497561	WT_peak_8197	497380	497593	Exon	-	180	BC1G_02386	gi|489538187|ref|WP_003442907.1|	626	2e-75	methylglyoxal reductase DkgB/DkgA-like protein [Psychroflexus gondwanensis]	.	.	.	.	Q3ZFI7	441	4e-154	D-galacturonate reductase	YOR120w	294	8e-97	COG0656	pfam00248	Aldo_ket_red	Aldo/keto reductase family. This family includes a number of K+ ion channel beta chain regulatory domains - these are reported to have oxidoreductase activity.	GO:0005975|carbohydrate metabolic process;GO:0019698|D-galacturonate catabolic process;	.	GO:0016616|oxidoreductase activity, acting on the CH-OH group of donors, NAD or NADP as acceptor;	.	.
Supercontig_1.70	141537	141732	WT_peak_8254	141283	141820	Exon	-	195	BC1G_10402	.	.	.	.	.	.	.	.	.	.	.	.	.	.	.	.	pfam11822	DUF3342	Domain of unknown function (DUF3342). This family of proteins are functionally uncharacterized. This family is found in bacteria. This presumed domain is typically between 170 to 303 amino acids in length. The N-terminal half of this family is a BTB-like domain.	.	.	.	.	.
Supercontig_1.71	142776	143066	WT_peak_8315	142631	143014	Exon	-	238	BC1G_10324	gi|527026638|ref|WP_020878000.1|	512	6e-59	enoyl-CoA hydratase [Desulfococcus multivorans]	.	.	.	.	Q54HG7	185	6e-54	Methylglutaconyl-CoA hydratase, mitochondrial	BH1135	178	1e-52	COG1024	pfam00378	ECH	Enoyl-CoA hydratase/isomerase family. This family contains a diverse set of enzymes including: Enoyl-CoA hydratase. Napthoate synthase. Carnitate racemase. 3-hydoxybutyryl-CoA dehydratase. Dodecanoyl-CoA delta-isomerase.	GO:0009083|branched-chain amino acid catabolic process;GO:0006635|fatty acid beta-oxidation;GO:0006552|leucine catabolic process;	GO:0005739|mitochondrion;	GO:0004300|enoyl-CoA hydratase activity;GO:0004490|methylglutaconyl-CoA hydratase activity;GO:0003730|mRNA 3'-UTR binding;	K05607	AUH; methylglutaconyl-CoA hydratase [EC:4.2.1.18]
Supercontig_1.71	167329	167517	WT_peak_8320	166762	168226	Exon	-	188	BC1G_10332	.	.	.	.	.	.	.	.	.	.	.	.	.	.	.	.	pfam00172	Zn_clus	Fungal Zn(2)-Cys(6) binuclear cluster domain.	.	.	.	.	.
Supercontig_1.72	19120	19334	WT_peak_8329	18782	19259	Exon	+	139	BC1G_10506	.	.	.	.	.	.	.	.	.	.	.	.	.	.	.	.	pfam09344	Cas_CT1975	CT1975-like protein. CRISPR is a term for Clustered, Regularly Interspaced Short Palidromic Repeats. A number of protein families appear only in association with these repeats and are designated Cas (CRISPR-Associated) proteins. This family is represented by CT1975 of Chlorobium tepidum.	.	.	.	.	.
Supercontig_1.73	47868	48064	WT_peak_8371	47829	48097	Exon	-	196	BC1G_10594	.	.	.	.	.	.	.	.	O59718	122	7e-29	Nuclear envelope morphology protein 1	SPBC3B8.10c	122	2e-29	COG5190	pfam03031	NIF	NLI interacting factor-like phosphatase. This family contains a number of NLI interacting factor isoforms and also an N-terminal regions of RNA polymerase II CTC phosphatase and FCP1 serine phosphatase. This region has been identified as the minimal phosphatase domain.	.	GO:0005783|endoplasmic reticulum;GO:0005789|endoplasmic reticulum membrane;GO:0016021|integral component of membrane;GO:0031965|nuclear membrane;	GO:0004721|phosphoprotein phosphatase activity;	K17617	CTDNEP1, DULLARD, NEM1; CTD nuclear envelope phosphatase 1 [EC:3.1.3.16]
Supercontig_1.73	121892	122083	WT_peak_8389	121936	122616	Exon	-	147	BC1G_10628	.	.	.	.	.	.	.	.	.	.	.	.	.	.	.	.	pfam01585	G-patch	G-patch domain. This domain is found in a number of RNA binding proteins, and is also found in proteins that contain RNA binding domains. This suggests that this domain may have an RNA binding function. This domain has seven highly conserved glycines.	.	.	.	.	.
Supercontig_1.75	90028	90212	WT_peak_8470	89523	90254	Exon	+	184	BC1G_10916	.	.	.	.	.	.	.	.	O76094	116	8e-26	Signal recognition particle subunit SRP72	.	.	.	.	pfam08492	SRP72	SRP72 RNA-binding domain. This region has been identified as the binding site of the SRP72 protein to SRP RNA.	GO:0042493|response to drug;GO:0006614|SRP-dependent cotranslational protein targeting to membrane;	GO:0005737|cytoplasm;GO:0005829|cytosol;GO:0005783|endoplasmic reticulum;GO:0005730|nucleolus;GO:0005886|plasma membrane;GO:0005786|signal recognition particle, endoplasmic reticulum targeting;	GO:0008312|7S RNA binding;GO:0044822|poly(A) RNA binding;GO:0005047|signal recognition particle binding;	K03108	SRP72; signal recognition particle subunit SRP72
Supercontig_1.75	121521	121674	WT_peak_8484	121501	121660	Exon	-	139	BC1G_10927	gi|501363691|ref|WP_012395257.1|	147	9e-07	peptide synthetase [Mycobacterium marinum]	.	.	.	.	Q4WR82	194	2e-52	Nonribosomal peptide synthetase 2	SPAC23G3.02c_2	56.6	8e-08	COG1020	pfam00550	PP-binding	Phosphopantetheine attachment site. A 4'-phosphopantetheine prosthetic group is attached through a serine. This prosthetic group acts as a a 'swinging arm' for the attachment of activated fatty acid and amino-acid groups. This domain forms a four helix bundle. This family includes members not included in Prosite. The inclusion of these members is supported by sequence analysis and functional evid…	GO:0006879|cellular iron ion homeostasis;GO:0010106|cellular response to iron ion starvation;GO:0031171|ferricrocin biosynthetic process;GO:0033212|iron assimilation;GO:0019184|nonribosomal peptide biosynthetic process;GO:0009405|pathogenesis;GO:0019748|secondary metabolic process;GO:0044550|secondary metabolite biosynthetic process;GO:0019290|siderophore biosynthetic process;	GO:0005623|cell;	GO:0016853|isomerase activity;GO:0016874|ligase activity;GO:0031177|phosphopantetheine binding;	.	.
Supercontig_1.76	9934	10155	WT_peak_8505	9301	11188	Exon	+	221	BC1G_11036	gi|753963031|ref|WP_041661639.1|	146	4e-07	hypothetical protein [Acidimicrobium ferrooxidans]	.	.	.	.	.	.	.	.	.	.	.	.	pfam12871	PRP38_assoc	Pre-mRNA-splicing factor 38-associated hydrophilic C-term. This domain is a hydrophilic region found at the C-terminus of plant and metazoan pre-mRNA-splicing factor 38 proteins. The function is not known.	.	.	.	.	.
Supercontig_1.76	24644	24919	WT_peak_8510	24427	25507	Exon	+	275	BC1G_11042	.	.	.	.	.	.	.	.	.	.	.	.	.	.	.	.	pfam02956	TT_ORF1	TT viral orf 1. TT virus (TTV), isolated initially from a Japanese patient with hepatitis of unknown aetiology, has since been found to infect both healthy and diseased individuals and numerous prevalence studies have raised questions about its role in unexplained hepatitis. ORF1 is a large 750 residue protein. The N-terminal half of this protein corresponds to the capsid protein.	.	.	.	.	.
Supercontig_1.77	84490	84657	WT_peak_8561	84569	84806	Exon	-	88	BC1G_11350	.	.	.	.	.	.	.	.	.	.	.	.	.	.	.	.	pfam01231	IDO	Indoleamine 2,3-dioxygenase.	.	.	.	.	.
Supercontig_1.77	112250	112462	WT_peak_8566	112314	113472	Exon	-	148	BC1G_11364	.	.	.	.	.	.	.	.	P87156	120	7e-29	Probable 20S rRNA accumulation protein 4	.	.	.	.	pfam04194	PDCD2_C	Programmed cell death protein 2, C-terminal putative domain.	GO:0006364|rRNA processing;	GO:0005737|cytoplasm;GO:0005829|cytosol;GO:0005730|nucleolus;GO:0005634|nucleus;	.	K14801	TSR4; pre-rRNA-processing protein TSR4
Supercontig_1.78	50777	50967	WT_peak_8586	50745	50876	Exon	+	99	BC1G_10444	.	.	.	.	.	.	.	.	.	.	.	.	.	.	.	.	pfam11369	DUF3160	Protein of unknown function (DUF3160). This family of proteins has no known function.	.	.	.	.	.
Supercontig_1.79	33336	33533	WT_peak_8635	33403	33849	Exon	+	130	BC1G_11188	gi|162318272|gb|AAI56161.1|	203	6e-14	Wolf-Hirschhorn syndrome candidate 1 (human), partial [synthetic construct]	.	.	.	.	Q8X225	332	4e-110	Histone-lysine N-methyltransferase, H3 lysine-9 specific dim-5	SPBC428.08c	197	4e-57	COG2940	pfam00856	SET	SET domain. SET domains are protein lysine methyltransferase enzymes. SET domains appear to be protein-protein interaction domains. It has been demonstrated that SET domains mediate interactions with a family of proteins that display similarity with dual-specificity phosphatases (dsPTPases). A subset of SET domains have been called PR domains. These domains are divergent in sequence from other SE…	.	GO:0005694|chromosome;GO:0005634|nucleus;	GO:0018024|histone-lysine N-methyltransferase activity;GO:0008270|zinc ion binding;	K11419	SUV39H, CLR4; histone-lysine N-methyltransferase SUV39H [EC:2.1.1.43]
Supercontig_1.79	38610	38816	WT_peak_8637	38447	38731	Exon	+	121	BC1G_11190	.	.	.	.	.	.	.	.	.	.	.	.	.	.	.	.	pfam07247	AATase	Alcohol acetyltransferase. This family contains a number of alcohol acetyltransferase (EC:2.3.1.84) enzymes approximately 500 residues long found in both bacteria and metazoa. These catalyse the esterification of isoamyl alcohol by acetyl coenzyme A.	.	.	.	.	.
Supercontig_1.8	106136	106430	WT_peak_8689	105714	106365	Exon	+	229	BC1G_02459	gi|493610359|ref|WP_006562742.1|	240	2e-17	serine/threonine protein kinase [Oscillochloris trichoides]	.	.	.	.	Q9C107	446	9e-142	Minichromosome loss protein 1	.	.	.	.	pfam00400	WD40	WD domain, G-beta repeat.	GO:0006974|cellular response to DNA damage stimulus;GO:0061641|CENP-A containing chromatin organization;GO:0030702|chromatin silencing at centromere;GO:0006281|DNA repair;GO:1903461|Okazaki fragment processing involved in mitotic DNA replication;GO:0006351|transcription, DNA-templated;	GO:0000775|chromosome, centromeric region;GO:0000790|nuclear chromatin;GO:0043596|nuclear replication fork;GO:0005654|nucleoplasm;GO:0005634|nucleus;GO:0043234|protein complex;	.	K11274	WDHD1, CTF4; chromosome transmission fidelity protein 4
Supercontig_1.8	107948	108141	WT_peak_8691	108006	108380	Exon	+	135	BC1G_02461	gi|823669540|gb|AKI69982.1|	1360	5e-174	DNM1L, partial [synthetic construct]	.	.	.	.	P54861	796	0	Dynamin-related protein DNM1	YLL001w	796	0	COG0699	pfam01031	Dynamin_M	Dynamin central region. This region lies between the GTPase domain, see pfam00350, and the pleckstrin homology (PH) domain, see pfam00169.	GO:0001300|chronological cell aging;GO:0003374|dynamin polymerization involved in mitochondrial fission;GO:0016236|macroautophagy;GO:0061025|membrane fusion;GO:0000266|mitochondrial fission;GO:0000001|mitochondrion inheritance;GO:0051646|mitochondrion localization;GO:0007005|mitochondrion organization;GO:0016559|peroxisome fission;GO:0007031|peroxisome organization;GO:0051260|protein homooligomer…	GO:0005737|cytoplasm;GO:0005741|mitochondrial outer membrane;GO:0005739|mitochondrion;GO:0005777|peroxisome;	GO:0005525|GTP binding;GO:0003924|GTPase activity;GO:0042802|identical protein binding;GO:0008017|microtubule binding;GO:0042803|protein homodimerization activity;	K17065	DNM1L; dynamin 1-like protein [EC:3.6.5.5]
Supercontig_1.8	118129	118321	WT_peak_8694	117618	118230	Exon	+	101	BC1G_02464	gi|30584931|gb|AAP36731.1|	227	1e-17	Homo sapiens eukaryotic translation initiation factor 3, subunit 5 epsilon, 47kDa [synthetic construct]	.	.	.	.	Q8WZY4	514	0	26S proteasome regulatory subunit rpn-8	YOR261c	376	7e-128	COG1310	pfam13012	MitMem_reg	Maintenance of mitochondrial structure and function. This is C-terminal to the Mov24 region of the yeast proteasomal subunit Rpn11 and seems likely to regulate the mitochondrial fission and tubulation processes, ie the outer mitochondrial membrane proteins. This function appears to be unrelated to the proteasome activity of the N-terminal region.	GO:0043161|proteasome-mediated ubiquitin-dependent protein catabolic process;	GO:0000502|proteasome complex;GO:0005838|proteasome regulatory particle;	.	K03038	PSMD7, RPN8; 26S proteasome regulatory subunit N8
Supercontig_1.8	237935	238118	WT_peak_8728	237830	240041	Exon	-	183	BC1G_02514	.	.	.	.	.	.	.	.	.	.	.	.	.	.	.	.	pfam08395	7tm_7	7tm Chemosensory receptor. This family includes a number of gustatory and odorant receptors mainly from insect species such as A. gambiae and D. melanogaster. They are classified as G-protein-coupled receptors (GPCRs), or seven-transmembrane receptors. They show high sequence divergence, consistent with an ancient origin for the family.	.	.	.	.	.
Supercontig_1.8	311290	311591	WT_peak_8754	311414	311771	Exon	-	177	BC1G_02546	.	.	.	.	.	.	.	.	.	.	.	.	.	.	.	.	pfam13460	NAD_binding_10	NADH(P)-binding.	.	.	.	.	.
Supercontig_1.8	359409	359609	WT_peak_8765	359432	360332	Exon	+	177	BC1G_02570	gi|54695946|gb|AAV38345.1|	282	3e-25	solute carrier family 25 (carnitine/acylcarnitine translocase), member 20 [synthetic construct]	.	.	.	.	Q01356	410	9e-141	Amino-acid transporter arg-13	.	.	.	.	pfam00153	Mito_carr	Mitochondrial carrier protein.	GO:0006412|translation;GO:0006810|transport;	GO:0016021|integral component of membrane;GO:0005743|mitochondrial inner membrane;	GO:0003735|structural constituent of ribosome;	K15114	ORT1; mitochondrial ornithine carrier protein
Supercontig_1.8	433582	433833	WT_peak_8782	433258	433787	Exon	-	205	BC1G_02595	.	.	.	.	.	.	.	.	.	.	.	.	.	.	.	.	pfam06985	HET	Heterokaryon incompatibility protein (HET). This family represents a conserved region approximately 150 residues long within various heterokaryon incompatibility proteins that seem to be restricted to ascomycete fungi. Genetic differences in specific het genes prevent a viable heterokaryotic fungal cell from being formed by the fusion of filaments from two different wild-type strains. Many family…	.	.	.	.	.
Supercontig_1.80	32354	32704	WT_peak_8831	31064	32534	Exon	+	180	BC1G_10814	gi|649121322|gb|AIC55158.1|	1064	1e-135	UAP1, partial [synthetic construct]	.	.	.	.	O74933	488	1e-166	UDP-N-acetylglucosamine pyrophosphorylase	YDL103c	429	2e-144	COG4284	pfam01704	UDPGP	UTP--glucose-1-phosphate uridylyltransferase. This family consists of UTP--glucose-1-phosphate uridylyltransferases, EC:2.7.7.9. Also known as UDP-glucose pyrophosphorylase (UDPGP) and Glucose-1-phosphate uridylyltransferase. UTP--glucose-1-phosphate uridylyltransferase catalyses the interconversion of MgUTP + glucose-1-phosphate and UDP-glucose + MgPPi. UDP-glucose is an important intermediate i…	GO:0006048|UDP-N-acetylglucosamine biosynthetic process;	GO:0005737|cytoplasm;	GO:0003977|UDP-N-acetylglucosamine diphosphorylase activity;	.	.
Supercontig_1.80	155891	156100	WT_peak_8858	155939	156212	Exon	-	161	BC1G_10863	gi|30585195|gb|AAP36870.1|	272	5e-26	Homo sapiens proteasome (prosome, macropain) subunit, beta type, 2 [synthetic construct]	.	.	.	.	Q9P6U7	244	1e-80	Probable proteasome subunit beta type-4	YER012w	164	1e-49	COG0638	pfam00227	Proteasome	Proteasome subunit. The proteasome is a multisubunit structure that degrades proteins. Protein degradation is an essential component of regulation because proteins can become misfolded, damaged, or unnecessary. Proteasomes and their homologues vary greatly in complexity: from HslV (heat shock locus v), which is encoded by 1 gene in bacteria, to the eukaryotic 20S proteasome, which is encoded by m…	GO:0051603|proteolysis involved in cellular protein catabolic process;	GO:0005737|cytoplasm;GO:0005634|nucleus;GO:0005839|proteasome core complex;	GO:0004298|threonine-type endopeptidase activity;	K02734	PSMB2; 20S proteasome subunit beta 4 [EC:3.4.25.1]
Supercontig_1.80	159643	159829	WT_peak_8859	159636	160071	Exon	-	186	BC1G_10865	.	.	.	.	.	.	.	.	Q9USR2	93.2	3e-21	Probable mRNA-splicing protein ubp10	.	.	.	.	pfam00443	UCH	Ubiquitin carboxyl-terminal hydrolase.	GO:0016579|protein deubiquitination;GO:0000245|spliceosomal complex assembly;	GO:0005634|nucleus;GO:0005681|spliceosomal complex;	GO:0036459|ubiquitinyl hydrolase activity;GO:0008270|zinc ion binding;	K12847	USP39, SAD1; U4/U6.U5 tri-snRNP-associated protein 2
Supercontig_1.81	709	948	WT_peak_8863	722	1305	Exon	-	226	BC1G_11466	gi|493510324|ref|WP_006464677.1|	737	4e-89	NADPH:quinone oxidoreductase [Herbaspirillum frisingense]	.	.	.	.	P38230	322	4e-104	Probable quinone oxidoreductase	YBR046c	322	1e-104	COG0604	pfam00107	ADH_zinc_N	Zinc-binding dehydrogenase.	GO:0034599|cellular response to oxidative stress;	.	GO:0032440|2-alkenal reductase [NAD(P)] activity;GO:0017091|AU-rich element binding;GO:0003960|NADPH:quinone reductase activity;GO:0008270|zinc ion binding;	K00344	qor, CRYZ; NADPH2:quinone reductase [EC:1.6.5.5]
Supercontig_1.82	54147	54312	WT_peak_8920	53281	54660	Exon	+	165	BC1G_10756	.	.	.	.	.	.	.	.	.	.	.	.	.	.	.	.	pfam04082	Fungal_trans	Fungal specific transcription factor domain.	.	.	.	.	.
Supercontig_1.82	61186	61434	WT_peak_8923	60992	61883	Exon	+	248	BC1G_10759	.	.	.	.	.	.	.	.	.	.	.	.	.	.	.	.	pfam11199	DUF2891	Protein of unknown function (DUF2891). This is a bacterial family of uncharacterized proteins.	.	.	.	.	.
Supercontig_1.82	148204	148395	WT_peak_8934	148129	148391	Exon	-	187	BC1G_10791	.	.	.	.	.	.	.	.	Q00746	243	8e-77	Antigen 1	.	.	.	.	pfam13933	HRXXH	Putative peptidase family. This family of putative peptidases are closely related to the M35 family pfam02102. In this family the metal binding HEXXH motif is replaced with HRXXH. The exact function of these proteins is unknown. Members of this family are found to be fungal allergens.	.	GO:0009986|cell surface;GO:0005576|extracellular region;GO:0009277|fungal-type cell wall;	GO:0005178|integrin binding;GO:0008237|metallopeptidase activity;GO:0008270|zinc ion binding;	.	.
Supercontig_1.83	136318	136516	WT_peak_8966	136109	136687	Exon	+	198	BC1G_11011	gi|665591283|ref|WP_031163462.1|	274	3e-22	hypothetical protein [Streptomyces durhamensis]	.	.	.	.	Q96MM6	75.1	8e-13	Heat shock 70 kDa protein 12B	.	.	.	.	pfam00012	HSP70	Hsp70 protein. Hsp70 chaperones help to fold many proteins. Hsp70 assisted folding involves repeated cycles of substrate binding and release. Hsp70 activity is ATP dependent. Hsp70 proteins are made up of two regions: the amino terminus is the ATPase domain and the carboxyl terminus is the substrate binding region.	.	.	GO:0005524|ATP binding;	.	.
Supercontig_1.83	188767	188940	WT_peak_8979	187831	188869	Exon	-	102	BC1G_11027	gi|54695782|gb|AAV38263.1|	548	2e-59	cyclin B2 [synthetic construct]	.	.	.	.	Q5A0A9	381	2e-123	G2/mitotic-specific cyclin-4	YLR210w	321	4e-101	COG5024	pfam00134	Cyclin_N	Cyclin, N-terminal domain. Cyclins regulate cyclin dependent kinases (CDKs). Human cyclin-O is a Uracil-DNA glycosylase that is related to other cyclins. Cyclins contain two domains of similar all-alpha fold, of which this family corresponds with the N-terminal domain.	GO:0051301|cell division;GO:0030447|filamentous growth;GO:0007067|mitotic nuclear division;GO:0000079|regulation of cyclin-dependent protein serine/threonine kinase activity;GO:2000045|regulation of G1/S transition of mitotic cell cycle;GO:0007346|regulation of mitotic cell cycle;	GO:0005634|nucleus;	GO:0016538|cyclin-dependent protein serine/threonine kinase regulator activity;	K06659	CLB3_4; G2/mitotic-specific cyclin 3/4
Supercontig_1.86	25837	26059	WT_peak_9074	25807	27010	Exon	-	222	BC1G_11811	.	.	.	.	.	.	.	.	O74970	556	0	Pre-mRNA-processing factor 39	.	.	.	.	pfam13428	TPR_14	Tetratricopeptide repeat.	GO:0000395|mRNA 5'-splice site recognition;GO:0045292|mRNA cis splicing, via spliceosome;	GO:0000243|commitment complex;GO:0005685|U1 snRNP;GO:0071004|U2-type prespliceosome;	.	K13217	PRPF39, PRP39; pre-mRNA-processing factor 39
Supercontig_1.87	25966	26179	WT_peak_9106	25765	26674	Exon	-	213	BC1G_11680	.	.	.	.	.	.	.	.	P40002	126	5e-30	Transcriptional regulator MIT1	YEL007w	126	1e-30	COG5037	pfam09729	Gti1_Pac2	Gti1/Pac2 family. In S. pombe the gti1 protein promotes the onset of gluconate uptake upon glucose starvation. In S. pombe the Pac2 protein controls the onset of sexual development, by inhibiting the expression of ste11, in a pathway that is independent of the cAMP cascade.	.	GO:0005737|cytoplasm;GO:0005634|nucleus;	.	.	.
Supercontig_1.87	77003	77199	WT_peak_9119	76030	78797	Exon	-	196	BC1G_11704	.	.	.	.	.	.	.	.	Q6MW50	70.9	5e-11	Uncharacterized protein NCU10291	.	.	.	.	pfam04749	PLAC8	PLAC8 family. This family includes the Placenta-specific gene 8 protein.	GO:0034613|cellular protein localization;GO:0007067|mitotic nuclear division;GO:0010973|positive regulation of barrier septum assembly;GO:0031028|septation initiation signaling;	GO:0044732|mitotic spindle pole body;	GO:0005525|GTP binding;GO:0003924|GTPase activity;	.	.
Supercontig_1.87	139902	140141	WT_peak_9132	139910	140092	Exon	-	182	BC1G_11726	gi|748161387|ref|WP_039735108.1|	157	1e-09	thiaminase II [Komagataeibacter intermedius]	.	.	.	.	.	.	.	.	SPBP8B7.18c_2	56.6	6e-09	COG0819	pfam08543	Phos_pyr_kin	Phosphomethylpyrimidine kinase. This enzyme EC:2.7.4.7 is part of the Thiamine pyrophosphate (TPP) synthesis pathway, TPP is an essential cofactor for many enzymes.	.	.	.	.	.
Supercontig_1.88	27333	27537	WT_peak_9143	26987	27478	Exon	-	145	BC1G_11256	gi|737692038|ref|WP_035661062.1|	576	8e-62	alpha-L-fucosidase [Bacillus akibai]	.	.	.	.	Q8L7W8	105	8e-23	Alpha-L-fucosidase 2	.	.	.	.	pfam14498	Glyco_hyd_65N_2	Glycosyl hydrolase family 65, N-terminal domain. This domain represents a domain found to the N-terminus of the glycosyl hydrolase 65 family catalytic domain.	GO:0008152|metabolic process;	GO:0048046|apoplast;	GO:0047513|1,2-alpha-L-fucosidase activity;	K15923	AXY8, FUC95A, afcA; alpha-L-fucosidase 2 [EC:3.2.1.51]
Supercontig_1.88	147413	147702	WT_peak_9163	146887	148473	Exon	-	289	BC1G_11303	.	.	.	.	.	.	.	.	.	.	.	.	.	.	.	.	pfam01576	Myosin_tail_1	Myosin tail. The myosin molecule is a multi-subunit complex made up of two heavy chains and four light chains it is a fundamental contractile protein found in all eukaryote cell types. This family consists of the coiled-coil myosin heavy chain tail region. The coiled-coil is composed of the tail from two molecules of myosin. These can then assemble into the macromolecular thick filament. The coil…	.	.	.	.	.
Supercontig_1.89	122836	122997	WT_peak_9195	122850	123011	Exon	-	147	BC1G_11586	gi|501971658|ref|WP_012680474.1|	615	3e-73	galactose-1-phosphate uridylyltransferase [Acidobacterium capsulatum]	.	.	.	.	Q7RYE7	352	1e-117	Galactose-1-phosphate uridylyltransferase	SPBPB2B2.10c	251	4e-79	COG1085	pfam01087	GalP_UDP_transf	Galactose-1-phosphate uridyl transferase, N-terminal domain. SCOP reports fold duplication with C-terminal domain. Both involved in Zn and Fe binding.	GO:0006012|galactose metabolic process;	.	GO:0008108|UDP-glucose:hexose-1-phosphate uridylyltransferase activity;GO:0008270|zinc ion binding;	K00965	galT, GALT; UDPglucose--hexose-1-phosphate uridylyltransferase [EC:2.7.7.12]
Supercontig_1.9	65381	65645	WT_peak_9222	65382	66029	Exon	+	263	BC1G_02680	.	.	.	.	.	.	.	.	.	.	.	.	.	.	.	.	pfam03251	Tymo_45kd_70kd	Tymovirus 45/70Kd protein. Tymoviruses are single stranded RNA viruses. This family includes a protein of unknown function that has been named based on its molecular weight. Tymoviruses such as the ononis yellow mosaic tymovirus encode only three proteins. Of these two are overlapping this protein overlaps a larger ORF that is thought to be the polymerase.	.	.	.	.	.
Supercontig_1.9	67303	67657	WT_peak_9224	66377	67532	Exon	-	229	BC1G_02681	gi|512725665|ref|WP_016483666.1|	298	2e-27	protein involved in biosynthesis of mitomycin antibiotics/polyketide fumonisin [Chthonomonas calidirosea]	.	.	.	.	Q6L732	100	6e-23	Kanamycin B dioxygenase	.	.	.	.	pfam05721	PhyH	Phytanoyl-CoA dioxygenase (PhyH). This family is made up of several eukaryotic phytanoyl-CoA dioxygenase (PhyH) proteins, ectoine hydroxylases and a number of bacterial deoxygenases. PhyH is a peroxisomal enzyme catalyzing the first step of phytanic acid alpha-oxidation. PhyH deficiency causes Refsum's disease (RD) which is an inherited neurological syndrome biochemically characterized by the acc…	GO:1901133|kanamycin biosynthetic process;	.	GO:0016706|oxidoreductase activity, acting on paired donors, with incorporation or reduction of molecular oxygen, 2-oxoglutarate as one donor, and incorporation of one atom each of oxygen into both donors;	.	.
Supercontig_1.9	131725	131889	WT_peak_9249	130853	132307	Exon	-	164	BC1G_02704	gi|738288117|ref|WP_036241887.1|	1189	1e-129	polyketide synthase [Methylocystis sp. SB2]	.	.	.	.	Q9Y7D5	353	8e-97	Lovastatin diketide synthase LovF	CAC3355	454	4e-130	COG3321	pfam00698	Acyl_transf_1	Acyl transferase domain.	GO:2001293|malonyl-CoA metabolic process;GO:0032259|methylation;GO:0070995|NADPH oxidation;GO:0030639|polyketide biosynthetic process;GO:0046500|S-adenosylmethionine metabolic process;	.	GO:0016491|oxidoreductase activity;GO:0031177|phosphopantetheine binding;GO:0008757|S-adenosylmethionine-dependent methyltransferase activity;GO:0016747|transferase activity, transferring acyl groups other than amino-acyl groups;	.	.
Supercontig_1.9	229609	229830	WT_peak_9272	228635	229766	Exon	+	157	BC1G_02746	gi|505283785|ref|WP_015470887.1|	132	4e-06	hypothetical protein [Bdellovibrio exovorus]	.	.	.	.	Q10355	113	1e-27	Uncharacterized RNA-binding protein C22E12.02	.	.	.	.	pfam00076	RRM_1	RNA recognition motif. (a.k.a. RRM, RBD, or RNP domain). The RRM motif is probably diagnostic of an RNA binding protein. RRMs are found in a variety of RNA binding proteins, including various hnRNP proteins, proteins implicated in regulation of alternative splicing, and protein components of snRNPs. The motif also appears in a few single stranded DNA binding proteins. The RRM structure consists o…	GO:0045292|mRNA cis splicing, via spliceosome;	GO:0005634|nucleus;	GO:0000166|nucleotide binding;GO:0003723|RNA binding;	.	.
Supercontig_1.9	298400	298679	WT_peak_9297	298539	299665	Exon	-	140	BC1G_02767	gi|30584239|gb|AAP36368.1|	323	1e-28	Homo sapiens cell division cycle 25B [synthetic construct]	.	.	.	.	P30303	425	2e-140	M-phase inducer phosphatase	SPAC24H6.05	185	6e-50	COG5105	pfam00581	Rhodanese	Rhodanese-like domain. Rhodanese has an internal duplication. This Pfam represents a single copy of this duplicated domain. The domain is found as a single copy in other proteins, including phosphatases and ubiquitin C-terminal hydrolases.	GO:0051301|cell division;GO:0000086|G2/M transition of mitotic cell cycle;GO:0033314|mitotic DNA replication checkpoint;GO:0007067|mitotic nuclear division;GO:1901920|peptidyl-tyrosine dephosphorylation involved in activation of protein kinase activity;GO:0031662|positive regulation of cyclin-dependent protein serine/threonine kinase activity involved in G2/M transition of mitotic cell cycle;GO:0…	GO:0005829|cytosol;GO:0005634|nucleus;	GO:0004722|protein serine/threonine phosphatase activity;GO:0004725|protein tyrosine phosphatase activity;	K02555	MIH1; M-phase inducer tyrosine phosphatase [EC:3.1.3.48]
Supercontig_1.9	351131	351363	WT_peak_9314	351098	351512	Exon	+	232	BC1G_02790	gi|889926543|ref|WP_048863451.1|	222	9e-18	hypothetical protein [Acidisphaera rubrifaciens]	.	.	.	.	P24665	133	2e-35	Aspergillopepsin-2	.	.	.	.	pfam01828	Peptidase_A4	Peptidase A4 family.	.	.	GO:0004190|aspartic-type endopeptidase activity;	.	.
Supercontig_1.90	7158	7375	WT_peak_9358	7252	7933	Exon	-	123	BC1G_11401	.	.	.	.	.	.	.	.	.	.	.	.	.	.	.	.	pfam05729	NACHT	NACHT domain. This NTPase domain is found in apoptosis proteins as well as those involved in MHC transcription activation. This family is closely related to pfam00931.	.	.	.	.	.
Supercontig_1.90	52143	52320	WT_peak_9361	52021	52243	Exon	+	100	BC1G_11416	.	.	.	.	.	.	.	.	.	.	.	.	.	.	.	.	pfam03142	Chitin_synth_2	Chitin synthase. Members of this family are fungal chitin synthase EC:2.4.1.16 enzymes. They catalyse chitin synthesis as follows: UDP-N-acetyl-D-glucosamine + {(1,4)-(N-acetyl-beta-D-glucosaminyl)}(N) <=> UDP + {(1,4)-(N-acetyl-beta-D-glucosaminyl)}(N+1).	.	.	.	.	.
Supercontig_1.92	50005	50187	WT_peak_9431	49977	50196	Exon	-	182	BC1G_11959	.	.	.	.	.	.	.	.	.	.	.	.	.	.	.	.	.	.	.	.	.	.	.	.
Supercontig_1.93	143027	143373	WT_peak_9504	143189	143501	Exon	-	184	BC1G_12048	.	.	.	.	.	.	.	.	.	.	.	.	.	.	.	.	pfam02383	Syja_N	SacI homology domain. This Pfam family represents a protein domain which shows homology to the yeast protein SacI. The SacI homology domain is most notably found at the amino terminal of the inositol 5'-phosphatase synaptojanin.	.	.	.	.	.
Supercontig_1.94	159519	159861	WT_peak_9556	159589	159796	Exon	-	207	BC1G_12183	.	.	.	.	.	.	.	.	.	.	.	.	.	.	.	.	pfam03289	Pox_I1	Poxvirus protein I1.	.	.	.	.	.
Supercontig_1.95	128115	128335	WT_peak_9576	128158	128291	Exon	+	133	BC1G_11928	gi|445067373|gb|AGE14539.1|	433	9e-42	cytochrome P450 hydroxylase sb22 [Nonomuraea dietziae]	.	.	.	.	Q08477	144	4e-36	Docosahexaenoic acid omega-hydroxylase CYP4F3	BH0579	129	9e-32	COG2124	pfam00067	p450	Cytochrome P450. Cytochrome P450s are haem-thiolate proteins involved in the oxidative degradation of various compounds. They are particularly well known for their role in the degradation of environmental toxins and mutagens. They can be divided into 4 classes, according to the method by which electrons from NAD(P)H are delivered to the catalytic site. Sequence conservation is relatively low with…	GO:0006690|icosanoid metabolic process;GO:0006691|leukotriene metabolic process;	GO:0005789|endoplasmic reticulum membrane;GO:0016021|integral component of membrane;GO:0031090|organelle membrane;	GO:0097259|20-aldehyde-leukotriene B4 20-monooxygenase activity;GO:0097258|20-hydroxy-leukotriene B4 omega oxidase activity;GO:0052871|alpha-tocopherol omega-hydroxylase activity;GO:0020037|heme binding;GO:0005506|iron ion binding;GO:0050051|leukotriene-B4 20-monooxygenase activity;GO:0004497|monooxygenase activity;GO:0019825|oxygen binding;	K17726	CYP4F2_3; leukotriene-B4 20-monooxygenase / phylloquinone omega-hydroxylase [EC:1.14.13.30 1.14.13.194]
Supercontig_1.95	129745	129917	WT_peak_9577	128341	129885	Exon	+	140	BC1G_11928	gi|445067373|gb|AGE14539.1|	433	9e-42	cytochrome P450 hydroxylase sb22 [Nonomuraea dietziae]	.	.	.	.	Q08477	144	4e-36	Docosahexaenoic acid omega-hydroxylase CYP4F3	BH0579	129	9e-32	COG2124	pfam00067	p450	Cytochrome P450. Cytochrome P450s are haem-thiolate proteins involved in the oxidative degradation of various compounds. They are particularly well known for their role in the degradation of environmental toxins and mutagens. They can be divided into 4 classes, according to the method by which electrons from NAD(P)H are delivered to the catalytic site. Sequence conservation is relatively low with…	GO:0006690|icosanoid metabolic process;GO:0006691|leukotriene metabolic process;	GO:0005789|endoplasmic reticulum membrane;GO:0016021|integral component of membrane;GO:0031090|organelle membrane;	GO:0097259|20-aldehyde-leukotriene B4 20-monooxygenase activity;GO:0097258|20-hydroxy-leukotriene B4 omega oxidase activity;GO:0052871|alpha-tocopherol omega-hydroxylase activity;GO:0020037|heme binding;GO:0005506|iron ion binding;GO:0050051|leukotriene-B4 20-monooxygenase activity;GO:0004497|monooxygenase activity;GO:0019825|oxygen binding;	K17726	CYP4F2_3; leukotriene-B4 20-monooxygenase / phylloquinone omega-hydroxylase [EC:1.14.13.30 1.14.13.194]
Supercontig_1.96	62177	62431	WT_peak_9598	62259	62615	Exon	-	172	BC1G_12272	.	.	.	.	.	.	.	.	Q8X092	469	4e-160	GDP-Man:Man(3)GlcNAc(2)-PP-Dol alpha-1,2-mannosyltransferase	SPCC330.08	261	9e-81	COG0438	pfam00534	Glycos_transf_1	Glycosyl transferases group 1. Mutations in this domain of human PIGA lead to disease (Paroxysmal Nocturnal haemoglobinuria). Members of this family transfer activated sugars to a variety of substrates, including glycogen, Fructose-6-phosphate and lipopolysaccharides. Members of this family transfer UDP, ADP, GDP or CMP linked sugars. The eukaryotic glycogen synthases may be distant members of th…	GO:0006486|protein glycosylation;	GO:0005789|endoplasmic reticulum membrane;GO:0016021|integral component of membrane;	GO:0004377|GDP-Man:Man3GlcNAc2-PP-Dol alpha-1,2-mannosyltransferase activity;	K03844	ALG11; alpha-1,2-mannosyltransferase [EC:2.4.1.131]
Supercontig_1.96	117694	117875	WT_peak_9617	117734	120701	Exon	-	141	BC1G_12290	.	.	.	.	.	.	.	.	Q8N4U5	97.8	1e-19	T-complex protein 11-like protein 2	.	.	.	.	pfam05794	Tcp11	T-complex protein 11. This family consists of several eukaryotic T-complex protein 11 (Tcp11) related sequences. Tcp11 is only expressed in fertile adult mammalian testes and is thought to be important in sperm function and fertility. The family also contains the yeast Sok1 protein which is known to suppress cyclic AMP-dependent protein kinase mutants.	GO:0071467|cellular response to pH;GO:0042318|penicillin biosynthetic process;GO:1900198|positive regulation of penicillin biosynthetic process;GO:1900376|regulation of secondary metabolite biosynthetic process;	GO:0032153|cell division site;GO:0005829|cytosol;GO:0000815|ESCRT III complex;GO:0044732|mitotic spindle pole body;GO:0005634|nucleus;	.	.	.
Supercontig_1.96	131603	131869	WT_peak_9623	131711	131953	Exon	-	158	BC1G_12294	.	.	.	.	.	.	.	.	.	.	.	.	.	.	.	.	pfam07227	DUF1423	Protein of unknown function (DUF1423). This family represents a conserved region approximately 500 residues long within a number of Arabidopsis thaliana proteins of unknown function.	.	.	.	.	.
Supercontig_1.99	47413	47583	WT_peak_9707	47286	47869	Exon	+	170	BC1G_12071	.	.	.	.	.	.	.	.	.	.	.	.	.	.	.	.	pfam03552	Cellulose_synt	Cellulose synthase. Cellulose, an aggregate of unbranched polymers of beta-1,4-linked glucose residues, is the major component of wood and thus paper, and is synthesized by plants, most algae, some bacteria and fungi, and even some animals. The genes that synthesize cellulose in higher plants differ greatly from the well-characterized genes found in Acetobacter and Agrobacterium sp. More correctl…	.	.	.	.	.
Supercontig_1.99	87384	87692	WT_peak_9717	86892	88263	Exon	-	308	BC1G_12090	gi|901670649|emb|CQB87994.1|	482	7e-48	VTC domain [Chlamydia trachomatis]	.	.	.	.	P47075	705	0	Vacuolar transporter chaperone 4	SPCC1322.14c_1	642	0	COG5036	pfam09359	VTC	VTC domain. This presumed domain is found in the yeast vacuolar transport chaperone proteins VTC2, VTC3 and VTC4. This domain is also found in a variety of bacterial proteins.	GO:0048016|inositol phosphate-mediated signaling;GO:0016237|lysosomal microautophagy;GO:0006799|polyphosphate biosynthetic process;GO:0006797|polyphosphate metabolic process;GO:0007034|vacuolar transport;GO:0042144|vacuole fusion, non-autophagic;	GO:0005783|endoplasmic reticulum;GO:0000329|fungal-type vacuole membrane;GO:0016021|integral component of membrane;GO:0031310|intrinsic component of vacuolar membrane;GO:0033254|vacuolar transporter chaperone complex;	GO:0000822|inositol hexakisphosphate binding;GO:0008976|polyphosphate kinase activity;	.	.
Supercontig_1.1	12723	12996	WT_peak_3	12753	14753	Downstream2k	-	243	BC1G_00006	.	.	.	.	.	.	.	.	.	.	.	.	.	.	.	.	pfam05742	NRDE	NRDE protein. In eukaryotes this family is predicted to play a role in protein secretion and Golgi organisation. In plants this family includes Solanum habrochaites Cwp, which is involved in water permeability in the cuticles of fruit. Mouse T10 has been found to be expressed during early embryogenesis. This protein contains a conserved NRDE motif.	.	.	.	.	.
Supercontig_1.1	36612	36789	WT_peak_6	35459	37459	Downstream2k	+	177	BC1G_00018	.	.	.	.	.	.	.	.	.	.	.	.	.	.	.	.	pfam02321	OEP	Outer membrane efflux protein. The OEP family (Outer membrane efflux protein) form trimeric channels that allow export of a variety of substrates in Gram negative bacteria. Each member of this family is composed of two repeats. The trimeric channel is composed of a 12 stranded all beta sheet barrel that spans the outer membrane, and a long all helical barrel that spans the periplasm.	.	.	.	.	.
Supercontig_1.1	113643	113882	WT_peak_21	112904	114904	Downstream2k	+	239	BC1G_00051	.	.	.	.	.	.	.	.	.	.	.	.	.	.	.	.	pfam04082	Fungal_trans	Fungal specific transcription factor domain.	.	.	.	.	.
Supercontig_1.1	262480	262646	WT_peak_58	262093	264093	Downstream2k	+	166	BC1G_00108	.	.	.	.	.	.	.	.	.	.	.	.	.	.	.	.	pfam05331	DUF742	Protein of unknown function (DUF742). This family consists of several uncharacterized Streptomyces proteins as well as one from Mycobacterium tuberculosis. The function of these proteins is unknown.	.	.	.	.	.
Supercontig_1.1	268908	269303	WT_peak_60	267714	269714	Downstream2k	+	395	BC1G_00111	gi|755011528|ref|WP_042364858.1|	907	9e-112	ricin B lectin [Streptacidiphilus neutrinimicus]	.	.	.	.	P28351	564	0	Alpha-galactosidase A	.	.	.	.	pfam02065	Melibiase	Melibiase. Glycoside hydrolase families GH27, GH31 and GH36 form the glycoside hydrolase clan GH-D. Glycoside hydrolase family 36 can be split into 11 families, GH36A to GH36K. This family includes enzymes from GH36A-B and GH36D-K and from GH27.	GO:0005975|carbohydrate metabolic process;	GO:0005576|extracellular region;	GO:0030246|carbohydrate binding;GO:0052692|raffinose alpha-galactosidase activity;	.	.
Supercontig_1.1	331345	331699	WT_peak_73	330832	332832	Downstream2k	+	354	BC1G_00136	.	.	.	.	.	.	.	.	.	.	.	.	.	.	.	.	pfam03234	CDC37_N	Cdc37 N terminal kinase binding. Cdc37 is a molecular chaperone required for the activity of numerous eukaryotic protein kinases. This domain corresponds to the N terminal domain which binds predominantly to protein kinases and is found N terminal to the Hsp (Heat shocked protein) 90-binding domain pfam08565. Expression of a construct consisting of only the N-terminal domain of Saccharomyces pomb…	.	.	.	.	.
Supercontig_1.1	331345	331699	WT_peak_73	330084	332084	Downstream2k	-	354	BC1G_00137	.	.	.	.	.	.	.	.	Q9P7D3	158	2e-42	WHI2-like protein P4H10.16c	.	.	.	.	pfam08549	SWI-SNF_Ssr4	Fungal domain of unknown function (DUF1750). This is a fungal domain of unknown function.	.	GO:0005829|cytosol;GO:0005634|nucleus;	.	.	.
Supercontig_1.1	353005	353241	WT_peak_79	351256	353256	Downstream2k	+	236	BC1G_00146	.	.	.	.	.	.	.	.	.	.	.	.	.	.	.	.	pfam14028	SpaB_C	SpaB C-terminal domain. This presumed domain is found at the C-terminus of the SpaB protein. SpaB is involved in the synthesis of the lantibiotic subtilin. This family of proteins is found in bacteria and eukaryotes. Proteins in this family are typically between 317 and 1029 amino acids in length. The family is often found in association with pfam04737, pfam04738. This domain is found in isolatio…	.	.	.	.	.
Supercontig_1.1	353005	353241	WT_peak_79	352012	354012	Downstream2k	+	236	BC1G_00147	.	.	.	.	.	.	.	.	.	.	.	.	.	.	.	.	pfam05891	Methyltransf_PK	AdoMet dependent proline di-methyltransferase. This protein is expressed in the tail neuron PVT and in uterine cells in C. elegans [worm-base]. In Saccharomyces cerevisiae this is AdoMet dependent proline di-methyltransferase. This enzyme catalyses the di-methylation of ribosomal proteins Rpl12 and Rps25 at N-terminal proline residues. The methyltransferases described here specifically recognize …	.	.	.	.	.
Supercontig_1.1	353005	353241	WT_peak_79	353014	355014	Downstream2k	-	227	BC1G_00148	.	.	.	.	.	.	.	.	.	.	.	.	.	.	.	.	pfam08807	DUF1798	Bacterial domain of unknown function (DUF1798). This domain is found in many hypothetical proteins. The structure of one of the proteins in this family has been solved and it adopts an all alpha helical fold.	.	.	.	.	.
Supercontig_1.1	374902	375113	WT_peak_83	373358	375358	Downstream2k	-	211	BC1G_00160	.	.	.	.	.	.	.	.	Q06169	58.5	9e-08	Peroxisomal membrane protein PEX30	.	.	.	.	pfam06398	Pex24p	Integral peroxisomal membrane peroxin. Peroxisomes play diverse roles in the cell, compartmentalising many activities related to lipid metabolizm and functioning in the decomposition of toxic hydrogen peroxide. Sequence similarity was identified between two hypothetical proteins and the peroxin integral membrane protein Pex24p.	GO:0032581|ER-dependent peroxisome organization;GO:0007031|peroxisome organization;	GO:0005783|endoplasmic reticulum;GO:0005779|integral component of peroxisomal membrane;GO:0005777|peroxisome;	.	.	.
Supercontig_1.1	374902	375113	WT_peak_83	374869	376869	Downstream2k	+	211	BC1G_00159	gi|312150300|gb|ADQ31662.1|	327	3e-32	Yip1 domain family, member 5 [synthetic construct]	.	.	.	.	O94348	176	5e-52	Protein transport protein yip1	SPCC61.04c	176	2e-52	COG5080	pfam04893	Yip1	Yip1 domain. The Yip1 integral membrane domain contains four transmembrane alpha helices. The domain is characterized by the motifs DLYGP and GY. The Yip1 protein is a golgi protein involved in vesicular transport that interacts with GTPases.	GO:0015031|protein transport;GO:0016192|vesicle-mediated transport;	GO:0005789|endoplasmic reticulum membrane;GO:0000139|Golgi membrane;GO:0016021|integral component of membrane;	.	.	.
Supercontig_1.1	391673	392084	WT_peak_87	389962	391962	Downstream2k	-	289	BC1G_00167	.	.	.	.	.	.	.	.	.	.	.	.	.	.	.	.	pfam15402	Spc7_N	N-terminus of kinetochore NMS complex subunit Spc7.	.	.	.	.	.
Supercontig_1.1	408605	408870	WT_peak_91	408366	410366	Downstream2k	+	265	BC1G_00173	.	.	.	.	.	.	.	.	.	.	.	.	.	.	.	.	pfam05804	KAP	Kinesin-associated protein (KAP). This family consists of several eukaryotic kinesin-associated (KAP) proteins. Kinesins are intracellular multimeric transport motor proteins that move cellular cargo on microtubule tracks. It has been shown that the sea urchin KRP85/95 holoenzyme associates with a KAP115 non-motor protein, forming a heterotrimeric complex in vitro, called the Kinesin-II.	.	.	.	.	.
Supercontig_1.1	419399	419598	WT_peak_94	419185	421185	Downstream2k	+	199	BC1G_00176	.	.	.	.	.	.	.	.	.	.	.	.	.	.	.	.	pfam02327	BChl_A	Bacteriochlorophyll A protein. Bacteriochlorophyll A protein is involved in the energy transfer system of green photosynthetic bacteria. The protein forms a homotrimer, with each monomer unit containing seven molecules of bacteriochlorophyll A.	.	.	.	.	.
Supercontig_1.1	419399	419598	WT_peak_94	418925	420925	Downstream2k	-	199	BC1G_00177	.	.	.	.	.	.	.	.	.	.	.	.	.	.	.	.	pfam05098	LEF-4	Late expression factor 4 (LEF-4). Late expression factor 4 (LEF-4) is one of the Baculovirus late expression factor proteins. LEF-4 carries out all the enzymatic functions related to mRNA capping.	.	.	.	.	.
Supercontig_1.1	425388	425711	WT_peak_97	423865	425865	Downstream2k	+	323	BC1G_00178	.	.	.	.	.	.	.	.	.	.	.	.	.	.	.	.	pfam12033	DUF3519	Protein of unknown function (DUF3519). This family of proteins is functionally uncharacterized. This protein is found in bacteria. Proteins in this family are typically between 117 to 1154 amino acids in length. This protein has a single completely conserved residue Q that may be functionally important.	.	.	.	.	.
Supercontig_1.1	425388	425711	WT_peak_97	424119	426119	Downstream2k	-	323	BC1G_00180	.	.	.	.	.	.	.	.	.	.	.	.	.	.	.	.	pfam01002	Flavi_NS2B	Flavivirus non-structural protein NS2B. Flaviviruses encode a single polyprotein. This is cleaved into three structural and seven non-structural proteins. All, but two, are cleaved by the NS2B-NS3 protease complex.	.	.	.	.	.
Supercontig_1.1	502445	502690	WT_peak_113	501186	503186	Downstream2k	+	245	BC1G_00201	.	.	.	.	.	.	.	.	.	.	.	.	.	.	.	.	pfam10101	DUF2339	Predicted membrane protein (DUF2339). This domain, found in various hypothetical bacterial proteins, has no known function.	.	.	.	.	.
Supercontig_1.1	502445	502690	WT_peak_113	501915	503915	Downstream2k	-	245	BC1G_00202	.	.	.	.	.	.	.	.	.	.	.	.	.	.	.	.	pfam10501	Ribosomal_L50	Ribosomal subunit 39S. The 39S ribosomal protein appears to be a subunit of one of the larger mitochondrial 66S or 70S units. Under conditions of ethanol-stress in rats the larger subunit is largely dissociated into its smaller components. In Escherichia coli, in the absence of the enzyme pseudouridine synthase (RluD) synthase, there is an accumulation of 50S and 30S subunits and the appearance o…	.	.	.	.	.
Supercontig_1.1	630044	630264	WT_peak_140	628432	630432	Downstream2k	+	220	BC1G_00256	.	.	.	.	.	.	.	.	.	.	.	.	.	.	.	.	pfam01576	Myosin_tail_1	Myosin tail. The myosin molecule is a multi-subunit complex made up of two heavy chains and four light chains it is a fundamental contractile protein found in all eukaryote cell types. This family consists of the coiled-coil myosin heavy chain tail region. The coiled-coil is composed of the tail from two molecules of myosin. These can then assemble into the macromolecular thick filament. The coil…	.	.	.	.	.
Supercontig_1.1	724415	724641	WT_peak_157	724364	726364	Downstream2k	+	226	BC1G_00297	.	.	.	.	.	.	.	.	.	.	.	.	.	.	.	.	pfam00038	Filament	Intermediate filament protein.	.	.	.	.	.
Supercontig_1.1	724415	724641	WT_peak_157	723053	725053	Downstream2k	-	226	BC1G_00298	gi|494964693|ref|WP_007690719.1|	459	4e-51	3-oxoacyl-ACP reductase [Halococcus hamelinensis]	.	.	.	.	P50166	164	4e-46	D-arabinitol 2-dehydrogenase [ribulose-forming]	.	.	.	.	pfam13561	adh_short_C2	Enoyl-(Acyl carrier protein) reductase.	GO:0051161|arabitol metabolic process;GO:0005975|carbohydrate metabolic process;	.	GO:0047038|D-arabinitol 2-dehydrogenase activity;	.	.
Supercontig_1.1	749031	749194	WT_peak_160	747168	749168	Downstream2k	-	137	BC1G_00311	.	.	.	.	.	.	.	.	.	.	.	.	.	.	.	.	pfam14737	DUF4470	Domain of unknown function (DUF4470). This family is conserved from fungi to Metazoa and includes plants. The function is not known, but several members have zinc-finger domain, zf-MYND, pfam01753, at their very C-terminus. Others are also associated with DUF1279, pfam06916.	.	.	.	.	.
Supercontig_1.1	764204	764492	WT_peak_167	764090	766090	Downstream2k	+	288	BC1G_00319	.	.	.	.	.	.	.	.	O14130	85.5	4e-16	Uncharacterized transcriptional regulatory protein C3C7.04	.	.	.	.	pfam04082	Fungal_trans	Fungal specific transcription factor domain.	GO:0006357|regulation of transcription from RNA polymerase II promoter;GO:0006351|transcription, DNA-templated;	GO:0005737|cytoplasm;GO:0005634|nucleus;	GO:0000978|RNA polymerase II core promoter proximal region sequence-specific DNA binding;GO:0000982|transcription factor activity, RNA polymerase II core promoter proximal region sequence-specific binding;GO:0008270|zinc ion binding;	.	.
Supercontig_1.1	764204	764492	WT_peak_167	763438	765438	Downstream2k	-	288	BC1G_00320	.	.	.	.	.	.	.	.	.	.	.	.	.	.	.	.	pfam15455	Pro-rich_19	Proline-rich 19. This family includes proline-rich protein 19.	.	.	.	.	.
Supercontig_1.1	860174	860465	WT_peak_189	859102	861102	Downstream2k	+	291	BC1G_00351	.	.	.	.	.	.	.	.	Q7S931	159	5e-45	Eukaryotic translation initiation factor 3 subunit J	.	.	.	.	pfam08597	eIF3_subunit	Translation initiation factor eIF3 subunit. This is a family of proteins which are subunits of the eukaryotic translation initiation factor 3 (eIF3). In yeast it is called Hcr1. The Saccharomyces cerevisiae protein eIF3j (HCR1) has been shown to be required for processing of 20S pre-rRNA and binds to 18S rRNA and eIF3 subunits Rpg1p and Prt1p.	GO:0002181|cytoplasmic translation;GO:0001731|formation of translation preinitiation complex;GO:0006446|regulation of translational initiation;	GO:0016282|eukaryotic 43S preinitiation complex;GO:0033290|eukaryotic 48S preinitiation complex;GO:0005852|eukaryotic translation initiation factor 3 complex;	GO:0003743|translation initiation factor activity;	K03245	EIF3J; translation initiation factor 3 subunit J
Supercontig_1.1	1171668	1171894	WT_peak_247	1170669	1172669	Downstream2k	+	226	BC1G_00460	.	.	.	.	.	.	.	.	.	.	.	.	.	.	.	.	pfam07705	CARDB	CARDB. Cell adhesion related domain found in bacteria.	.	.	.	.	.
Supercontig_1.1	1171668	1171894	WT_peak_247	1170337	1172337	Downstream2k	-	226	BC1G_00462	.	.	.	.	.	.	.	.	.	.	.	.	.	.	.	.	pfam12737	Mating_C	C-terminal domain of homeodomain 1. Mating in fungi is controlled by the loci that determine the mating type of an individual, and only individuals with differing mating types can mate. Basidiomycete fungi have evolved a unique mating system, termed tetrapolar or bifactorial incompatibility, in which mating type is determined by two unlinked loci; compatibility at both loci is required for mating…	.	.	.	.	.
Supercontig_1.1	1197622	1197837	WT_peak_253	1196315	1198315	Downstream2k	+	215	BC1G_00474	gi|62901958|gb|AAY18930.1|	463	6e-53	DKFZp566J2046 [synthetic construct]	.	.	.	.	Q9P7L4	208	4e-65	Uncharacterized hydrolase C21C3.09c	SPBC21C3.09c	208	1e-65	COG0179	pfam01557	FAA_hydrolase	Fumarylacetoacetate (FAA) hydrolase family. This family consists of fumarylacetoacetate (FAA) hydrolase, or fumarylacetoacetate hydrolase (FAH) and it also includes HHDD isomerase/OPET decarboxylase from Escherichia coli strain W. FAA is the last enzyme in the tyrosine catabolic pathway, it hydrolyses fumarylacetoacetate into fumarate and acetoacetate which then join the citric acid cycle. Mutati…	GO:0008152|metabolic process;	GO:0005739|mitochondrion;	GO:0016787|hydrolase activity;GO:0046872|metal ion binding;	.	.
Supercontig_1.1	1225854	1226017	WT_peak_260	1224328	1226328	Downstream2k	-	163	BC1G_00488	gi|901670337|emb|CQB88207.1|	2650	0	ski2-like helicase [Chlamydia trachomatis]	.	.	.	.	Q9UT24	2276	0	Pre-mRNA-splicing factor brr2	SPAC9.03c	2276	0	COG1204	pfam02889	Sec63	Sec63 Brl domain. This domain (also known as the Brl domain) is required for assembly of functional endoplasmic reticulum translocons.	GO:0000393|spliceosomal conformational changes to generate catalytic conformation;	GO:0005829|cytosol;GO:0005634|nucleus;GO:0005681|spliceosomal complex;GO:0005682|U5 snRNP;	GO:0005524|ATP binding;GO:0004386|helicase activity;GO:0003676|nucleic acid binding;	K12854	SNRNP200, BRR2; pre-mRNA-splicing helicase BRR2 [EC:3.6.4.13]
Supercontig_1.1	1244644	1244918	WT_peak_264	1243789	1245789	Downstream2k	+	274	BC1G_00493	.	.	.	.	.	.	.	.	.	.	.	.	.	.	.	.	pfam00475	IGPD	Imidazoleglycerol-phosphate dehydratase.	.	.	.	.	.
Supercontig_1.1	1244644	1244918	WT_peak_264	1243927	1245927	Downstream2k	-	274	BC1G_00495	.	.	.	.	.	.	.	.	.	.	.	.	.	.	.	.	pfam05812	Herpes_BLRF2	Herpesvirus BLRF2 protein. This family consists of several Herpesvirus BLRF2 proteins.	.	.	.	.	.
Supercontig_1.10	83274	83468	WT_peak_292	82569	84569	Downstream2k	+	194	BC1G_03272	.	.	.	.	.	.	.	.	.	.	.	.	.	.	.	.	pfam03999	MAP65_ASE1	Microtubule associated protein (MAP65/ASE1 family).	.	.	.	.	.
Supercontig_1.10	83274	83468	WT_peak_292	83157	85157	Downstream2k	-	194	BC1G_03274	gi|534501439|gb|AGU10650.1|	568	2e-61	Kelch motif [uncultured organism]	.	.	.	.	.	.	.	.	.	.	.	.	pfam13415	Kelch_3	Galactose oxidase, central domain.	.	.	.	.	.
Supercontig_1.10	87748	87956	WT_peak_294	86977	88977	Downstream2k	-	208	BC1G_03275	.	.	.	.	.	.	.	.	Q9Y7X6	61.6	1e-08	Stress response protein ish1	.	.	.	.	pfam10281	Ish1	Putative stress-responsive nuclear envelope protein. This family of proteins found in fungi is a putative stress-responsive nuclear envelope protein Ish1.	.	GO:0005783|endoplasmic reticulum;GO:0005635|nuclear envelope;GO:0031965|nuclear membrane;GO:0005886|plasma membrane;	.	.	.
Supercontig_1.10	88166	88393	WT_peak_295	86977	88977	Downstream2k	-	227	BC1G_03275	.	.	.	.	.	.	.	.	Q9Y7X6	61.6	1e-08	Stress response protein ish1	.	.	.	.	pfam10281	Ish1	Putative stress-responsive nuclear envelope protein. This family of proteins found in fungi is a putative stress-responsive nuclear envelope protein Ish1.	.	GO:0005783|endoplasmic reticulum;GO:0005635|nuclear envelope;GO:0031965|nuclear membrane;GO:0005886|plasma membrane;	.	.	.
Supercontig_1.10	95444	95634	WT_peak_296	94303	96303	Downstream2k	+	190	BC1G_03277	.	.	.	.	.	.	.	.	.	.	.	.	.	.	.	.	pfam06766	Hydrophobin_2	Fungal hydrophobin. This is a family of fungal hydrophobins that seems to be restricted to ascomycetes. These are small, moderately hydrophobic extracellular proteins that have eight cysteine residues arranged in a strictly conserved motif. Hydrophobins are generally found on the outer surface of conidia and of the hyphal wall, and may be involved in mediating contact and communication between th…	.	.	.	.	.
Supercontig_1.10	95444	95634	WT_peak_296	93638	95638	Downstream2k	-	190	BC1G_03278	.	.	.	.	.	.	.	.	P38680	152	1e-39	N amino acid transport system protein	.	.	.	.	pfam01490	Aa_trans	Transmembrane amino acid transporter protein. This transmembrane region is found in many amino acid transporters including UNC-47 and MTR. UNC-47 encodes a vesicular amino butyric acid (GABA) transporter, (VGAT). UNC-47 is predicted to have 10 transmembrane domains. MTR is a N system amino acid transporter system protein involved in methyltryptophan resistance. Other members of this family includ…	.	GO:0016021|integral component of membrane;GO:0005774|vacuolar membrane;	GO:0015186|L-glutamine transmembrane transporter activity;GO:0015188|L-isoleucine transmembrane transporter activity;GO:0005302|L-tyrosine transmembrane transporter activity;	.	.
Supercontig_1.10	100641	100864	WT_peak_297	99401	101401	Downstream2k	-	223	BC1G_03280	gi|494081040|ref|WP_007023080.1|	835	9e-104	glycine cleavage system protein T [Neptuniibacter caesariensis]	.	.	.	.	O14110	375	1e-124	Probable aminomethyltransferase, mitochondrial	SPAC31G5.14	375	4e-125	COG0404	pfam01571	GCV_T	Aminomethyltransferase folate-binding domain. This is a family of glycine cleavage T-proteins, part of the glycine cleavage multienzyme complex (GCV) found in bacteria and the mitochondria of eukaryotes. GCV catalyses the catabolism of glycine in eukaryotes. The T-protein is an aminomethyl transferase.	GO:0019464|glycine decarboxylation via glycine cleavage system;	GO:0005960|glycine cleavage complex;GO:0005739|mitochondrion;	GO:0004047|aminomethyltransferase activity;GO:0008483|transaminase activity;	K00605	gcvT, AMT; aminomethyltransferase [EC:2.1.2.10]
Supercontig_1.10	101320	101550	WT_peak_298	101177	103177	Downstream2k	-	230	BC1G_03281	.	.	.	.	.	.	.	.	O14265	100	2e-21	V-type proton ATPase subunit H	SPAC7D4.10	100	6e-22	COG5231	pfam03224	V-ATPase_H_N	V-ATPase subunit H. The yeast Saccharomyces cerevisiae vacuolar H+-ATPase (V-ATPase) is a multisubunit complex responsible for acidifying organelles. It functions as an ATP dependent proton pump that transports protons across a lipid bilayer. This domain corresponds to the N terminal domain of the H subunit of V-ATPase. The N-terminal domain is required for the activation of the complex whereas t…	GO:0015991|ATP hydrolysis coupled proton transport;	GO:0005774|vacuolar membrane;GO:0000221|vacuolar proton-transporting V-type ATPase, V1 domain;	GO:0046961|proton-transporting ATPase activity, rotational mechanism;	K02144	ATPeV1H; V-type H+-transporting ATPase subunit H
Supercontig_1.10	170703	170890	WT_peak_315	169873	171873	Downstream2k	+	187	BC1G_03310	gi|493550000|ref|WP_006503685.1|	555	2e-64	glyoxylate reductase [Austwickia chelonae]	.	.	.	.	O14075	337	1e-112	Putative 2-hydroxyacid dehydrogenase UNK4.10	SPACUNK4.10	337	3e-113	COG1052	pfam00389	2-Hacid_dh	D-isomer specific 2-hydroxyacid dehydrogenase, catalytic domain. This family represents the largest portion of the catalytic domain of 2-hydroxyacid dehydrogenases as the NAD binding domain is inserted within the structural domain.	.	GO:0005829|cytosol;GO:0005634|nucleus;	GO:0030267|glyoxylate reductase (NADP) activity;GO:0016618|hydroxypyruvate reductase activity;GO:0051287|NAD binding;	.	.
Supercontig_1.10	170703	170890	WT_peak_315	170525	172525	Downstream2k	-	187	BC1G_03311	gi|30585213|gb|AAP36879.1|	827	1e-109	Homo sapiens ADP-ribosylation factor 3 [synthetic construct]	.	.	.	.	P34727	349	4e-122	ADP-ribosylation factor	.	.	.	.	pfam00025	Arf	ADP-ribosylation factor family. Pfam combines a number of different Prosite families together	GO:0015031|protein transport;GO:0007264|small GTPase mediated signal transduction;GO:0016192|vesicle-mediated transport;	GO:0005794|Golgi apparatus;	GO:0005525|GTP binding;	.	.
Supercontig_1.10	171169	171391	WT_peak_316	169873	171873	Downstream2k	+	222	BC1G_03310	gi|493550000|ref|WP_006503685.1|	555	2e-64	glyoxylate reductase [Austwickia chelonae]	.	.	.	.	O14075	337	1e-112	Putative 2-hydroxyacid dehydrogenase UNK4.10	SPACUNK4.10	337	3e-113	COG1052	pfam00389	2-Hacid_dh	D-isomer specific 2-hydroxyacid dehydrogenase, catalytic domain. This family represents the largest portion of the catalytic domain of 2-hydroxyacid dehydrogenases as the NAD binding domain is inserted within the structural domain.	.	GO:0005829|cytosol;GO:0005634|nucleus;	GO:0030267|glyoxylate reductase (NADP) activity;GO:0016618|hydroxypyruvate reductase activity;GO:0051287|NAD binding;	.	.
Supercontig_1.10	171169	171391	WT_peak_316	170525	172525	Downstream2k	-	222	BC1G_03311	gi|30585213|gb|AAP36879.1|	827	1e-109	Homo sapiens ADP-ribosylation factor 3 [synthetic construct]	.	.	.	.	P34727	349	4e-122	ADP-ribosylation factor	.	.	.	.	pfam00025	Arf	ADP-ribosylation factor family. Pfam combines a number of different Prosite families together	GO:0015031|protein transport;GO:0007264|small GTPase mediated signal transduction;GO:0016192|vesicle-mediated transport;	GO:0005794|Golgi apparatus;	GO:0005525|GTP binding;	.	.
Supercontig_1.10	180107	180303	WT_peak_318	178916	180916	Downstream2k	+	196	BC1G_03313	gi|503631175|ref|WP_013865251.1|	569	3e-61	multidrug MFS transporter [Microlunatus phosphovorus]	.	.	.	.	Q00357	294	1e-89	Putative HC-toxin efflux carrier TOXA	.	.	.	.	pfam07690	MFS_1	Major Facilitator Superfamily.	GO:0055085|transmembrane transport;GO:0006810|transport;	GO:0016021|integral component of membrane;	GO:0019534|toxin transporter activity;	.	.
Supercontig_1.10	180107	180303	WT_peak_318	178764	180764	Downstream2k	-	196	BC1G_03314	.	.	.	.	.	.	.	.	.	.	.	.	.	.	.	.	pfam11885	DUF3405	Protein of unknown function (DUF3405). This family of proteins are functionally uncharacterized. This protein is found in bacteria and eukaryotes. Proteins in this family are typically between 636 to 810 amino acids in length.	.	.	.	.	.
Supercontig_1.10	222742	222993	WT_peak_329	221799	223799	Downstream2k	-	251	BC1G_03332	gi|901669529|emb|CQB88712.1|	365	4e-34	pleiotropic drug resistance family protein [Chlamydia trachomatis]	.	.	.	.	Q8T675	1020	0	ABC transporter G family member 19	.	.	.	.	pfam01061	ABC2_membrane	ABC-2 type transporter.	GO:0031152|aggregation involved in sorocarp development;GO:0031154|culmination involved in sorocarp development;GO:0031288|sorocarp morphogenesis;GO:0006810|transport;	GO:0016021|integral component of membrane;GO:0005886|plasma membrane;	GO:0005524|ATP binding;GO:0042626|ATPase activity, coupled to transmembrane movement of substances;	.	.
Supercontig_1.10	343960	344265	WT_peak_353	342356	344356	Downstream2k	+	305	BC1G_03384	gi|655903773|ref|WP_028974127.1|	370	6e-37	silent information regulator protein Sir2 [Spirochaeta cellobiosiphila]	.	.	.	.	C8V3W5	444	3e-149	NAD-dependent protein deacetylase hst1	SPBC16D10.07c	296	1e-92	COG0846	pfam02146	SIR2	Sir2 family. This region is characteristic of Silent information regulator 2 (Sir2) proteins, or sirtuins. These are protein deacetylases that depend on nicotine adenine dinucleotide (NAD). They are found in many subcellular locations, including the nucleus, cytoplasm and mitochondria. Eukaryotic forms play in important role in the regulation of transcriptional repression. Moreover, they are invo…	GO:1990141|chromatin silencing at centromere outer repeat region;GO:0030466|chromatin silencing at silent mating-type cassette;GO:0006348|chromatin silencing at telomere;GO:1990679|histone H4-K12 deacetylation;GO:1990678|histone H4-K16 deacetylation;GO:0070198|protein localization to chromosome, telomeric region;GO:0051570|regulation of histone H3-K9 methylation;GO:0006351|transcription, DNA-temp…	GO:0034507|chromosome, centromeric outer repeat region;GO:0000781|chromosome, telomeric region;GO:0031934|mating-type region heterochromatin;GO:0031618|nuclear pericentric heterochromatin;GO:1902377|nuclear rDNA heterochromatin;GO:1990707|nuclear subtelomeric heterochromatin;	GO:0031078|histone deacetylase activity (H3-K14 specific);GO:1990162|histone deacetylase activity (H3-K4 specific);GO:0046872|metal ion binding;GO:0070403|NAD+ binding;GO:0046969|NAD-dependent histone deacetylase activity (H3-K9 specific);GO:0046970|NAD-dependent histone deacetylase activity (H4-K16 specific);	K15430	TRM11, TRMT11; tRNA (guanine10-N2)-methyltransferase [EC:2.1.1.214]
Supercontig_1.10	365715	366043	WT_peak_362	365819	367819	Downstream2k	-	224	BC1G_03390	.	.	.	.	.	.	.	.	.	.	.	.	.	.	.	.	pfam15402	Spc7_N	N-terminus of kinetochore NMS complex subunit Spc7.	.	.	.	.	.
Supercontig_1.10	394660	394848	WT_peak_367	393844	395844	Downstream2k	+	188	BC1G_03400	.	.	.	.	.	.	.	.	.	.	.	.	.	.	.	.	pfam01663	Phosphodiest	Type I phosphodiesterase / nucleotide pyrophosphatase. This family consists of phosphodiesterases, including human plasma-cell membrane glycoprotein PC-1 / alkaline phosphodiesterase i / nucleotide pyrophosphatase (nppase). These enzymes catalyse the cleavage of phosphodiester and phosphosulfate bonds in NAD, deoxynucleotides and nucleotide sugars. Also in this family is ATX an autotaxin, tumor c…	.	.	.	.	.
Supercontig_1.10	399032	399236	WT_peak_368	398167	400167	Downstream2k	-	204	BC1G_03403	.	.	.	.	.	.	.	.	Q10199	248	1e-68	Septation protein imp2	.	.	.	.	pfam00611	FCH	Fes/CIP4, and EFC/F-BAR homology domain. Alignment extended from. Highly alpha-helical. The cytosolic endocytic adaptor proteins in fungi carry this domain at the N-terminus; several of these have been referred to as muniscin proteins. These N-terminal BAR, N-BAR, and EFC/F-BAR domains are found in proteins that regulate membrane trafficking events by inducing membrane tubulation. The domain dime…	GO:1903475|mitotic actomyosin contractile ring assembly;GO:0007067|mitotic nuclear division;	GO:0005826|actomyosin contractile ring;GO:0005737|cytoplasm;GO:0005829|cytosol;	GO:0005547|phosphatidylinositol-3,4,5-trisphosphate binding;GO:0070273|phosphatidylinositol-4-phosphate binding;GO:0001786|phosphatidylserine binding;	.	.
Supercontig_1.10	435492	435705	WT_peak_374	435378	437378	Downstream2k	+	213	BC1G_03418	.	.	.	.	.	.	.	.	.	.	.	.	.	.	.	.	pfam01048	PNP_UDP_1	Phosphorylase superfamily. Members of this family include: purine nucleoside phosphorylase (PNP) Uridine phosphorylase (UdRPase) 5'-methylthioadenosine phosphorylase (MTA phosphorylase)	.	.	.	.	.
Supercontig_1.10	441011	441236	WT_peak_377	440980	442980	Downstream2k	+	225	BC1G_03420	gi|901672239|emb|CQB86780.1|	474	7e-47	Nitrogen Permease regulator of amino acid transport activity 3 [Chlamydia trachomatis]	.	.	.	.	A1CQD6	301	6e-88	Nitrogen permease regulator 3	.	.	.	.	pfam03666	NPR3	Nitrogen Permease regulator of amino acid transport activity 3. This family, also known in yeasts as Rmd11, complexes with NPR2, pfam06218. This complex heterodimer is responsible for inactivating TORC1. an evolutionarily conserved protein complex that controls cell size via nutritional input signals, specifically, in response to amino acid starvation.	GO:0034198|cellular response to amino acid starvation;GO:0007126|meiotic nuclear division;GO:0032007|negative regulation of TOR signaling;GO:0007124|pseudohyphal growth;GO:2000785|regulation of autophagosome assembly;	GO:0005829|cytosol;GO:0097042|extrinsic component of fungal-type vacuolar membrane;GO:1990130|Iml1 complex;	.	.	.
Supercontig_1.100	44021	44214	WT_peak_388	42436	44436	Downstream2k	-	193	BC1G_12443	.	.	.	.	.	.	.	.	.	.	.	.	.	.	.	.	pfam04082	Fungal_trans	Fungal specific transcription factor domain.	.	.	.	.	.
Supercontig_1.100	60867	61068	WT_peak_393	59769	61769	Downstream2k	-	201	BC1G_12447	gi|261857904|dbj|BAI45474.1|	272	9e-24	retinoblastoma binding protein 5 [synthetic construct]	.	.	.	.	O42858	152	1e-41	Set1 complex component swd1	.	.	.	.	pfam09444	MRC1	MRC1-like domain. This putative domain is found to be the most conserved region in mediator of replication checkpoint protein 1.	GO:0051568|histone H3-K4 methylation;	GO:0005829|cytosol;GO:0005634|nucleus;GO:0048188|Set1C/COMPASS complex;	.	K14961	RBBP5, SWD1, CPS50; COMPASS component SWD1
Supercontig_1.100	97858	98018	WT_peak_401	97532	99532	Downstream2k	+	160	BC1G_12464	.	.	.	.	.	.	.	.	.	.	.	.	.	.	.	.	pfam12697	Abhydrolase_6	Alpha/beta hydrolase family. This family contains alpha/beta hydrolase enzymes of diverse specificity.	.	.	.	.	.
Supercontig_1.100	125626	125842	WT_peak_409	124329	126329	Downstream2k	+	216	BC1G_12475	gi|504993988|ref|WP_015181090.1|	543	8e-57	UDP-glucuronosyltransferase [Microcoleus sp. PCC 7113]	.	.	.	.	Q9XIG1	292	2e-84	Sterol 3-beta-glucosyltransferase UGT80B1	YLR189c_2	181	7e-48	COG1819	pfam03033	Glyco_transf_28	Glycosyltransferase family 28 N-terminal domain. The glycosyltransferase family 28 includes monogalactosyldiacylglycerol synthase (EC 2.4.1.46) and UDP-N-acetylglucosamine transferase (EC 2.4.1.-). This N-terminal domain contains the acceptor binding site and likely membrane association site. This family also contains a large number of proteins that probably have quite distinct activities.	GO:0009813|flavonoid biosynthetic process;GO:0052696|flavonoid glucuronidation;GO:0030259|lipid glycosylation;GO:0010214|seed coat development;GO:0009845|seed germination;GO:0016126|sterol biosynthetic process;GO:0016125|sterol metabolic process;	GO:0005774|vacuolar membrane;GO:0005773|vacuole;	GO:0016906|sterol 3-beta-glucosyltransferase activity;	K05841	E2.4.1.173; sterol 3beta-glucosyltransferase [EC:2.4.1.173]
Supercontig_1.100	125626	125842	WT_peak_409	125195	127195	Downstream2k	+	216	BC1G_12476	.	.	.	.	.	.	.	.	.	.	.	.	.	.	.	.	pfam07115	DUF1371	Protein of unknown function (DUF1371). This family consists of several hypothetical bacterial proteins of around 110 residues in length. The function of this family is unknown but members seem to be specific to Borrelia burgdorferi (Lyme disease spirochete).	.	.	.	.	.
Supercontig_1.101	30755	30906	WT_peak_420	30368	32368	Downstream2k	-	151	BC1G_12198	.	.	.	.	.	.	.	.	.	.	.	.	.	.	.	.	pfam00651	BTB	BTB/POZ domain. The BTB (for BR-C, ttk and bab) or POZ (for Pox virus and Zinc finger) domain is present near the N-terminus of a fraction of zinc finger (pfam00096) proteins and in proteins that contain the pfam01344 motif such as Kelch and a family of pox virus proteins. The BTB/POZ domain mediates homomeric dimerization and in some instances heteromeric dimerization. The structure of the dimer…	.	.	.	.	.
Supercontig_1.101	143687	143860	WT_peak_444	141998	143998	Downstream2k	+	173	BC1G_12239	.	.	.	.	.	.	.	.	.	.	.	.	.	.	.	.	pfam03707	MHYT	Bacterial signalling protein N terminal repeat. Found as an N terminal triplet tandem repeat in bacterial signalling proteins. Family includes CoxC and CoxH from P.carboxydovorans. Each repeat contains two transmembrane helices. Domain is also described as the MHYT domain.	.	.	.	.	.
Supercontig_1.101	143687	143860	WT_peak_444	143274	145274	Downstream2k	-	173	BC1G_12242	gi|488809913|ref|WP_002722319.1|	1685	0	MULTISPECIES: sulfate adenylyltransferase [Rhodobacter]	.	.	.	.	Q2H454	976	0	Sulfate adenylyltransferase	YJR010w	548	0	COG2046	pfam01747	ATP-sulfurylase	ATP-sulfurylase. This domain is the catalytic domain of ATP-sulfurylase or sulfate adenylyltransferase EC:2.7.7.4 some of which are part of a bifunctional polypeptide chain associated with adenosyl phosphosulphate (APS) kinase pfam01583. Both enzymes are required for PAPS (phosphoadenosine-phosphosulfate) synthesis from inorganic sulphate. ATP sulfurylase catalyses the synthesis of adenosine-phos…	GO:0019344|cysteine biosynthetic process;GO:0070814|hydrogen sulfide biosynthetic process;GO:0009086|methionine biosynthetic process;GO:0000103|sulfate assimilation;GO:0000096|sulfur amino acid metabolic process;	GO:0005737|cytoplasm;	GO:0004020|adenylylsulfate kinase activity;GO:0005524|ATP binding;GO:0004781|sulfate adenylyltransferase (ATP) activity;	.	.
Supercontig_1.102	21991	22200	WT_peak_450	20668	22668	Downstream2k	+	209	BC1G_12556	.	.	.	.	.	.	.	.	.	.	.	.	.	.	.	.	pfam07786	DUF1624	Protein of unknown function (DUF1624). These sequences are found in hypothetical proteins of unknown function expressed by bacterial and archaeal species. The region in question is approximately 230 residues long.	.	.	.	.	.
Supercontig_1.102	21991	22200	WT_peak_450	20786	22786	Downstream2k	-	209	BC1G_12557	.	.	.	.	.	.	.	.	.	.	.	.	.	.	.	.	pfam00980	Rota_Capsid_VP6	Rotavirus major capsid protein VP6. Rotaviruses consist of three concentric protein shells. The intermediate (middle) protein layer consists 260 trimers of VP6. VP6 in the most abundant protein in the virion. VP6 is also involved in virion assembly, and possesses the ability to interact with VP2, VP4 and VP7.	.	.	.	.	.
Supercontig_1.102	21991	22200	WT_peak_450	21772	23772	Downstream2k	-	209	BC1G_12558	.	.	.	.	.	.	.	.	.	.	.	.	.	.	.	.	pfam14992	TMCO5	TMCO5 family. The TMCO5 family includes human transmembrane and coiled-coil domain-containing proteins 5A and 5B.	.	.	.	.	.
Supercontig_1.102	35239	35429	WT_peak_453	34567	36567	Downstream2k	-	190	BC1G_12564	gi|499455064|ref|WP_011142528.1|	460	3e-51	tagatose-bisphosphate aldolase [Gloeobacter violaceus]	.	.	.	.	P0CJ44	287	3e-94	Putative fructose-bisphosphate aldolase	SPy1889	140	4e-38	COG0191	pfam01116	F_bP_aldolase	Fructose-bisphosphate aldolase class-II.	GO:0006096|glycolytic process;	.	GO:0004332|fructose-bisphosphate aldolase activity;GO:0008270|zinc ion binding;	K01624	FBA, fbaA; fructose-bisphosphate aldolase, class II [EC:4.1.2.13]
Supercontig_1.102	53049	53222	WT_peak_457	52927	54927	Downstream2k	+	173	BC1G_12574	.	.	.	.	.	.	.	.	.	.	.	.	.	.	.	.	pfam04349	MdoG	Periplasmic glucan biosynthesis protein, MdoG. This family represents MdoG, a protein that is necessary for the synthesis of periplasmic glucans. The function of MdoG remains unknown. It has been suggested that it may catalyse the addition of branches to a linear glucan backbone.	.	.	.	.	.
Supercontig_1.102	73190	73393	WT_peak_463	72525	74525	Downstream2k	-	203	BC1G_12582	.	.	.	.	.	.	.	.	P41890	213	7e-64	Cut9-interacting protein scn1	SPAC688.13	213	2e-64	COG0084	pfam01026	TatD_DNase	TatD related DNase. This family of proteins are related to a large superfamily of metalloenzymes. TatD, a member of this family has been shown experimentally to be a DNase enzyme.	.	GO:0005829|cytosol;GO:0005634|nucleus;	GO:0016788|hydrolase activity, acting on ester bonds;	.	.
Supercontig_1.102	134941	135526	WT_peak_478	133389	135389	Downstream2k	+	448	BC1G_12606	gi|495562758|ref|WP_008287337.1|	211	4e-16	cation transporter [Hydrogenivirga sp. 128-5-R1-1]	.	.	.	.	Q4R6K2	81.6	6e-16	Zinc transporter 1	SPAC23C11.14	79	1e-15	COG1230	pfam01545	Cation_efflux	Cation efflux family. Members of this family are integral membrane proteins, that are found to increase tolerance to divalent metal ions such as cadmium, zinc, and cobalt. These proteins are thought to be efflux pumps that remove these ions from cells.	GO:0006829|zinc II ion transport;	GO:0016021|integral component of membrane;GO:0005886|plasma membrane;	GO:0008324|cation transmembrane transporter activity;	K14688	SLC30A1, ZNT1; solute carrier family 30 (zinc transporter), member 1
Supercontig_1.102	134941	135526	WT_peak_478	135135	137135	Downstream2k	+	391	BC1G_12607	gi|30583861|gb|AAP36179.1|	181	3e-11	Homo sapiens tetratricopeptide repeat domain 4 [synthetic construct]	.	.	.	.	O13754	197	5e-57	Hsp70/Hsp90 co-chaperone cns1	SPAC17A2.04c	197	2e-57	COG0457	pfam13414	TPR_11	TPR repeat.	.	GO:0005829|cytosol;GO:0005634|nucleus;GO:0043234|protein complex;	.	.	.
Supercontig_1.102	134941	135526	WT_peak_478	133857	135857	Downstream2k	-	585	BC1G_12608	.	.	.	.	.	.	.	.	P40489	56.2	6e-07	Transcriptional repressor XBP1	.	.	.	.	pfam15041	DUF4531	Domain of unknown function (DUF4531). This family of uncharacterized proteins is found in mammals. This family includes the human protein C19orf71.	GO:0034599|cellular response to oxidative stress;GO:0000122|negative regulation of transcription from RNA polymerase II promoter;GO:0031065|positive regulation of histone deacetylation;	GO:0030907|MBF transcription complex;GO:0000790|nuclear chromatin;GO:0005634|nucleus;	GO:0003677|DNA binding;GO:0000981|RNA polymerase II transcription factor activity, sequence-specific DNA binding;GO:0003700|transcription factor activity, sequence-specific DNA binding;GO:0001077|transcriptional activator activity, RNA polymerase II core promoter proximal region sequence-specific binding;	.	.
Supercontig_1.103	89391	89619	WT_peak_485	88908	90908	Downstream2k	+	228	BC1G_12520	.	.	.	.	.	.	.	.	.	.	.	.	.	.	.	.	pfam13429	TPR_15	Tetratricopeptide repeat.	.	.	.	.	.
Supercontig_1.103	97211	97425	WT_peak_486	96828	98828	Downstream2k	+	214	BC1G_12522	gi|823672382|gb|AKI71402.1|	162	2e-08	SMPD1, partial [synthetic construct]	.	.	.	.	Q0VD19	167	8e-43	Sphingomyelin phosphodiesterase	.	.	.	.	pfam00149	Metallophos	Calcineurin-like phosphoesterase. This family includes a diverse range of phosphoesterases, including protein phosphoserine phosphatases, nucleotidases, sphingomyelin phosphodiesterases and 2'-3' cAMP phosphodiesterases as well as nucleases such as bacterial SbcD or yeast MRE11. The most conserved regions in this superfamily centre around the metal chelating residues.	GO:0046513|ceramide biosynthetic process;GO:0043407|negative regulation of MAP kinase activity;GO:0035307|positive regulation of protein dephosphorylation;GO:0006685|sphingomyelin catabolic process;GO:0023021|termination of signal transduction;	GO:0005768|endosome;GO:0070062|extracellular exosome;GO:0005615|extracellular space;GO:0005765|lysosomal membrane;GO:0005764|lysosome;GO:0045121|membrane raft;GO:0005886|plasma membrane;	GO:0016798|hydrolase activity, acting on glycosyl bonds;GO:0008270|zinc ion binding;	K12350	SMPD1, ASM; sphingomyelin phosphodiesterase [EC:3.1.4.12]
Supercontig_1.104	3218	3400	WT_peak_506	3147	5147	Downstream2k	+	182	BC1G_12365	.	.	.	.	.	.	.	.	.	.	.	.	.	.	.	.	pfam12795	MscS_porin	Mechanosensitive ion channel porin domain. The small mechanosensitive channel, MscS, is a part of the turgor-driven solute efflux system that protects bacteria from lysis in the event of osmotic shock. The MscS protein alone is sufficient to form a functional mechanosensitive channel gated directly by tension in the lipid bilayer. The MscS proteins are heptamers of three transmembrane subunits wi…	.	.	.	.	.
Supercontig_1.104	97822	98085	WT_peak_521	97359	99359	Downstream2k	-	263	BC1G_12401	.	.	.	.	.	.	.	.	.	.	.	.	.	.	.	.	pfam06632	XRCC4	DNA double-strand break repair and V(D)J recombination protein XRCC4. This family consists of several eukaryotic DNA double-strand break repair and V(D)J recombination protein XRCC4 sequences. In the non-homologous end joining pathway of DNA double-strand break repair, the ligation step is catalysed by a complex of XRCC4 and DNA ligase IV. It is thought that XRCC4 and ligase IV are essential for …	.	.	.	.	.
Supercontig_1.104	109023	109325	WT_peak_526	108373	110373	Downstream2k	+	302	BC1G_12405	.	.	.	.	.	.	.	.	.	.	.	.	.	.	.	.	pfam05794	Tcp11	T-complex protein 11. This family consists of several eukaryotic T-complex protein 11 (Tcp11) related sequences. Tcp11 is only expressed in fertile adult mammalian testes and is thought to be important in sperm function and fertility. The family also contains the yeast Sok1 protein which is known to suppress cyclic AMP-dependent protein kinase mutants.	.	.	.	.	.
Supercontig_1.104	109023	109325	WT_peak_526	107573	109573	Downstream2k	-	302	BC1G_12406	.	.	.	.	.	.	.	.	O74825	98.2	6e-25	DNA-directed RNA polymerase II subunit rpb4	SPBC337.14	98.2	2e-25	COG5250	pfam03874	RNA_pol_Rpb4	RNA polymerase Rpb4. This family includes the Rpb4 protein. This family also includes C17 (aka CGRP-RCP) is an essential subunit of RNA polymerase III. C17 forms a subcomplex with C25 which is likely to be the counterpart of subcomplex Rpb4/7 in Pol II.	GO:0031990|mRNA export from nucleus in response to heat stress;GO:0000288|nuclear-transcribed mRNA catabolic process, deadenylation-dependent decay;GO:0045948|positive regulation of translational initiation;GO:0034402|recruitment of 3'-end processing factors to RNA polymerase II holoenzyme complex;GO:0006366|transcription from RNA polymerase II promoter;GO:0006367|transcription initiation from RN…	GO:0000932|cytoplasmic mRNA processing body;GO:0005665|DNA-directed RNA polymerase II, core complex;GO:0016591|DNA-directed RNA polymerase II, holoenzyme;GO:0005634|nucleus;	GO:0003899|DNA-directed RNA polymerase activity;GO:0000166|nucleotide binding;GO:0031369|translation initiation factor binding;	K03012	RPB4, POLR2D; DNA-directed RNA polymerase II subunit RPB4
Supercontig_1.104	152864	153205	WT_peak_543	152556	154556	Downstream2k	+	341	BC1G_12423	gi|655447886|ref|WP_028831529.1|	221	6e-16	hypothetical protein [Proteobacteria bacterium JGI 0000113-E04]	.	.	.	.	Q0UYV9	486	1e-166	DNA damage-binding protein CMR1	.	.	.	.	pfam00854	PTR2	POT family. The POT (proton-dependent oligopeptide transport) family all appear to be proton dependent transporters.	GO:0006974|cellular response to DNA damage stimulus;GO:2000001|regulation of DNA damage checkpoint;	GO:0005737|cytoplasm;GO:0000790|nuclear chromatin;GO:0005634|nucleus;	GO:0003677|DNA binding;	.	.
Supercontig_1.105	80111	80375	WT_peak_570	79054	81054	Downstream2k	+	264	BC1G_12716	.	.	.	.	.	.	.	.	.	.	.	.	.	.	.	.	pfam07575	Nucleopor_Nup85	Nup85 Nucleoporin. A family of nucleoporins conserved from yeast to human. THe nuclear pore complex is a large assembly composed of two essential complexes: the heptameric Nup84 complex and the heteromeric Nic96-containing complex. The Nup84 complex is composed of one copy each of Nup84, Nup85, Nup120, Nup133, Nup145C, Sec13, and Seh1. The structure of a complex of Nup85 and Seh1 was solved. The …	.	.	.	.	.
Supercontig_1.105	122922	123213	WT_peak_587	122790	124790	Downstream2k	+	291	BC1G_12731	.	.	.	.	.	.	.	.	.	.	.	.	.	.	.	.	pfam06170	DUF983	Protein of unknown function (DUF983). This family consists of several bacterial proteins of unknown function.	.	.	.	.	.
Supercontig_1.105	129941	130158	WT_peak_588	128310	130310	Downstream2k	+	217	BC1G_12735	.	.	.	.	.	.	.	.	.	.	.	.	.	.	.	.	pfam03013	Pyr_excise	Pyrimidine dimer DNA glycosylase. Pyrimidine dimer DNA glycosylases excise pyrimidine dimers by hydrolysis of the glycosylic bond of the 5' pyrimidine, followed by the intra-pyrimidine phosphodiester bond. Pyrimidine dimers are the major UV-lesions of DNA.	.	.	.	.	.
Supercontig_1.105	129941	130158	WT_peak_588	130031	132031	Downstream2k	+	127	BC1G_12736	.	.	.	.	.	.	.	.	.	.	.	.	.	.	.	.	pfam15392	Joubert	Joubert syndrome-associated. This family of proteins is domain of unknown function, which is found in eukaryotes. However, mutations in the gene lead to Joubert's Syndrome, indicating that the protein that the gene encodes for is vital for correct ciliogenesis.	.	.	.	.	.
Supercontig_1.106	11755	11976	WT_peak_597	11852	13852	Downstream2k	+	124	BC1G_12807	gi|307686333|dbj|BAJ21097.1|	2104	0	excision repair cross-complementing rodent repair deficiency, complementation group 2 [synthetic construct]	.	.	.	.	P26659	1123	0	DNA repair helicase rad15	SPAC1D4.12	1123	0	COG1199	pfam06777	DUF1227	Protein of unknown function (DUF1227). This family represents a conserved region within a number of eukaryotic DNA repair helicases (EC:3.6.1.-).	GO:0000717|nucleotide-excision repair, DNA duplex unwinding;	GO:0005829|cytosol;GO:0000112|nucleotide-excision repair factor 3 complex;GO:0005634|nucleus;	GO:0051539|4 iron, 4 sulfur cluster binding;GO:0005524|ATP binding;GO:0043141|ATP-dependent 5'-3' DNA helicase activity;GO:0003677|DNA binding;GO:0046872|metal ion binding;	K10844	ERCC2, XPD; DNA excision repair protein ERCC-2 [EC:3.6.4.12]
Supercontig_1.106	11755	11976	WT_peak_597	10276	12276	Downstream2k	-	221	BC1G_12808	gi|823669856|gb|AKI70140.1|	374	4e-36	PRPF3, partial [synthetic construct]	.	.	.	.	Q09856	169	8e-46	U4/U5/U6 small nuclear ribonucleoprotein prp3	.	.	.	.	pfam08572	PRP3	pre-mRNA processing factor 3 (PRP3). Pre-mRNA processing factor 3 (PRP3) is a U4/U6-associated splicing factor. The human PRP3 has been implicated in autosomal retinitis pigmentosa.	GO:0045292|mRNA cis splicing, via spliceosome;GO:0051028|mRNA transport;	GO:0005737|cytoplasm;GO:0072686|mitotic spindle;GO:0044732|mitotic spindle pole body;GO:0005634|nucleus;GO:0005681|spliceosomal complex;GO:0046540|U4/U6 x U5 tri-snRNP complex;	.	K12843	PRPF3, PRP3; U4/U6 small nuclear ribonucleoprotein PRP3
Supercontig_1.106	27559	28027	WT_peak_601	26008	28008	Downstream2k	-	449	BC1G_12811	.	.	.	.	.	.	.	.	.	.	.	.	.	.	.	.	pfam03055	RPE65	Retinal pigment epithelial membrane protein. This family represents a retinal pigment epithelial membrane receptor which is abundantly expressed in retinal pigment epithelium, and binds plasma retinal binding protein. The family also includes the sequence related neoxanthin cleavage enzyme in plants and lignostilbene-alpha,beta-dioxygenase in bacteria.	.	.	.	.	.
Supercontig_1.106	89623	89786	WT_peak_614	89500	91500	Downstream2k	+	163	BC1G_12829	gi|168273068|dbj|BAG10373.1|	203	1e-12	DDHD domain-containing protein 2 [synthetic construct]	.	.	.	.	Q7LKZ6	306	7e-88	Probable phospholipase C1020.13c	.	.	.	.	pfam02862	DDHD	DDHD domain. The DDHD domain is 180 residues long and contains four conserved residues that may form a metal binding site. The domain is named after these four residues. This pattern of conservation of metal binding residues is often seen in phosphoesterase domains. This domain is found in retinal degeneration B proteins, as well as a family of probable phospholipases. It has been shown that this…	GO:0016042|lipid catabolic process;	GO:0005737|cytoplasm;GO:0005829|cytosol;GO:0005634|nucleus;	GO:0046872|metal ion binding;GO:0004620|phospholipase activity;	.	.
Supercontig_1.106	89623	89786	WT_peak_614	89375	91375	Downstream2k	-	163	BC1G_12831	.	.	.	.	.	.	.	.	Q4WCX9	80.9	4e-17	Uncharacterized protein AFUA_6G02800	.	.	.	.	pfam07174	FAP	Fibronectin-attachment protein (FAP). This family contains bacterial fibronectin-attachment proteins (FAP). Family members are rich in alanine and proline, are approximately 300 long, and seem to be restricted to mycobacteria. These proteins contain a fibronectin-binding motif that allows mycobacteria to bind to fibronectin in the extracellular matrix.	.	GO:0031225|anchored component of membrane;GO:0009277|fungal-type cell wall;GO:0005886|plasma membrane;	GO:0016740|transferase activity;	.	.
Supercontig_1.107	19469	19662	WT_peak_633	18854	20854	Downstream2k	-	193	BC1G_13015	gi|702959230|ref|WP_033316762.1|	523	1e-51	hypothetical protein [Pontibacter roseus]	.	.	.	.	Q9P4U6	124	4e-27	Two-component system protein B	MA2013_2	112	2e-25	COG0642	pfam02518	HATPase_c	Histidine kinase-, DNA gyrase B-, and HSP90-like ATPase. This family represents the structurally related ATPase domains of histidine kinase, DNA gyrase B and HSP90.	GO:0000161|MAPK cascade involved in osmosensory signaling pathway;GO:0007234|osmosensory signaling via phosphorelay pathway;GO:0006468|protein phosphorylation;	GO:0005887|integral component of plasma membrane;GO:0005622|intracellular;GO:0005886|plasma membrane;	GO:0005524|ATP binding;GO:0009927|histidine phosphotransfer kinase activity;GO:0000156|phosphorelay response regulator activity;GO:0000155|phosphorelay sensor kinase activity;GO:0004673|protein histidine kinase activity;	K11231	SLN1; osomolarity two-component system, sensor histidine kinase SLN1 [EC:2.7.13.3]
Supercontig_1.107	82320	82507	WT_peak_640	80905	82905	Downstream2k	+	187	BC1G_13034	gi|505236504|ref|WP_015423606.1|	145	2e-07	ribonuclease III [uncultured Termite group 1 bacterium]	.	.	.	.	A0L633	53.1	8e-07	Ribonuclease 3	HP0662	51.2	1e-06	COG0571	pfam14622	Ribonucleas_3_3	Ribonuclease-III-like. Members of this family are involved in rDNA transcription and rRNA processing. They probably also cleave a stem-loop structure at the 3' end of U2 snRNA to ensure formation of the correct U2 3' end; they are involved in polyadenylation-independent transcription termination. Some members may be mitochondrial ribosomal protein subunit L15, others may be 60S ribosomal protein …	GO:0006397|mRNA processing;GO:0016075|rRNA catabolic process;GO:0006364|rRNA processing;GO:0008033|tRNA processing;	GO:0005737|cytoplasm;	GO:0046872|metal ion binding;GO:0004525|ribonuclease III activity;GO:0019843|rRNA binding;	K03685	rnc, DROSHA, RNT1; ribonuclease III [EC:3.1.26.3]
Supercontig_1.107	136441	136742	WT_peak_656	136405	138405	Downstream2k	+	301	BC1G_13054	gi|756793194|gb|AJM92607.1|	1254	5e-160	Urea-proton symporter DUR3 [Candidatus Nitrosopumilus sp. D3C]	.	.	.	.	O94469	666	0	Probable urea active transporter 1	SPBC23G7.13c	666	0	COG0591	pfam00474	SSF	Sodium:solute symporter family. Membership of this family is supported by a significant blast score.	GO:0015848|spermidine transport;	GO:0005887|integral component of plasma membrane;GO:0005634|nucleus;	GO:0015489|putrescine transmembrane transporter activity;GO:0015606|spermidine transmembrane transporter activity;GO:0015293|symporter activity;GO:0015204|urea transmembrane transporter activity;	.	.
Supercontig_1.107	136441	136742	WT_peak_656	134628	136628	Downstream2k	-	187	BC1G_13055	.	.	.	.	.	.	.	.	.	.	.	.	.	.	.	.	pfam00510	COX3	Cytochrome c oxidase subunit III.	.	.	.	.	.
Supercontig_1.108	39071	39252	WT_peak_663	38120	40120	Downstream2k	-	181	BC1G_12970	gi|651896272|ref|WP_026653776.1|	141	9e-07	hypothetical protein [Butyrivibrio proteoclasticus]	.	.	.	.	.	.	.	.	.	.	.	.	pfam06952	PsiA	PsiA protein. This family consists of several Enterobacterial PsiA proteins. The function of PsiA is unknown although it is thought that it may affect the generation of an SOS signal in Escherichia coli.	.	.	.	.	.
Supercontig_1.108	132718	132992	WT_peak_677	131025	133025	Downstream2k	+	274	BC1G_13005	gi|831253455|emb|CFW92728.1|	180	3e-10	protein of unknown function (Leucine Rich repeat domain) [endosymbiont DhMRE of Dentiscutata heterogama]	.	.	.	.	.	.	.	.	.	.	.	.	pfam06985	HET	Heterokaryon incompatibility protein (HET). This family represents a conserved region approximately 150 residues long within various heterokaryon incompatibility proteins that seem to be restricted to ascomycete fungi. Genetic differences in specific het genes prevent a viable heterokaryotic fungal cell from being formed by the fusion of filaments from two different wild-type strains. Many family…	.	.	.	.	.
Supercontig_1.109	40026	40273	WT_peak_688	38968	40968	Downstream2k	+	247	BC1G_12916	.	.	.	.	.	.	.	.	B4F1K5	45.8	1e-06	50S ribosomal protein L36	YPL183w-a	46.2	6e-07	COG0257	pfam00444	Ribosomal_L36	Ribosomal protein L36.	GO:0006412|translation;	GO:0005840|ribosome;	GO:0003735|structural constituent of ribosome;	K02919	RP-L36, MRPL36, rpmJ; large subunit ribosomal protein L36
Supercontig_1.109	40026	40273	WT_peak_688	39771	41771	Downstream2k	-	247	BC1G_12919	.	.	.	.	.	.	.	.	.	.	.	.	.	.	.	.	pfam04749	PLAC8	PLAC8 family. This family includes the Placenta-specific gene 8 protein.	.	.	.	.	.
Supercontig_1.109	68187	68590	WT_peak_698	67596	69596	Downstream2k	+	403	BC1G_12931	.	.	.	.	.	.	.	.	.	.	.	.	.	.	.	.	pfam05633	DUF793	Protein of unknown function (DUF793). This family consists of several plant proteins of unknown function.	.	.	.	.	.
Supercontig_1.109	136045	136306	WT_peak_713	135535	137535	Downstream2k	+	261	BC1G_12955	.	.	.	.	.	.	.	.	.	.	.	.	.	.	.	.	pfam04305	DUF455	Protein of unknown function (DUF455).	.	.	.	.	.
Supercontig_1.11	22601	22805	WT_peak_718	22234	24234	Downstream2k	+	204	BC1G_02872	.	.	.	.	.	.	.	.	.	.	.	.	.	.	.	.	pfam13257	DUF4048	Domain of unknown function (DUF4048). This presumed domain is functionally uncharacterized. This domain family is found in eukaryotes, and is typically between 228 and 257 amino acids in length.	.	.	.	.	.
Supercontig_1.11	22601	22805	WT_peak_718	20771	22771	Downstream2k	-	170	BC1G_02873	gi|504018780|ref|WP_014252774.1|	324	2e-30	phosphohydrolase [Burkholderia sp. YI23]	.	.	.	.	Q9Y7J0	171	3e-47	Probable NADH pyrophosphatase	SPBC1778.03c	171	8e-48	COG2816	pfam09297	zf-NADH-PPase	NADH pyrophosphatase zinc ribbon domain. This domain is found in between two duplicated NUDIX domains. It has a zinc ribbon structure.	.	GO:0005829|cytosol;GO:0005634|nucleus;	GO:0046872|metal ion binding;GO:0000210|NAD+ diphosphatase activity;	K03426	E3.6.1.22, NUDT12, nudC; NAD+ diphosphatase [EC:3.6.1.22]
Supercontig_1.11	38482	38961	WT_peak_723	37779	39779	Downstream2k	+	479	BC1G_02881	gi|655446913|ref|WP_028830745.1|	858	4e-106	hypothetical protein, partial [Proteobacteria bacterium JGI 0000113-E04]	gi|84312382|gb|DQ332119.1|	51	6e-16	Synthetic construct Saccharomyces cerevisiae clone FLH201153.01X DLD3 gene, complete sequence	Q9C1X2	612	0	Putative D-lactate dehydrogenase C713.03, mitochondrial	SPBC713.03	612	0	COG0277	pfam02913	FAD-oxidase_C	FAD linked oxidases, C-terminal domain. This domain has a ferredoxin-like fold.	.	GO:0005759|mitochondrial matrix;GO:0005739|mitochondrion;	GO:0004458|D-lactate dehydrogenase (cytochrome) activity;GO:0050660|flavin adenine dinucleotide binding;	.	.
Supercontig_1.11	61034	61279	WT_peak_732	61141	63141	Downstream2k	+	138	BC1G_02893	gi|739058259|ref|WP_036929804.1|	525	3e-54	hypothetical protein [Proteobacteria bacterium JGI 0000113-P07]	.	.	.	.	O22025	114	3e-27	Protein CfxQ homolog	BH2289	141	3e-35	COG0464	pfam00004	AAA	ATPase family associated with various cellular activities (AAA). AAA family proteins often perform chaperone-like functions that assist in the assembly, operation, or disassembly of protein complexes.	.	GO:0009507|chloroplast;	GO:0005524|ATP binding;	.	.
Supercontig_1.11	226848	227064	WT_peak_760	226576	228576	Downstream2k	+	216	BC1G_02954	gi|505010646|ref|WP_015197748.1|	220	2e-15	TrkH family potassium uptake protein [Calothrix parietina]	.	.	.	.	P28584	560	0	Low-affinity potassium transport protein	YKR050w	560	0	COG0168	pfam02386	TrkH	Cation transport protein. This family consists of various cation transport proteins (Trk) and V-type sodium ATP synthase subunit J or translocating ATPase J EC:3.6.1.34. These proteins are involved in active sodium up-take utilizing ATP in the process. TrkH a member of the family from Escherichia coli is a hydrophobic membrane protein and determines the specificity and kinetics of cation transpor…	GO:0030007|cellular potassium ion homeostasis;GO:0042391|regulation of membrane potential;	GO:0005887|integral component of plasma membrane;GO:0005886|plasma membrane;	GO:0015079|potassium ion transmembrane transporter activity;	.	.
Supercontig_1.11	272191	272420	WT_peak_771	272118	274118	Downstream2k	-	229	BC1G_02972	gi|823672694|gb|AKI71558.1|	1083	2e-141	HPD, partial [synthetic construct]	.	.	.	.	Q872T7	571	0	4-hydroxyphenylpyruvate dioxygenase	all0771	193	5e-56	COG3185	pfam00903	Glyoxalase	Glyoxalase/Bleomycin resistance protein/Dioxygenase superfamily.	GO:0006559|L-phenylalanine catabolic process;GO:0006572|tyrosine catabolic process;	.	GO:0003868|4-hydroxyphenylpyruvate dioxygenase activity;GO:0046872|metal ion binding;	K00457	HPD, hppD; 4-hydroxyphenylpyruvate dioxygenase [EC:1.13.11.27]
Supercontig_1.11	431291	431465	WT_peak_806	429598	431598	Downstream2k	+	174	BC1G_03027	.	.	.	.	.	.	.	.	Q8LPN7	55.1	1e-06	E3 ubiquitin-protein ligase RING1-like	.	.	.	.	pfam13639	zf-RING_2	Ring finger domain.	GO:0016567|protein ubiquitination;	.	GO:0016874|ligase activity;GO:0008270|zinc ion binding;	K11982	RNF115_126; E3 ubiquitin-protein ligase RNF115/126 [EC:2.3.2.27]
Supercontig_1.11	478070	478264	WT_peak_814	477413	479413	Downstream2k	+	194	BC1G_03046	gi|123993725|gb|ABM84464.1|	207	1e-14	cyclin K [synthetic construct]	.	.	.	.	O59748	122	8e-30	CTD kinase subunit beta	SPBC530.13	119	2e-29	COG5333	pfam00134	Cyclin_N	Cyclin, N-terminal domain. Cyclins regulate cyclin dependent kinases (CDKs). Human cyclin-O is a Uracil-DNA glycosylase that is related to other cyclins. Cyclins contain two domains of similar all-alpha fold, of which this family corresponds with the N-terminal domain.	GO:0006397|mRNA processing;GO:0071619|phosphorylation of RNA polymerase II C-terminal domain serine 2 residues;GO:2001165|positive regulation of phosphorylation of RNA polymerase II C-terminal domain serine 2 residues;GO:0045944|positive regulation of transcription from RNA polymerase II promoter;GO:0036278|positive regulation of transcription from RNA polymerase II promoter in response to nitrog…	GO:0070692|trimeric positive transcription elongation factor complex b;GO:0005737|cytoplasm;GO:0005829|cytosol;GO:0019908|nuclear cyclin-dependent protein kinase holoenzyme complex;GO:0005634|nucleus;	GO:0061575|cyclin-dependent protein serine/threonine kinase activator activity;	K15564	CTK2; CTD kinase subunit beta
Supercontig_1.110	5266	5570	WT_peak_817	4081	6081	Downstream2k	+	304	BC1G_12746	gi|759020689|ref|WP_043079532.1|	1261	1e-169	NmrA family protein [Mycobacterium immunogenum]	.	.	.	.	Q5ZID0	74.7	8e-14	NmrA-like family domain-containing protein 1	SA2362	53.1	3e-07	COG0702	pfam05368	NmrA	NmrA-like family. NmrA is a negative transcriptional regulator involved in the post-translational modification of the transcription factor AreA. NmrA is part of a system controlling nitrogen metabolite repression in fungi. This family only contains a few sequences as iteration results in significant matches to other Rossmann fold families.	.	GO:0005634|nucleus;GO:0048471|perinuclear region of cytoplasm;	.	.	.
Supercontig_1.110	37531	37777	WT_peak_822	37527	39527	Downstream2k	+	246	BC1G_12760	.	.	.	.	.	.	.	.	.	.	.	.	.	.	.	.	pfam01698	FLO_LFY	Floricaula / Leafy protein. This family consists of various plant development proteins which are homologues of floricaula (FLO) and Leafy (LFY) proteins which are floral meristem identity proteins. Mutations in the sequences of these proteins affect flower and leaf development.	.	.	.	.	.
Supercontig_1.110	37531	37777	WT_peak_822	36170	38170	Downstream2k	-	246	BC1G_12761	gi|759453588|ref|WP_043174995.1|	525	1e-54	MFS transporter [Streptomyces sp. NRRL B-24484]	.	.	.	.	Q00357	262	3e-78	Putative HC-toxin efflux carrier TOXA	.	.	.	.	pfam07690	MFS_1	Major Facilitator Superfamily.	GO:0055085|transmembrane transport;GO:0006810|transport;	GO:0016021|integral component of membrane;	GO:0019534|toxin transporter activity;	.	.
Supercontig_1.110	82577	82776	WT_peak_828	81077	83077	Downstream2k	-	199	BC1G_12780	.	.	.	.	.	.	.	.	.	.	.	.	.	.	.	.	pfam05280	FlhC	Flagellar transcriptional activator (FlhC). This family consists of several bacterial flagellar transcriptional activator (FlhC) proteins. FlhC combines with FlhD to form a regulatory complex in Escherichia coli, this complex has been shown to be a global regulator involved in many cellular processes as well as a flagellar transcriptional activator.	.	.	.	.	.
Supercontig_1.110	144744	145032	WT_peak_846	144551	145635	Downstream2k	+	288	BC1G_12804	gi|4959148|gb|AAD34245.1|AF084397_1	281	2e-28	calmodulin mutant SYNCAM35 [synthetic construct]	.	.	.	.	Q09196	177	6e-56	Myosin regulatory light chain cdc4	SPAP8A3.08	177	2e-56	COG5126	pfam13499	EF-hand_7	EF-hand domain pair.	GO:0000917|barrier septum assembly;GO:1903475|mitotic actomyosin contractile ring assembly;GO:1903479|mitotic actomyosin contractile ring assembly actin filament organization;GO:0071574|protein localization to medial cortex;	GO:0005826|actomyosin contractile ring;GO:0032153|cell division site;GO:0005829|cytosol;GO:0071341|medial cortical node;GO:0016460|myosin II complex;GO:0005634|nucleus;	GO:0046872|metal ion binding;	.	.
Supercontig_1.111	25741	25924	WT_peak_849	25466	27466	Downstream2k	+	183	BC1G_13118	gi|30584243|gb|AAP36370.1|	250	2e-19	Homo sapiens glucose regulated protein, 58kDa [synthetic construct]	.	.	.	.	Q869Z0	183	2e-50	Putative protein disulfide-isomerase DDB_G0275025	SPAC13F5.05	132	3e-33	COG0526	pfam00085	Thioredoxin	Thioredoxin. Thioredoxins are small enzymes that participate in redox reactions, via the reversible oxidation of an active centre disulfide bond. Some members with only the active site are not separated from the noise.	GO:0045454|cell redox homeostasis;GO:0006457|protein folding;GO:0034976|response to endoplasmic reticulum stress;	GO:0005783|endoplasmic reticulum;GO:0005788|endoplasmic reticulum lumen;	GO:0003756|protein disulfide isomerase activity;	K09584	PDIA6, TXNDC7; protein disulfide-isomerase A6 [EC:5.3.4.1]
Supercontig_1.111	25741	25924	WT_peak_849	25189	27189	Downstream2k	-	183	BC1G_13120	.	.	.	.	.	.	.	.	.	.	.	.	.	.	.	.	pfam05007	Mannosyl_trans	Mannosyltransferase (PIG-M). PIG-M has a DXD motif. The DXD motif is found in many glycosyltransferases that utilize nucleotide sugars. It is thought that the motif is involved in the binding of a manganese ion that is required for association of the enzymes with nucleotide sugar substrates.	.	.	.	.	.
Supercontig_1.111	54254	54412	WT_peak_857	53161	55161	Downstream2k	-	158	BC1G_13133	gi|652974225|ref|WP_027226937.1|	249	3e-19	FAD-binding protein [Legionella pneumophila]	.	.	.	.	P08159	65.9	3e-10	6-hydroxy-D-nicotine oxidase	mlr6875	68.6	2e-11	COG0277	pfam01565	FAD_binding_4	FAD binding domain. This family consists of various enzymes that use FAD as a co-factor, most of the enzymes are similar to oxygen oxidoreductase. One of the enzymes Vanillyl-alcohol oxidase (VAO) has a solved structure, the alignment includes the FAD binding site, called the PP-loop, between residues 99-110. The FAD molecule is covalently bound in the known structure, however the residue that li…	GO:0019608|nicotine catabolic process;	.	GO:0018530|(R)-6-hydroxynicotine oxidase activity;GO:0050660|flavin adenine dinucleotide binding;GO:0016614|oxidoreductase activity, acting on CH-OH group of donors;	.	.
Supercontig_1.111	79731	80053	WT_peak_860	78759	80759	Downstream2k	+	322	BC1G_13145	.	.	.	.	.	.	.	.	.	.	.	.	.	.	.	.	pfam04082	Fungal_trans	Fungal specific transcription factor domain.	.	.	.	.	.
Supercontig_1.111	111231	111412	WT_peak_868	109333	111333	Downstream2k	-	102	BC1G_13159	.	.	.	.	.	.	.	.	A6SK19	1556	0	Structure-specific endonuclease subunit slx4	.	.	.	.	pfam09494	Slx4	Slx4 endonuclease. The Slx4 protein is a heteromeric structure-specific endonuclease found from fungi to mammals. Slx4 with Slx1 acts as a nuclease on branched DNA substrates, particularly simple-Y, 5'-flap, or replication fork structures by cleaving the strand bearing the 5' non-homologous arm at the branch junction and thus generating ligatable nicked products from 5'-flap or replication fork s…	GO:0006310|DNA recombination;GO:0006281|DNA repair;GO:0006260|DNA replication;	GO:0033557|Slx1-Slx4 complex;	GO:0017108|5'-flap endonuclease activity;	.	.
Supercontig_1.111	117467	117758	WT_peak_869	116127	118127	Downstream2k	-	291	BC1G_13161	.	.	.	.	.	.	.	.	.	.	.	.	.	.	.	.	pfam10324	7TM_GPCR_Srw	Serpentine type 7TM GPCR chemoreceptor Srw. Chemoreception is mediated in Caenorhabditis elegans by members of the seven-transmembrane G-protein-coupled receptor class (7TM GPCRs) of proteins which are of the serpentine type. Srw is a solo family amongst the superfamilies of chemoreceptors. Chemoperception is one of the central senses of soil nematodes like C. elegans which are otherwise 'blind' …	.	.	.	.	.
Supercontig_1.112	34435	34628	WT_peak_882	34346	36346	Downstream2k	-	193	BC1G_13285	.	.	.	.	.	.	.	.	.	.	.	.	.	.	.	.	pfam01469	Pentapeptide_2	Pentapeptide repeats (8 copies). These repeats are found in many mycobacterial proteins. These repeats are most common in the pfam00823 family of proteins, where they are found in the MPTR subfamily of PPE proteins. The function of these repeats is unknown. The repeat can be approximately described as XNXGX, where X can be any amino acid. These repeats are similar to pfam00805, however it is not …	.	.	.	.	.
Supercontig_1.112	117944	118154	WT_peak_895	116577	118577	Downstream2k	+	210	BC1G_13325	.	.	.	.	.	.	.	.	.	.	.	.	.	.	.	.	pfam07698	7TM-7TMR_HD	7TM receptor with intracellular HD hydrolase. These bacterial 7TM receptor proteins have an intracellular pfam01966. This entry corresponds to the 7 helix transmembrane domain. These proteins also contain an N-terminal extracellular domain.	.	.	.	.	.
Supercontig_1.112	117944	118154	WT_peak_895	117221	119221	Downstream2k	-	210	BC1G_13327	.	.	.	.	.	.	.	.	.	.	.	.	.	.	.	.	pfam03153	TFIIA	Transcription factor IIA, alpha/beta subunit. Transcription initiation factor IIA (TFIIA) is a heterotrimer, the three subunits being known as alpha, beta, and gamma, in order of molecular weight. The N and C-terminal domains of the gamma subunit are represented in pfam02268 and pfam02751, respectively. This family represents the precursor that yields both the alpha and beta subunits. The TFIIA h…	.	.	.	.	.
Supercontig_1.113	71659	71935	WT_peak_907	70997	72997	Downstream2k	+	276	BC1G_12874	gi|655446146|ref|WP_028830369.1|	343	2e-37	hypothetical protein [Proteobacteria bacterium JGI 0000113-E04]	.	.	.	.	P46595	138	4e-40	Ubiquitin-conjugating enzyme E2 4	SPBC119.02	138	1e-40	COG5078	pfam00179	UQ_con	Ubiquitin-conjugating enzyme. Proteins destined for proteasome-mediated degradation may be ubiquitinated. Ubiquitination follows conjugation of ubiquitin to a conserved cysteine residue of UBC homologues. TSG101 is one of several UBC homologues that lacks this active site cysteine.	GO:0045842|positive regulation of mitotic metaphase/anaphase transition;GO:0034067|protein localization to Golgi apparatus;GO:0000209|protein polyubiquitination;GO:0016485|protein processing;GO:0042787|protein ubiquitination involved in ubiquitin-dependent protein catabolic process;GO:0060049|regulation of protein glycosylation;GO:0031146|SCF-dependent proteasomal ubiquitin-dependent protein cata…	GO:0005737|cytoplasm;GO:0005829|cytosol;GO:0043224|nuclear SCF ubiquitin ligase complex;GO:0005634|nucleus;	GO:0005524|ATP binding;GO:0061631|ubiquitin conjugating enzyme activity;GO:0004842|ubiquitin-protein transferase activity;	K06689	UBE2D_E, UBC4, UBC5; ubiquitin-conjugating enzyme E2 D/E [EC:2.3.2.23]
Supercontig_1.113	71659	71935	WT_peak_907	71549	73549	Downstream2k	+	276	BC1G_12875	.	.	.	.	.	.	.	.	.	.	.	.	.	.	.	.	.	.	.	.	.	.	.	.
Supercontig_1.113	71659	71935	WT_peak_907	71644	73644	Downstream2k	-	276	BC1G_12876	.	.	.	.	.	.	.	.	.	.	.	.	.	.	.	.	pfam09981	DUF2218	Uncharacterized protein conserved in bacteria (DUF2218). This domain, found in various hypothetical bacterial proteins, has no known function.	.	.	.	.	.
Supercontig_1.113	80906	81095	WT_peak_913	80287	82287	Downstream2k	+	189	BC1G_12878	gi|168271649|dbj|BAG10264.1|	255	5e-19	kinesin family member 4A [synthetic construct]	.	.	.	.	Q1MTQ7	140	2e-33	Kinesin-like motor protein 9	.	.	.	.	pfam00225	Kinesin	Kinesin motor domain.	GO:0098783|correction of merotelic kinetochore attachment, mitotic;	GO:0005737|cytoplasm;GO:0005871|kinesin complex;GO:0005874|microtubule;GO:1990023|mitotic spindle midzone;GO:0005654|nucleoplasm;GO:0005634|nucleus;GO:1990295|post-anaphase microtubule array;GO:0005816|spindle pole body;	GO:0005524|ATP binding;GO:0003777|microtubule motor activity;	.	.
Supercontig_1.113	98314	98491	WT_peak_915	97693	99693	Downstream2k	+	177	BC1G_12887	gi|489098531|ref|WP_003008402.1|	1535	0	1-pyrroline-5-carboxylate dehydrogenase [Sphingobacterium spiritivorum]	.	.	.	.	Q9P8I0	780	0	Delta-1-pyrroline-5-carboxylate dehydrogenase, mitochondrial	SPBC24C6.04	684	0	COG1012	pfam00171	Aldedh	Aldehyde dehydrogenase family. This family of dehydrogenases act on aldehyde substrates. Members use NADP as a cofactor. The family includes the following members: The prototypical members are the aldehyde dehydrogenases EC:1.2.1.3. Succinate-semialdehyde dehydrogenase EC:1.2.1.16. Lactaldehyde dehydrogenase EC:1.2.1.22. Benzaldehyde dehydrogenase EC:1.2.1.28. Methylmalonate-semialdehyde dehydrog…	GO:0034198|cellular response to amino acid starvation;GO:0006537|glutamate biosynthetic process;GO:0006561|proline biosynthetic process;GO:0010133|proline catabolic process to glutamate;	GO:0005759|mitochondrial matrix;	GO:0003842|1-pyrroline-5-carboxylate dehydrogenase activity;GO:0004029|aldehyde dehydrogenase (NAD) activity;	K00294	E1.2.1.88; 1-pyrroline-5-carboxylate dehydrogenase [EC:1.2.1.88]
Supercontig_1.113	98314	98491	WT_peak_915	96680	98680	Downstream2k	-	177	BC1G_12888	.	.	.	.	.	.	.	.	A7E727	715	0	Mitochondrial outer membrane protein iml2	.	.	.	.	pfam10300	DUF3808	Protein of unknown function (DUF3808). This is a family of proteins conserved from fungi to humans. Members of this family also carry a TPR_2 domain pfam07719 at their C-terminus.	.	GO:0005829|cytosol;GO:0016021|integral component of membrane;GO:0005741|mitochondrial outer membrane;GO:0005634|nucleus;	.	.	.
Supercontig_1.114	90584	90817	WT_peak_931	89326	91326	Downstream2k	+	233	BC1G_13093	.	.	.	.	.	.	.	.	.	.	.	.	.	.	.	.	pfam12051	DUF3533	Protein of unknown function (DUF3533). This family of transmembrane proteins is functionally uncharacterized. This protein is found in bacteria and eukaryotes. Proteins in this family are typically between 393 to 772 amino acids in length.	.	.	.	.	.
Supercontig_1.114	90584	90817	WT_peak_931	89339	91339	Downstream2k	-	233	BC1G_13095	gi|503916664|ref|WP_014150658.1|	203	1e-14	pyridine nucleotide-disulfide oxidoreductase [Streptomyces cattleya]	.	.	.	.	O32117	50.8	1e-05	NADH dehydrogenase-like protein YutJ	YNR074c	59.3	6e-09	COG0446	pfam07992	Pyr_redox_2	Pyridine nucleotide-disulphide oxidoreductase. This family includes both class I and class II oxidoreductases and also NADH oxidases and peroxidases. This domain is actually a small NADH binding domain within a larger FAD binding domain.	.	.	GO:0016491|oxidoreductase activity;	K03885	ndh; NADH dehydrogenase [EC:1.6.99.3]
Supercontig_1.114	125867	126067	WT_peak_942	125035	127035	Downstream2k	-	200	BC1G_13112	gi|823672598|gb|AKI71510.1|	226	5e-19	PAFAH1B1, partial [synthetic construct]	.	.	.	.	A7EKM8	56.6	1e-08	Nuclear distribution protein PAC1	.	.	.	.	pfam00400	WD40	WD domain, G-beta repeat.	GO:0051301|cell division;GO:0000132|establishment of mitotic spindle orientation;GO:0031023|microtubule organizing center organization;GO:0007067|mitotic nuclear division;GO:0007097|nuclear migration;GO:2000574|regulation of microtubule motor activity;GO:0000003|reproduction;GO:0047496|vesicle transport along microtubule;	GO:0005938|cell cortex;GO:0000776|kinetochore;GO:0005874|microtubule;GO:0005875|microtubule associated complex;GO:0000922|spindle pole;	GO:0045502|dynein binding;GO:0008017|microtubule binding;	K16794	PAFAH1B1, LIS1; platelet-activating factor acetylhydrolase IB subunit alpha
Supercontig_1.115	64749	64994	WT_peak_957	64485	66485	Downstream2k	-	245	BC1G_13387	gi|224178971|gb|AAI72192.1|	908	4e-96	neurofibromin isoform 2 [synthetic construct]	.	.	.	.	P97526	616	0	Neurofibromin	.	.	.	.	pfam00616	RasGAP	GTPase-activator protein for Ras-like GTPase. All alpha-helical domain that accelerates the GTPase activity of Ras, thereby "switching" it into an "off" position.	GO:0030036|actin cytoskeleton organization;GO:0030325|adrenal gland development;GO:0048844|artery morphogenesis;GO:0007420|brain development;GO:0048593|camera-type eye morphogenesis;GO:0007154|cell communication;GO:0021987|cerebral cortex development;GO:0030199|collagen fibril organization;GO:0030198|extracellular matrix organization;GO:0021897|forebrain astrocyte development;GO:0048853|forebrain…	GO:0030424|axon;GO:0005737|cytoplasm;GO:0030425|dendrite;GO:0031235|intrinsic component of the cytoplasmic side of the plasma membrane;GO:0016020|membrane;GO:0043005|neuron projection;GO:0005730|nucleolus;GO:0005634|nucleus;GO:0014069|postsynaptic density;GO:0043234|protein complex;	GO:0005096|GTPase activator activity;GO:0008017|microtubule binding;GO:0031210|phosphatidylcholine binding;GO:0008429|phosphatidylethanolamine binding;GO:0045545|syndecan binding;	K08052	NF1; neurofibromin 1
Supercontig_1.115	65631	65861	WT_peak_958	65259	67259	Downstream2k	+	230	BC1G_13386	gi|493055277|ref|WP_006113874.1|	637	9e-71	glucose-methanol-choline oxidoreductase [Halorubrum coriense]	.	.	.	.	A6X2G7	208	2e-57	Oxygen-dependent choline dehydrogenase	SMb20496	239	2e-69	COG2303	pfam05199	GMC_oxred_C	GMC oxidoreductase. This domain found associated with pfam00732.	GO:0019285|glycine betaine biosynthetic process from choline;	.	GO:0008802|betaine-aldehyde dehydrogenase activity;GO:0008812|choline dehydrogenase activity;GO:0050660|flavin adenine dinucleotide binding;	K00108	betA, CHDH; choline dehydrogenase [EC:1.1.99.1]
Supercontig_1.115	65631	65861	WT_peak_958	64485	66485	Downstream2k	-	230	BC1G_13387	gi|224178971|gb|AAI72192.1|	908	4e-96	neurofibromin isoform 2 [synthetic construct]	.	.	.	.	P97526	616	0	Neurofibromin	.	.	.	.	pfam00616	RasGAP	GTPase-activator protein for Ras-like GTPase. All alpha-helical domain that accelerates the GTPase activity of Ras, thereby "switching" it into an "off" position.	GO:0030036|actin cytoskeleton organization;GO:0030325|adrenal gland development;GO:0048844|artery morphogenesis;GO:0007420|brain development;GO:0048593|camera-type eye morphogenesis;GO:0007154|cell communication;GO:0021987|cerebral cortex development;GO:0030199|collagen fibril organization;GO:0030198|extracellular matrix organization;GO:0021897|forebrain astrocyte development;GO:0048853|forebrain…	GO:0030424|axon;GO:0005737|cytoplasm;GO:0030425|dendrite;GO:0031235|intrinsic component of the cytoplasmic side of the plasma membrane;GO:0016020|membrane;GO:0043005|neuron projection;GO:0005730|nucleolus;GO:0005634|nucleus;GO:0014069|postsynaptic density;GO:0043234|protein complex;	GO:0005096|GTPase activator activity;GO:0008017|microtubule binding;GO:0031210|phosphatidylcholine binding;GO:0008429|phosphatidylethanolamine binding;GO:0045545|syndecan binding;	K08052	NF1; neurofibromin 1
Supercontig_1.116	6534	6717	WT_peak_964	5368	7368	Downstream2k	-	183	BC1G_13169	.	.	.	.	.	.	.	.	.	.	.	.	.	.	.	.	pfam01576	Myosin_tail_1	Myosin tail. The myosin molecule is a multi-subunit complex made up of two heavy chains and four light chains it is a fundamental contractile protein found in all eukaryote cell types. This family consists of the coiled-coil myosin heavy chain tail region. The coiled-coil is composed of the tail from two molecules of myosin. These can then assemble into the macromolecular thick filament. The coil…	.	.	.	.	.
Supercontig_1.117	32257	32535	WT_peak_995	32031	34031	Downstream2k	+	278	BC1G_13231	.	.	.	.	.	.	.	.	.	.	.	.	.	.	.	.	pfam11003	DUF2842	Protein of unknown function (DUF2842). This bacterial family of proteins have no known function.	.	.	.	.	.
Supercontig_1.117	54682	54883	WT_peak_1002	54124	56124	Downstream2k	-	201	BC1G_13240	.	.	.	.	.	.	.	.	.	.	.	.	.	.	.	.	pfam00007	Cys_knot	Cystine-knot domain. The family comprises glycoprotein hormones and the C-terminal domain of various extracellular proteins. It is believed to be involved in disulfide-linked dimerization.	.	.	.	.	.
Supercontig_1.118	14944	15328	WT_peak_1026	13223	15223	Downstream2k	+	279	BC1G_13414	.	.	.	.	.	.	.	.	.	.	.	.	.	.	.	.	pfam10211	Ax_dynein_light	Axonemal dynein light chain. Axonemal dynein light chain proteins play a dynamic role in flagellar and cilia motility. Eukaryotic cilia and flagella are complex organelles consisting of a core structure, the axoneme, which is composed of nine microtubule doublets forming a cylinder that surrounds a pair of central singlet microtubules. This ultra-structural arrangement seems to be one of the most…	.	.	.	.	.
Supercontig_1.118	14944	15328	WT_peak_1026	14006	16006	Downstream2k	-	384	BC1G_13416	gi|649149483|gb|AIC62114.1|	824	5e-98	SF3B3, partial [synthetic construct]	.	.	.	.	Q4WLI5	1696	0	Pre-mRNA-splicing factor rse1	.	.	.	.	pfam10433	MMS1_N	Mono-functional DNA-alkylating methyl methanesulfonate N-term. MMS1 is a protein that protects against replication-dependent DNA damage in Saccharomyces cerevisiae. MMS1 belongs to the DDB1 family of cullin 4 adaptors and the two proteins are homologous. MMS1 bridges the interaction of MMS22 and Crt10 with Cul8/Rtt101. Cul8/Rtt101 is a cullin protein involved in the regulation of DNA replication …	GO:0006397|mRNA processing;GO:0008380|RNA splicing;	GO:0005681|spliceosomal complex;	GO:0003676|nucleic acid binding;	K12830	SF3B3, SAP130, RSE1; splicing factor 3B subunit 3
Supercontig_1.118	43060	43270	WT_peak_1033	41968	43968	Downstream2k	+	210	BC1G_13423	gi|168274392|dbj|BAG09616.1|	512	3e-49	PAS domain-containing serine/threonine-protein kinase [synthetic construct]	.	.	.	.	Q9UTH3	309	1e-88	Serine/threonine-protein kinase ppk6	YAL017w_2	297	4e-90	COG0515	pfam00069	Pkinase	Protein kinase domain.	GO:0006468|protein phosphorylation;GO:0010906|regulation of glucose metabolic process;GO:0007165|signal transduction;	GO:0005737|cytoplasm;GO:0005829|cytosol;GO:0005634|nucleus;	GO:0005524|ATP binding;GO:0004674|protein serine/threonine kinase activity;	.	.
Supercontig_1.118	43060	43270	WT_peak_1033	41856	43856	Downstream2k	-	210	BC1G_13424	gi|831253452|emb|CFW92725.1|	149	2e-07	protein of unknown function (LRR and Heterokaryon incompatibility protein HET domain) [endosymbiont DhMRE of Dentiscutata heterogama]	.	.	.	.	.	.	.	.	.	.	.	.	pfam06985	HET	Heterokaryon incompatibility protein (HET). This family represents a conserved region approximately 150 residues long within various heterokaryon incompatibility proteins that seem to be restricted to ascomycete fungi. Genetic differences in specific het genes prevent a viable heterokaryotic fungal cell from being formed by the fusion of filaments from two different wild-type strains. Many family…	.	.	.	.	.
Supercontig_1.118	78696	78948	WT_peak_1044	78761	80761	Downstream2k	+	187	BC1G_13437	.	.	.	.	.	.	.	.	.	.	.	.	.	.	.	.	pfam10243	MIP-T3	Microtubule-binding protein MIP-T3. This protein, which interacts with both microtubules and TRAF3 (tumor necrosis factor receptor-associated factor 3), is conserved from worms to humans. The N-terminal region is the microtubule binding domain and is well-conserved; the C-terminal 100 residues, also well-conserved, constitute the coiled-coil region which binds to TRAF3. The central region of the …	.	.	.	.	.
Supercontig_1.118	110879	111076	WT_peak_1052	110158	112158	Downstream2k	+	197	BC1G_13449	.	.	.	.	.	.	.	.	.	.	.	.	.	.	.	.	pfam13868	Trichoplein	tumor suppressor, Mitostatin. Trichoplein or mitostatin, was first defined as a meiosis-specific nuclear structural protein. It has since been linked with mitochondrial movement. It is associated with the mitochondrial outer membrane, and over-expression leads to reduction in mitochondrial motility whereas lack of it enhances mitochondrial movement. The activity appears to be mediated through bin…	.	.	.	.	.
Supercontig_1.118	110879	111076	WT_peak_1052	109580	111580	Downstream2k	-	197	BC1G_13450	gi|653036359|ref|WP_027288047.1|	1178	9e-153	5-aminolevulinate synthase [Rhodovibrio salinarum]	.	.	.	.	Q7RVY5	840	0	5-aminolevulinate synthase, mitochondrial	YDR232w	573	0	COG0156	pfam00155	Aminotran_1_2	Aminotransferase class I and II.	GO:0006782|protoporphyrinogen IX biosynthetic process;	GO:0005759|mitochondrial matrix;	GO:0003870|5-aminolevulinate synthase activity;GO:0030170|pyridoxal phosphate binding;	K00643	E2.3.1.37, ALAS; 5-aminolevulinate synthase [EC:2.3.1.37]
Supercontig_1.119	51919	52143	WT_peak_1073	51989	53989	Downstream2k	+	154	BC1G_13515	gi|738627229|ref|WP_036536784.1|	374	6e-40	hypothetical protein, partial [Oceanobacter kriegii]	.	.	.	.	Q01399	104	2e-25	Haloacetate dehalogenase H-2	SSO1159	107	5e-27	COG1011	pfam13419	HAD_2	Haloacid dehalogenase-like hydrolase.	GO:0008152|metabolic process;	.	GO:0018785|haloacetate dehalogenase activity;	.	.
Supercontig_1.119	79211	79394	WT_peak_1077	78588	80588	Downstream2k	+	183	BC1G_13523	.	.	.	.	.	.	.	.	.	.	.	.	.	.	.	.	pfam12326	EOS1	N-glycosylation protein. This family is not required for survival of S.cerevisiae, but its deletion leads to heightened sensitivity to oxidative stress. It appears to be involved in N-glycosylation, and resides in the endoplasmic reticulum.	.	.	.	.	.
Supercontig_1.119	79211	79394	WT_peak_1077	77531	79531	Downstream2k	-	183	BC1G_13525	.	.	.	.	.	.	.	.	.	.	.	.	.	.	.	.	pfam10963	DUF2765	Protein of unknown function (DUF2765). This family of proteins has no known function.	.	.	.	.	.
Supercontig_1.12	53123	53346	WT_peak_1096	53222	55222	Downstream2k	+	124	BC1G_03067	gi|819032406|ref|WP_046714311.1|	515	1e-51	glycerol-3-phosphate acyltransferase [Myxococcus fulvus]	.	.	.	.	B4EYR5	146	5e-35	Glycerol-3-phosphate acyltransferase	XF1031	146	3e-35	COG2937	pfam01553	Acyltransferase	Acyltransferase. This family contains acyltransferases involved in phospholipid biosynthesis and other proteins of unknown function. This family also includes tafazzin, the Barth syndrome gene.	GO:0016024|CDP-diacylglycerol biosynthetic process;	GO:0005886|plasma membrane;	GO:0004366|glycerol-3-phosphate O-acyltransferase activity;	K00631	plsB; glycerol-3-phosphate O-acyltransferase [EC:2.3.1.15]
Supercontig_1.12	53123	53346	WT_peak_1096	52051	54051	Downstream2k	-	223	BC1G_03068	.	.	.	.	.	.	.	.	.	.	.	.	.	.	.	.	pfam01234	NNMT_PNMT_TEMT	NNMT/PNMT/TEMT family.	.	.	.	.	.
Supercontig_1.12	77271	77442	WT_peak_1099	76341	78341	Downstream2k	+	171	BC1G_03077	.	.	.	.	.	.	.	.	.	.	.	.	.	.	.	.	pfam00413	Peptidase_M10	Matrixin. The members of this family are enzymes that cleave peptides. These proteases require zinc for catalysis.	.	.	.	.	.
Supercontig_1.12	77271	77442	WT_peak_1099	76854	78854	Downstream2k	-	171	BC1G_03079	.	.	.	.	.	.	.	.	P40900	168	2e-42	Sexual differentiation process protein isp4	.	.	.	.	pfam03169	OPT	OPT oligopeptide transporter protein. The OPT family of oligopeptide transporters is distinct from the ABC pfam00005 and PTR pfam00854 transporter families. OPT transporters were first recognized in fungi (Candida albicans and Schizosaccharomyces pombe), but this alignment also includes orthologues from Arabidopsis thaliana. OPT transporters are thought to have 12-14 transmembrane domains and con…	GO:0015031|protein transport;GO:1901583|tetrapeptide transmembrane transport;	GO:0005783|endoplasmic reticulum;GO:0005789|endoplasmic reticulum membrane;GO:0005794|Golgi apparatus;GO:0005887|integral component of plasma membrane;GO:0005886|plasma membrane;	GO:1901584|tetrapeptide transmembrane transporter activity;	.	.
Supercontig_1.12	89951	90176	WT_peak_1105	89183	91183	Downstream2k	-	225	BC1G_03083	.	.	.	.	.	.	.	.	.	.	.	.	.	.	.	.	pfam11784	DUF3320	Protein of unknown function (DUF3320). This family is conserved in Proteobacteria and Chlorobi families. Many members are annotated as being putative DNA helicase-related proteins.	.	.	.	.	.
Supercontig_1.12	114738	114980	WT_peak_1115	114592	116592	Downstream2k	-	242	BC1G_03090	.	.	.	.	.	.	.	.	.	.	.	.	.	.	.	.	pfam06136	DUF966	Domain of unknown function (DUF966). Family of plant proteins with unknown function.	.	.	.	.	.
Supercontig_1.12	127242	127470	WT_peak_1116	127187	129187	Downstream2k	+	228	BC1G_03093	.	.	.	.	.	.	.	.	P08657	80.5	3e-14	Lactose regulatory protein LAC9	.	.	.	.	pfam04082	Fungal_trans	Fungal specific transcription factor domain.	GO:0006012|galactose metabolic process;GO:0000435|positive regulation of transcription from RNA polymerase II promoter by galactose;	GO:0005634|nucleus;	GO:0000978|RNA polymerase II core promoter proximal region sequence-specific DNA binding;GO:0001133|RNA polymerase II transcription factor activity, sequence-specific transcription regulatory region DNA binding;GO:0001077|transcriptional activator activity, RNA polymerase II core promoter proximal region sequence-specific binding;GO:0008270|zinc ion binding;	K09241	GAL4; transcriptional regulatory protein GAL4
Supercontig_1.12	127242	127470	WT_peak_1116	126861	128861	Downstream2k	-	228	BC1G_03094	gi|649123055|gb|AIC55710.1|	151	2e-07	SAE1, partial [synthetic construct]	.	.	.	.	Q6NTW6	262	1e-78	NEDD8-activating enzyme E1 regulatory subunit	SPAC323.06c	238	2e-70	COG0476	pfam00899	ThiF	ThiF family. This family contains a repeated domain in ubiquitin activating enzyme E1 and members of the bacterial ThiF/MoeB/HesA family.	GO:0045116|protein neddylation;	.	GO:0019781|NEDD8 activating enzyme activity;	K04532	APPBP1; amyloid beta precursor protein binding protein 1
Supercontig_1.12	143212	143412	WT_peak_1118	142947	144947	Downstream2k	+	200	BC1G_03100	.	.	.	.	.	.	.	.	.	.	.	.	.	.	.	.	pfam11932	DUF3450	Protein of unknown function (DUF3450). This family of proteins are functionally uncharacterized. This protein is found in bacteria and eukaryotes. Proteins in this family are about 260 amino acids in length.	.	.	.	.	.
Supercontig_1.12	216719	216924	WT_peak_1139	216646	218646	Downstream2k	+	205	BC1G_03128	gi|655462538|ref|WP_028845502.1|	196	5e-13	hypothetical protein [Thermodesulfovibrio thiophilus]	.	.	.	.	.	.	.	.	.	.	.	.	pfam12224	Amidoligase_2	Putative amidoligase enzyme. This family of proteins are likely to act as amidoligase enzymes Protein in this family are found in conserved gene neighborhoods encoding a glutamine amidotransferase-like thiol peptidase (in proteobacteria) or an Aig2 family cyclotransferase protein (in firmicutes).	.	.	.	.	.
Supercontig_1.12	242630	242915	WT_peak_1148	241201	243201	Downstream2k	-	285	BC1G_03141	.	.	.	.	.	.	.	.	A5PK00	140	5e-35	Vacuolar protein-sorting-associated protein 36	.	.	.	.	pfam04157	EAP30	EAP30/Vps36 family. This family includes EAP30 as well as the Vps36 protein. Vps36 is involved in Golgi to endosome trafficking. EAP30 is a subunit of the ELL complex. The ELL is an 80-kDa RNA polymerase II transcription factor. ELL interacts with three other proteins to form the complex known as ELL complex. The ELL complex is capable of increasing that catalytic rate of transcription elongation…	GO:0043328|protein targeting to vacuole involved in ubiquitin-dependent protein catabolic process via the multivesicular body sorting pathway;GO:0006355|regulation of transcription, DNA-templated;GO:0006351|transcription, DNA-templated;	GO:0005768|endosome;GO:0000814|ESCRT II complex;GO:0031902|late endosome membrane;GO:0005634|nucleus;	GO:0032266|phosphatidylinositol-3-phosphate binding;GO:0043130|ubiquitin binding;	K12190	VPS36, EAP45; ESCRT-II complex subunit VPS36
Supercontig_1.12	292166	292444	WT_peak_1164	290756	292756	Downstream2k	+	278	BC1G_03159	.	.	.	.	.	.	.	.	.	.	.	.	.	.	.	.	pfam10140	YukC	WXG100 protein secretion system (Wss), protein YukC. Members of this family of proteins include predicted membrane proteins homologous to YukC in B. subtilis. The YukC protein family would participate to the formation of a translocon required for the secretion of WXG100 proteins (pfam06013) in monoderm bacteria, the WXG100 protein secretion system (Wss). This family includes EssB in Staphylococcu…	.	.	.	.	.
Supercontig_1.12	375132	375385	WT_peak_1183	374366	376366	Downstream2k	+	253	BC1G_03194	.	.	.	.	.	.	.	.	.	.	.	.	.	.	.	.	pfam06541	DUF1113	Protein of unknown function (DUF1113). This family consists of several bacterial proteins of unknown function.	.	.	.	.	.
Supercontig_1.120	58506	58759	WT_peak_1220	57049	59049	Downstream2k	+	253	BC1G_13654	gi|754770969|ref|WP_042135103.1|	505	6e-55	gamma-butyrobetaine dioxygenase [Pseudomonas oryzihabitans]	.	.	.	.	P80193	175	4e-48	Gamma-butyrobetaine dioxygenase	YHL021c	138	5e-35	COG2175	pfam02668	TauD	Taurine catabolism dioxygenase TauD, TfdA family. This family consists of taurine catabolism dioxygenases of the TauD, TfdA family. TauD from Escherichia coli is an alpha-ketoglutarate-dependent taurine dioxygenase. This enzyme catalyses the oxygenolytic release of sulfite from taurine. TfdA from Burkholderia sp. is a 2,4-dichlorophenoxyacetic acid/alpha-ketoglutarate dioxygenase. TfdA from Alcal…	GO:0045329|carnitine biosynthetic process;	GO:0005737|cytoplasm;	GO:0008336|gamma-butyrobetaine dioxygenase activity;GO:0005506|iron ion binding;	.	.
Supercontig_1.120	58506	58759	WT_peak_1220	58307	60307	Downstream2k	+	253	BC1G_13655	.	.	.	.	.	.	.	.	.	.	.	.	.	.	.	.	pfam05994	FragX_IP	Cytoplasmic Fragile-X interacting family. CYFIP1/2 (Cytoplasmic fragile X mental retardation interacting protein) like proteins for a highly conserved protein family. The function of CYFIPs is unclear, but CYFIP interaction with fragile X mental retardation interacting protein (FMRP) involves the domain of FMRP which also mediating homo- and heteromerization.	.	.	.	.	.
Supercontig_1.120	58506	58759	WT_peak_1220	56947	58947	Downstream2k	-	253	BC1G_13656	.	.	.	.	.	.	.	.	Q00455	76.6	4e-16	Scytalone dehydratase	.	.	.	.	pfam02982	Scytalone_dh	Scytalone dehydratase. Scytalone dehydratases are structurally related to the NTF2 family (see pfam02136).	GO:0042438|melanin biosynthetic process;	GO:0005768|endosome;	GO:0030411|scytalone dehydratase activity;	.	.
Supercontig_1.121	52015	52168	WT_peak_1242	51579	53579	Downstream2k	+	153	BC1G_13346	gi|501068375|ref|WP_012119464.1|	1552	0	beta-glucosidase [Roseiflexus castenholzii]	.	.	.	.	A1CA51	913	0	Probable beta-glucosidase I	SPBC1683.04	733	0	COG1472	pfam00933	Glyco_hydro_3	Glycosyl hydrolase family 3 N terminal domain.	GO:0030245|cellulose catabolic process;	GO:0005576|extracellular region;	GO:0008422|beta-glucosidase activity;	K05349	bglX; beta-glucosidase [EC:3.2.1.21]
Supercontig_1.121	52015	52168	WT_peak_1242	50684	52684	Downstream2k	-	153	BC1G_13347	.	.	.	.	.	.	.	.	.	.	.	.	.	.	.	.	pfam09892	DUF2119	Uncharacterized protein conserved in archaea (DUF2119). This domain, found in various hypothetical archaeal proteins, has no known function.	.	.	.	.	.
Supercontig_1.122	12724	12936	WT_peak_1255	11395	13395	Downstream2k	-	212	BC1G_13544	.	.	.	.	.	.	.	.	.	.	.	.	.	.	.	.	pfam14586	MHC_I_2	Class I Histocompatibility antigen, NKG2D ligand, domains 1 and 2. Members of this family are known as retinoic-acid-inducible proteins. They are ligands for the activating immunoreceptor NKG2D, which is widely expressed on natural killer cells, T cells, and macrophages.	.	.	.	.	.
Supercontig_1.123	58258	58425	WT_peak_1290	57183	59183	Downstream2k	+	167	BC1G_13607	gi|61368330|gb|AAX43155.1|	782	3e-97	peptidylprolyl isomerase D [synthetic construct]	.	.	.	.	Q9P3X9	470	2e-163	41 kDa peptidyl-prolyl cis-trans isomerase	YLR216c_1	225	2e-70	COG0652	pfam00160	Pro_isomerase	Cyclophilin type peptidyl-prolyl cis-trans isomerase/CLD. The peptidyl-prolyl cis-trans isomerases, also known as cyclophilins, share this domain of about 109 amino acids. Cyclophilins have been found in all organisms studied so far and catalyse peptidyl-prolyl isomerization during which the peptide bond preceding proline (the peptidyl-prolyl bond) is stabilized in the cis conformation. Mammalian…	GO:0006457|protein folding;	GO:0005737|cytoplasm;	GO:0042277|peptide binding;GO:0003755|peptidyl-prolyl cis-trans isomerase activity;	K05864	PPID, CYPD; peptidyl-prolyl isomerase D [EC:5.2.1.8]
Supercontig_1.124	27535	27774	WT_peak_1309	25829	27829	Downstream2k	-	239	BC1G_13463	.	.	.	.	.	.	.	.	.	.	.	.	.	.	.	.	pfam13423	UCH_1	Ubiquitin carboxyl-terminal hydrolase.	.	.	.	.	.
Supercontig_1.126	6821	7204	WT_peak_1350	5709	7709	Downstream2k	-	383	BC1G_13838	.	.	.	.	.	.	.	.	Q09727	85.1	1e-19	54S ribosomal protein L23, mitochondrial	.	.	.	.	pfam00276	Ribosomal_L23	Ribosomal protein L23.	GO:0032543|mitochondrial translation;	GO:0005762|mitochondrial large ribosomal subunit;GO:0005739|mitochondrion;	GO:0000166|nucleotide binding;GO:0003723|RNA binding;GO:0003735|structural constituent of ribosome;	K02892	RP-L23, MRPL23, rplW; large subunit ribosomal protein L23
Supercontig_1.126	28221	28391	WT_peak_1356	27331	29331	Downstream2k	+	170	BC1G_13847	gi|744445491|gb|KIE06419.1|	401	1e-41	hypothetical protein DA73_0245125 [Tolypothrix bouteillei VB521301]	.	.	.	.	A1DHY9	249	4e-75	Probable endo-1,3(4)-beta-glucanase NFIA_089530	.	.	.	.	pfam00722	Glyco_hydro_16	Glycosyl hydrolases family 16.	GO:0030245|cellulose catabolic process;	GO:0031225|anchored component of membrane;GO:0005886|plasma membrane;	GO:0052861|glucan endo-1,3-beta-glucanase activity, C-3 substituted reducing group;GO:0052862|glucan endo-1,4-beta-glucanase activity, C-3 substituted reducing group;	.	.
Supercontig_1.126	28221	28391	WT_peak_1356	27611	29611	Downstream2k	-	170	BC1G_13849	gi|502922240|ref|WP_013157216.1|	335	3e-31	aminotransferase [Meiothermus silvanus]	.	.	.	.	P10356	196	7e-55	Uncharacterized protein YER152C	YER152c	196	2e-55	COG1167	pfam00155	Aminotran_1_2	Aminotransferase class I and II.	GO:0009058|biosynthetic process;	.	GO:0047536|2-aminoadipate transaminase activity;GO:0030170|pyridoxal phosphate binding;	.	.
Supercontig_1.127	563	778	WT_peak_1364	0	1093	Downstream2k	-	215	BC1G_13716	.	.	.	.	.	.	.	.	.	.	.	.	.	.	.	.	pfam03486	HI0933_like	HI0933-like protein.	.	.	.	.	.
Supercontig_1.128	26617	26820	WT_peak_1402	25662	27662	Downstream2k	+	203	BC1G_13935	.	.	.	.	.	.	.	.	P40513	85.1	5e-18	Mitochondrial acidic protein MAM33	.	.	.	.	pfam02330	MAM33	Mitochondrial glycoprotein. This mitochondrial matrix protein family contains members of the MAM33 family which bind to the globular 'heads' of C1Q. It is thought to be involved in mitochondrial oxidative phosphorylation and in nucleus-mitochondrion interactions.	GO:0009060|aerobic respiration;GO:0070131|positive regulation of mitochondrial translation;	GO:0005759|mitochondrial matrix;	GO:0008494|translation activator activity;	K15414	C1QBP; complement component 1 Q subcomponent-binding protein, mitochondrial
Supercontig_1.128	26617	26820	WT_peak_1402	25324	27324	Downstream2k	-	203	BC1G_13936	gi|531034106|emb|CCQ71356.1|	812	9e-97	hypothetical E3 ubiquitin-protein ligase ARI [Cotesia congregata bracovirus]	.	.	.	.	Q9P3U4	528	2e-180	E3 ubiquitin-protein ligase dbl4	.	.	.	.	pfam01485	IBR	IBR domain. The IBR (In Between Ring fingers) domain is often found to occur between pairs of ring fingers (pfam00097). This domain has also been called the C6HC domain and DRIL (for double RING finger linked) domain. Proteins that contain two Ring fingers and an IBR domain (these proteins are also termed RBR family proteins) are thought to exist in all eukaryotic organisms. RBR family members pl…	GO:0036205|histone catabolic process;GO:0016574|histone ubiquitination;GO:0007127|meiosis I;GO:0032436|positive regulation of proteasomal ubiquitin-dependent protein catabolic process;GO:0043161|proteasome-mediated ubiquitin-dependent protein catabolic process;GO:0000209|protein polyubiquitination;GO:0042787|protein ubiquitination involved in ubiquitin-dependent protein catabolic process;	GO:0005737|cytoplasm;GO:0005829|cytosol;GO:0005634|nucleus;GO:0035861|site of double-strand break;GO:0000151|ubiquitin ligase complex;	GO:0016874|ligase activity;GO:0031624|ubiquitin conjugating enzyme binding;GO:0061630|ubiquitin protein ligase activity;GO:0008270|zinc ion binding;	K11968	ARIH1; ariadne-1 [EC:2.3.2.27]
Supercontig_1.128	46599	46829	WT_peak_1406	46300	48300	Downstream2k	-	230	BC1G_13945	.	.	.	.	.	.	.	.	Q2HH63	1338	0	Protein transport protein SEC24	SPAC22F8.08	872	0	COG5028	pfam04811	Sec23_trunk	Sec23/Sec24 trunk domain. COPII-coated vesicles carry proteins from the endoplasmic reticulum to the Golgi complex. This vesicular transport can be reconstituted by using three cytosolic components containing five proteins: the small GTPase Sar1p, the Sec23p/24p complex, and the Sec13p/Sec31p complex. This domain is known as the trunk domain and has an alpha/beta vWA fold and forms the dimer inte…	GO:0006888|ER to Golgi vesicle-mediated transport;GO:0006886|intracellular protein transport;	GO:0030127|COPII vesicle coat;GO:0005829|cytosol;GO:0070971|endoplasmic reticulum exit site;GO:0005789|endoplasmic reticulum membrane;GO:0000139|Golgi membrane;	GO:0008270|zinc ion binding;	.	.
Supercontig_1.128	51510	51749	WT_peak_1409	49640	51640	Downstream2k	-	130	BC1G_13946	.	.	.	.	.	.	.	.	.	.	.	.	.	.	.	.	pfam06873	SerH	Cell surface immobilisation antigen SerH. This family consists of several cell surface immobilisation antigen SerH proteins which seem to be specific to Tetrahymena thermophila. The SerH locus of Tetrahymena thermophila is one of several paralogous loci with genes encoding variants of the major cell surface protein known as the immobilisation antigen (i-ag).	.	.	.	.	.
Supercontig_1.128	93446	93715	WT_peak_1420	92069	94069	Downstream2k	+	269	BC1G_13963	gi|426263330|emb|CCG34085.1|	183	4e-15	BolA protein (pfam PF01722) [uncultured eukaryote]	.	.	.	.	O14280	105	1e-28	Uncharacterized bolA-like protein C8C9.11	SPAC8C9.11	87	3e-22	COG0271	pfam01722	BolA	BolA-like protein. This family consist of the morphoprotein BolA from Escherichia coli and its various homologues. In Escherichia coli over expression of this protein causes round morphology and may be involved in switching the cell between elongation and septation systems during cell division. The expression of BolA is growth rate regulated and is induced during the transition into the the stati…	.	GO:0005829|cytosol;GO:0005739|mitochondrion;GO:0005634|nucleus;	.	.	.
Supercontig_1.128	102677	103031	WT_peak_1422	101607	103066	Downstream2k	+	354	BC1G_13967	.	.	.	.	.	.	.	.	.	.	.	.	.	.	.	.	pfam04109	APG9	Autophagy protein Apg9. In yeast, 15 Apg proteins coordinate the formation of autophagosomes. Autophagy is a bulk degradation process induced by starvation in eukaryotic cells. Apg9 plays a direct role in the formation of the cytoplasm to vacuole targeting and autophagic vesicles, possibly serving as a marker for a specialized compartment essential for these vesicle-mediated alternative targeting…	.	.	.	.	.
Supercontig_1.129	104288	104647	WT_peak_1443	103793	105093	Downstream2k	+	359	BC1G_13835	.	.	.	.	.	.	.	.	.	.	.	.	.	.	.	.	pfam00927	Transglut_C	Transglutaminase family, C-terminal ig like domain.	.	.	.	.	.
Supercontig_1.13	212814	212983	WT_peak_1501	212187	214187	Downstream2k	+	169	BC1G_03503	.	.	.	.	.	.	.	.	.	.	.	.	.	.	.	.	pfam08733	PalH	PalH/RIM21. PalH (also known as RIM21) is a transmembrane protein required for proteolytic cleavage of Rim101/PacC transcription factors which are activated by C terminal proteolytic processing. Rim101/PacC family proteins play a key role in pH-dependent responses and PalH has been implicated as a pH sensor.	.	.	.	.	.
Supercontig_1.13	217180	217361	WT_peak_1504	215542	217542	Downstream2k	+	181	BC1G_03504	.	.	.	.	.	.	.	.	Q12324	382	2e-121	Calcium channel YVC1	.	.	.	.	pfam08016	PKD_channel	Polycystin cation channel. This family contains the cation channel region of PKD1 and PKD2 proteins.	GO:0030003|cellular cation homeostasis;	GO:0000324|fungal-type vacuole;GO:0000329|fungal-type vacuole membrane;GO:0016021|integral component of membrane;GO:1990816|vacuole-mitochondrion membrane contact site;	GO:0005227|calcium activated cation channel activity;GO:0005262|calcium channel activity;GO:0005267|potassium channel activity;GO:0005272|sodium channel activity;GO:0005244|voltage-gated ion channel activity;	.	.
Supercontig_1.13	308913	309092	WT_peak_1526	308495	310495	Downstream2k	+	179	BC1G_03537	.	.	.	.	.	.	.	.	.	.	.	.	.	.	.	.	pfam09258	Glyco_transf_64	Glycosyl transferase family 64 domain. Members of this family catalyse the transfer reaction of N-acetylglucosamine and N-acetylgalactosamine from the respective UDP-sugars to the non-reducing end of [glucuronic acid]beta 1-3[galactose]beta 1-O-naphthalenemethanol, an acceptor substrate analog of the natural common linker of various glycosylaminoglycans. They are also required for the biosynthesi…	.	.	.	.	.
Supercontig_1.13	339392	339592	WT_peak_1535	339191	341191	Downstream2k	+	200	BC1G_03549	.	.	.	.	.	.	.	.	.	.	.	.	.	.	.	.	pfam14781	BBS2_N	Ciliary BBSome complex subunit 2, N-terminal. The BBSome (so-named after the association with Bardet-Biedl syndrome) is a complex of 8 subunits that lies at the base of the flagellar microtubule structure. The precise function of the all the individual components in cilia formation is unclear, however they function to promote loading of cargo to the ciliary axoneme. The primary cilium, a slim mic…	.	.	.	.	.
Supercontig_1.13	397304	397483	WT_peak_1541	396595	398595	Downstream2k	-	179	BC1G_03573	.	.	.	.	.	.	.	.	.	.	.	.	.	.	.	.	pfam09507	CDC27	DNA polymerase subunit Cdc27. This protein forms the C subunit of DNA polymerase delta. It carries the essential residues for binding to the Pol1 subunit of polymerase alpha, from residues 293-332, which are characterized by the motif D--G--VT, referred to as the DPIM motif. The first 160 residues of the protein form the minimal domain for binding to the B subunit, Cdc1, of polymerase delta, the …	.	.	.	.	.
Supercontig_1.130	34441	34659	WT_peak_1553	33317	35317	Downstream2k	+	218	BC1G_13981	.	.	.	.	.	.	.	.	.	.	.	.	.	.	.	.	pfam06160	EzrA	Septation ring formation regulator, EzrA. During the bacterial cell cycle, the tubulin-like cell-division protein FtsZ polymerizes into a ring structure that establishes the location of the nascent division site. EzrA modulates the frequency and position of FtsZ ring formation.	.	.	.	.	.
Supercontig_1.130	34441	34659	WT_peak_1553	32805	34805	Downstream2k	-	218	BC1G_13982	.	.	.	.	.	.	.	.	.	.	.	.	.	.	.	.	pfam14765	PS-DH	Polyketide synthase dehydratase. This is the dehydratase domain of polyketide synthases. Structural analysis shows these DH domains are double hotdogs in which the active site contains a histidine from the N-terminal hotdog and an aspartate from the C-terminal hotdog. Studies have uncovered that a substrate tunnel formed between the DH domains may be essential for loading substrates and unloading…	.	.	.	.	.
Supercontig_1.131	7415	7593	WT_peak_1561	6327	8327	Downstream2k	-	178	BC1G_14115	gi|901667572|emb|CQB89593.1|	621	9e-72	Arabinose transporter [Chlamydia trachomatis]	.	.	.	.	Q6MYX6	650	0	Probable quinate permease	.	.	.	.	pfam00083	Sugar_tr	Sugar (and other) transporter.	GO:0019630|quinate metabolic process;	GO:0016021|integral component of membrane;GO:0005886|plasma membrane;	GO:0022891|substrate-specific transmembrane transporter activity;	.	.
Supercontig_1.131	12289	12482	WT_peak_1562	10458	12458	Downstream2k	-	169	BC1G_14116	.	.	.	.	.	.	.	.	Q7SB54	262	4e-82	Sorting nexin-41	SPBC14F5.11c	60.5	5e-10	COG5391	pfam09325	Vps5	Vps5 C terminal like. Vps5 is a sorting nexin that functions in membrane trafficking. This is the C terminal dimerization domain.	GO:0006914|autophagy;GO:0006897|endocytosis;GO:0015031|protein transport;GO:0016050|vesicle organization;	GO:0005768|endosome;GO:0010008|endosome membrane;GO:0019898|extrinsic component of membrane;	GO:0035091|phosphatidylinositol binding;	.	.
Supercontig_1.131	16360	16534	WT_peak_1563	14948	16948	Downstream2k	-	174	BC1G_14118	gi|901668081|emb|CQB89407.1|	339	3e-32	RNA recognition motif. (a.k.a. RRM%2C RBD%2C or RNP domain) [Chlamydia trachomatis]	.	.	.	.	Q09702	152	1e-37	Negative regulator of differentiation 1	.	.	.	.	pfam00076	RRM_1	RNA recognition motif. (a.k.a. RRM, RBD, or RNP domain). The RRM motif is probably diagnostic of an RNA binding protein. RRMs are found in a variety of RNA binding proteins, including various hnRNP proteins, proteins implicated in regulation of alternative splicing, and protein components of snRNPs. The motif also appears in a few single stranded DNA binding proteins. The RRM structure consists o…	GO:0031138|negative regulation of conjugation with cellular fusion;GO:1902625|negative regulation of induction of conjugation with cellular fusion by negative regulation of transcription from RNA polymerase II promoter;GO:1900406|regulation of conjugation with cellular fusion by regulation of transcription from RNA polymerase II promoter;GO:0000387|spliceosomal snRNP assembly;GO:0006351|transcrip…	GO:0005737|cytoplasm;GO:0005829|cytosol;GO:0000974|Prp19 complex;GO:0071006|U2-type catalytic step 1 spliceosome;GO:0071007|U2-type catalytic step 2 spliceosome;	GO:0000166|nucleotide binding;GO:0008266|poly(U) RNA binding;GO:0036002|pre-mRNA binding;GO:0003723|RNA binding;GO:0017070|U6 snRNA binding;	.	.
Supercontig_1.131	76542	76722	WT_peak_1583	74845	76845	Downstream2k	-	180	BC1G_14139	.	.	.	.	.	.	.	.	.	.	.	.	.	.	.	.	pfam13388	DUF4106	Protein of unknown function (DUF4106). This family of proteins are found in large numbers in the Trichomonas vaginalis proteome. The function of this protein is unknown.	.	.	.	.	.
Supercontig_1.131	76542	76722	WT_peak_1583	76595	78595	Downstream2k	-	127	BC1G_14140	.	.	.	.	.	.	.	.	.	.	.	.	.	.	.	.	pfam13624	SurA_N_3	SurA N-terminal domain. This domain is found at the N-terminus of the chaperone SurA. It is a helical domain of unknown function. The C-terminus of the SurA protein folds back and forms part of this domain also but is not included in the current alignment.	.	.	.	.	.
Supercontig_1.131	90360	90537	WT_peak_1586	88474	90474	Downstream2k	-	114	BC1G_14144	.	.	.	.	.	.	.	.	Q06510	54.3	2e-07	Lysophosphatidylcholine acyltransferase	.	.	.	.	pfam01553	Acyltransferase	Acyltransferase. This family contains acyltransferases involved in phospholipid biosynthesis and other proteins of unknown function. This family also includes tafazzin, the Barth syndrome gene.	GO:0035965|cardiolipin acyl-chain remodeling;GO:0032048|cardiolipin metabolic process;GO:0007007|inner mitochondrial membrane organization;GO:0042775|mitochondrial ATP synthesis coupled electron transport;GO:0008654|phospholipid biosynthetic process;GO:0006461|protein complex assembly;GO:0006626|protein targeting to mitochondrion;	GO:0031307|integral component of mitochondrial outer membrane;GO:0005743|mitochondrial inner membrane;GO:0005758|mitochondrial intermembrane space;GO:0005741|mitochondrial outer membrane;GO:0005739|mitochondrion;	GO:0047184|1-acylglycerophosphocholine O-acyltransferase activity;	K13511	TAZ; monolysocardiolipin acyltransferase [EC:2.3.1.-]
Supercontig_1.132	84339	84540	WT_peak_1612	83973	85973	Downstream2k	-	201	BC1G_14069	gi|78192720|gb|ABB30487.1|	275	2e-24	UDP-glucose--undecaprenyl-phosphate glucosyltransferase [Geobacter metallireducens GS-15]	.	.	.	.	O60061	194	2e-56	Dolichyl-phosphate beta-glucosyltransferase	SPBC56F2.10c	194	5e-57	COG0463	pfam00535	Glycos_transf_2	Glycosyl transferase family 2. Diverse family, transferring sugar from UDP-glucose, UDP-N-acetyl- galactosamine, GDP-mannose or CDP-abequose, to a range of substrates including cellulose, dolichol phosphate and teichoic acids.	GO:0019348|dolichol metabolic process;GO:0006506|GPI anchor biosynthetic process;GO:0006487|protein N-linked glycosylation;GO:0035269|protein O-linked mannosylation;	GO:0005783|endoplasmic reticulum;GO:0005789|endoplasmic reticulum membrane;GO:0016021|integral component of membrane;	GO:0004582|dolichyl-phosphate beta-D-mannosyltransferase activity;GO:0004581|dolichyl-phosphate beta-glucosyltransferase activity;GO:0004169|dolichyl-phosphate-mannose-protein mannosyltransferase activity;	K00729	ALG5; dolichyl-phosphate beta-glucosyltransferase [EC:2.4.1.117]
Supercontig_1.133	72874	73138	WT_peak_1635	72607	74607	Downstream2k	+	264	BC1G_14173	gi|823673672|gb|AKI72047.1|	1550	0	AMPD3, partial [synthetic construct]	.	.	.	.	P50998	59.3	2e-07	AMP deaminase	SPBC106.04	847	0	COG1816	pfam00962	A_deaminase	Adenosine/AMP deaminase.	GO:0032264|IMP salvage;	GO:0005829|cytosol;	GO:0003876|AMP deaminase activity;GO:0046872|metal ion binding;	K01490	AMPD; AMP deaminase [EC:3.5.4.6]
Supercontig_1.134	37390	37601	WT_peak_1646	36332	38332	Downstream2k	+	211	BC1G_14012	gi|504986827|ref|WP_015173929.1|	1383	4e-179	choline dehydrogenase [Calothrix parietina]	.	.	.	.	Q4K4K7	177	2e-46	Oxygen-dependent choline dehydrogenase	AGc1517	162	5e-42	COG2303	pfam05199	GMC_oxred_C	GMC oxidoreductase. This domain found associated with pfam00732.	GO:0019285|glycine betaine biosynthetic process from choline;	.	GO:0008802|betaine-aldehyde dehydrogenase activity;GO:0008812|choline dehydrogenase activity;GO:0050660|flavin adenine dinucleotide binding;	K00108	betA, CHDH; choline dehydrogenase [EC:1.1.99.1]
Supercontig_1.135	35080	35581	WT_peak_1665	35183	37183	Downstream2k	+	398	BC1G_14232	gi|168269606|dbj|BAG09930.1|	326	4e-27	tubulin-specific chaperone D [synthetic construct]	.	.	.	.	Q8BYA0	139	6e-32	Tubulin-specific chaperone D	SPBC11C11.04c	92	7e-18	COG5234	pfam12612	TFCD_C	Tubulin folding cofactor D C terminal. This domain family is found in eukaryotes, and is typically between 182 and 199 amino acids in length. The family is found in association with pfam02985. There is a single completely conserved residue R that may be functionally important. Tubulin folding cofactor D does not co-polymerize with microtubules either in vivo or in vitro, but instead modulates mic…	GO:0034333|adherens junction assembly;GO:0070830|bicellular tight junction assembly;GO:0000226|microtubule cytoskeleton organization;GO:0010812|negative regulation of cell-substrate adhesion;GO:0031115|negative regulation of microtubule polymerization;GO:0043547|positive regulation of GTPase activity;GO:0007023|post-chaperonin tubulin folding pathway;GO:0006457|protein folding;GO:0007021|tubulin …	GO:0005912|adherens junction;GO:0005923|bicellular tight junction;GO:0005737|cytoplasm;GO:0016328|lateral plasma membrane;GO:0005874|microtubule;	GO:0048487|beta-tubulin binding;GO:0005096|GTPase activator activity;	.	.
Supercontig_1.135	35080	35581	WT_peak_1665	34017	36017	Downstream2k	-	501	BC1G_14233	.	.	.	.	.	.	.	.	.	.	.	.	.	.	.	.	pfam05306	DUF733	Protein of unknown function (DUF733). This family consists of several uncharacterized Drosophila melanogaster proteins of unknown function.	.	.	.	.	.
Supercontig_1.135	42891	43231	WT_peak_1668	41203	43203	Downstream2k	-	312	BC1G_14236	gi|494528182|ref|WP_007317634.1|	452	1e-47	hypothetical protein [Gordonia effusa]	.	.	.	.	.	.	.	.	.	.	.	.	pfam01323	DSBA	DSBA-like thioredoxin domain. This family contains a diverse set of proteins with a thioredoxin-like structure pfam00085. This family also includes 2-hydroxychromene-2-carboxylate (HCCA) isomerase enzymes catalyse one step in prokaryotic polyaromatic hydrocarbon (PAH) catabolic pathways. This family also contains members with functions other than HCCA isomerization, such as Kappa family GSTs, who…	.	.	.	.	.
Supercontig_1.135	56194	56410	WT_peak_1672	55888	57888	Downstream2k	-	216	BC1G_14242	gi|495198348|ref|WP_007923137.1|	263	1e-22	type 11 methyltransferase [Ktedonobacter racemifer]	.	.	.	.	.	.	.	.	.	.	.	.	pfam13489	Methyltransf_23	Methyltransferase domain. This family appears to be a methyltransferase domain.	.	.	.	.	.
Supercontig_1.136	19662	19881	WT_peak_1677	19086	21086	Downstream2k	-	219	BC1G_14083	gi|756978007|ref|WP_042666109.1|	486	1e-50	hypothetical protein [Aenigmarchaeota archaeon JGI 0000106-F11]	.	.	.	.	Q10445	93.2	5e-18	DNA repair protein rhp41	SPAC12B10.12c	239	3e-66	COG5535	pfam03835	Rad4	Rad4 transglutaminase-like domain.	GO:0006298|mismatch repair;GO:0006289|nucleotide-excision repair;	GO:0005737|cytoplasm;GO:0072686|mitotic spindle;GO:0000111|nucleotide-excision repair factor 2 complex;GO:0005634|nucleus;GO:0071942|XPC complex;	GO:0003684|damaged DNA binding;GO:0003697|single-stranded DNA binding;	K10838	XPC; xeroderma pigmentosum group C-complementing protein
Supercontig_1.137	15131	15303	WT_peak_1696	13430	15430	Downstream2k	+	172	BC1G_13887	.	.	.	.	.	.	.	.	.	.	.	.	.	.	.	.	pfam15268	Dapper	Dapper. This is a family of signalling proteins. They act in a diverse range of signaling pathways and have a range of binding partners. They act as homo- and heterodimers.	.	.	.	.	.
Supercontig_1.137	15131	15303	WT_peak_1696	13433	15433	Downstream2k	-	172	BC1G_13889	.	.	.	.	.	.	.	.	.	.	.	.	.	.	.	.	pfam01536	SAM_decarbox	Adenosylmethionine decarboxylase. This is a family of S-adenosylmethionine decarboxylase (SAMDC) proenzymes. In the biosynthesis of polyamines SAMDC produces decarboxylated S-adenosylmethionine, which serves as the aminopropyl moiety necessary for spermidine and spermine biosynthesis from putrescine. The Pfam alignment contains both the alpha and beta chains that are cleaved to form the active en…	.	.	.	.	.
Supercontig_1.137	33294	33503	WT_peak_1697	32542	34542	Downstream2k	+	209	BC1G_13894	.	.	.	.	.	.	.	.	Q05123	57	6e-09	Actin-like protein ARP9	YMR033w	57	2e-09	COG5277	pfam08504	RunxI	Runx inhibition domain. This domain lies to the C-terminus of Runx-related transcription factors and homologous proteins (AML, CBF-alpha, PEBP2). Its function might be to interact with functional cofactors.	GO:0043044|ATP-dependent chromatin remodeling;GO:0016569|covalent chromatin modification;GO:0006325|chromatin organization;GO:0006337|nucleosome disassembly;GO:0042766|nucleosome mobilization;GO:0016584|nucleosome positioning;GO:0045944|positive regulation of transcription from RNA polymerase II promoter;GO:0006355|regulation of transcription, DNA-templated;GO:0006368|transcription elongation fro…	GO:0005634|nucleus;GO:0016586|RSC complex;GO:0016514|SWI/SNF complex;	GO:0005198|structural molecule activity;	K11768	ARP9, SWP59; actin-related protein 9
Supercontig_1.137	89306	89548	WT_peak_1714	87442	89442	Downstream2k	-	136	BC1G_13916	.	.	.	.	.	.	.	.	.	.	.	.	.	.	.	.	pfam04556	DpnII	DpnII restriction endonuclease. Members of this family are type II restriction enzymes (EC:3.1.21.4). They recognize the double-stranded unmethylated sequence GATC and cleave before G-1. http://rebase.neb.com/rebase/enz/DpnII.html	.	.	.	.	.
Supercontig_1.139	20765	20998	WT_peak_1752	18977	20977	Downstream2k	+	212	BC1G_13690	gi|763121731|ref|WP_044001643.1|	743	4e-88	glucuronyl hydrolase [Hymenobacter swuensis]	.	.	.	.	O34559	201	7e-59	Unsaturated rhamnogalacturonyl hydrolase YteR	CAC0359	234	3e-72	COG4225	pfam07470	Glyco_hydro_88	Glycosyl Hydrolase Family 88. Unsaturated glucuronyl hydrolase catalyses the hydrolytic release of unsaturated glucuronic acids from oligosaccharides (EC:3.2.1.-) produced by the reactions of polysaccharide lyases.	GO:0008152|metabolic process;	GO:0005737|cytoplasm;	.	.	.
Supercontig_1.139	29581	29774	WT_peak_1753	27752	29752	Downstream2k	+	171	BC1G_13693	.	.	.	.	.	.	.	.	.	.	.	.	.	.	.	.	pfam10317	7TM_GPCR_Srd	Serpentine type 7TM GPCR chemoreceptor Srd. Chemoreception is mediated in Caenorhabditis elegans by members of the seven-transmembrane G-protein-coupled receptor class (7TM GPCRs) of proteins which are of the serpentine type. Srd is part of the larger Str superfamily of chemoreceptors. Chemoperception is one of the central senses of soil nematodes like C. elegans which are otherwise 'blind' and '…	.	.	.	.	.
Supercontig_1.139	29581	29774	WT_peak_1753	28584	30584	Downstream2k	+	193	BC1G_13694	gi|740873335|ref|WP_038658583.1|	138	4e-07	hypothetical protein [Sphingomonas taxi]	.	.	.	.	.	.	.	.	.	.	.	.	pfam15006	DUF4517	Domain of unknown function (DUF4517). The function of this protein remains unknown. This family of proteins is found in eukaryotes and are typically between 160 and 182 amino acids in length.	.	.	.	.	.
Supercontig_1.139	67720	67952	WT_peak_1770	67055	69055	Downstream2k	-	232	BC1G_13705	gi|534501119|gb|AGU10421.1|	247	3e-20	Major Facilitator Superfamily [uncultured organism]	.	.	.	.	P40474	90.5	7e-18	Quinidine resistance protein 2	.	.	.	.	pfam07690	MFS_1	Major Facilitator Superfamily.	GO:0060003|copper ion export;GO:0006855|drug transmembrane transport;GO:0010107|potassium ion import;	GO:0005887|integral component of plasma membrane;	GO:0008324|cation transmembrane transporter activity;GO:0015238|drug transmembrane transporter activity;	.	.
Supercontig_1.14	3928	4191	WT_peak_1787	2455	4455	Downstream2k	+	263	BC1G_03762	.	.	.	.	.	.	.	.	.	.	.	.	.	.	.	.	pfam12070	DUF3550	Protein of unknown function (DUF3550/UPF0682). This family of proteins is functionally uncharacterized. This protein is found in eukaryotes. Proteins in this family are typically between 249 to 606 amino acids in length.	.	.	.	.	.
Supercontig_1.14	46235	46476	WT_peak_1806	45971	47971	Downstream2k	-	241	BC1G_03784	.	.	.	.	.	.	.	.	.	.	.	.	.	.	.	.	pfam03125	Sre	C. elegans Sre G protein-coupled chemoreceptor. Caenorhabditis elegans Sre proteins are candidate chemosensory receptors. There are four main recognized groups of such receptors: Odr-10, Sra, Sro, and Srg. Sre (this family), Sra pfam02117 and Srb pfam02175 comprise the Sra group. All of the above receptors are thought to be G protein-coupled seven transmembrane domain proteins. The existence of s…	.	.	.	.	.
Supercontig_1.14	73798	74021	WT_peak_1813	73227	75227	Downstream2k	-	223	BC1G_03795	.	.	.	.	.	.	.	.	.	.	.	.	.	.	.	.	pfam03154	Atrophin-1	Atrophin-1 family. Atrophin-1 is the protein product of the dentatorubral-pallidoluysian atrophy (DRPLA) gene. DRPLA OMIM:125370 is a progressive neurodegenerative disorder. It is caused by the expansion of a CAG repeat in the DRPLA gene on chromosome 12p. This results in an extended polyglutamine region in atrophin-1, that is thought to confer toxicity to the protein, possibly through altering i…	.	.	.	.	.
Supercontig_1.14	105493	105675	WT_peak_1827	105564	107564	Downstream2k	+	111	BC1G_03806	.	.	.	.	.	.	.	.	.	.	.	.	.	.	.	.	pfam05004	IFRD	Interferon-related developmental regulator (IFRD). Interferon-related developmental regulator (IFRD1) is the human homologue of the rat early response protein PC4 and its murine homologue TIS7. The exact function of IFRD1 is unknown but it has been shown that PC4 is necessary to muscle differentiation and that it might have a role in signal transduction. This family also contains IFRD2 and its mu…	.	.	.	.	.
Supercontig_1.14	105493	105675	WT_peak_1827	104260	106260	Downstream2k	-	182	BC1G_03807	gi|649149535|gb|AIC62129.1|	575	2e-58	OSBPL3, partial [synthetic construct]	.	.	.	.	O13944	141	9e-33	Oxysterol-binding protein homolog C23H4.01c	.	.	.	.	pfam01237	Oxysterol_BP	Oxysterol-binding protein.	GO:0006869|lipid transport;	GO:0005829|cytosol;GO:0016021|integral component of membrane;GO:0043234|protein complex;	GO:0008289|lipid binding;	.	.
Supercontig_1.14	131479	131771	WT_peak_1832	130831	132831	Downstream2k	+	292	BC1G_03816	gi|829574889|gb|AKL73183.1|	944	6e-118	NAD-dependent aldehyde dehydrogenase [Actinobacteria bacterium IMCC26256]	.	.	.	.	Q1K615	600	0	Beta-apo-4'-carotenal oxygenase	SA1736	323	2e-103	COG1012	pfam00171	Aldedh	Aldehyde dehydrogenase family. This family of dehydrogenases act on aldehyde substrates. Members use NADP as a cofactor. The family includes the following members: The prototypical members are the aldehyde dehydrogenases EC:1.2.1.3. Succinate-semialdehyde dehydrogenase EC:1.2.1.16. Lactaldehyde dehydrogenase EC:1.2.1.22. Benzaldehyde dehydrogenase EC:1.2.1.28. Methylmalonate-semialdehyde dehydrog…	GO:0016117|carotenoid biosynthetic process;GO:0006081|cellular aldehyde metabolic process;	.	GO:0004028|3-chloroallyl aldehyde dehydrogenase activity;GO:0004029|aldehyde dehydrogenase (NAD) activity;GO:0004030|aldehyde dehydrogenase [NAD(P)+] activity;	K17819	carD; beta-apo-4'-carotenal oxygenase [EC:1.2.1.82]
Supercontig_1.14	140787	140957	WT_peak_1838	139142	141142	Downstream2k	-	170	BC1G_03820	.	.	.	.	.	.	.	.	.	.	.	.	.	.	.	.	pfam15610	PRTase_3	PRTase ComF-like. This PRTase family is related to the ComF PRTases. These genes are found in the smaller biosynthetic operon associated with the Ter stress response operon and are predicted to be involved in the biosynthesis of a ribo- nucleoside involved in stress response.	.	.	.	.	.
Supercontig_1.14	140787	140957	WT_peak_1838	140187	142187	Downstream2k	-	170	BC1G_03821	gi|290559126|gb|EFD92490.1|	211	2e-16	KH type 1 domain protein [Candidatus Parvarchaeum acidophilus ARMAN-5]	.	.	.	.	Q09704	273	2e-87	Exosome complex component rrp4	SPAC2F7.14c	273	5e-88	COG1097	pfam14382	ECR1_N	Exosome complex exonuclease RRP4 N-terminal region. ECR1_N is an N-terminal region of the exosome complex exonuclease RRP proteins. It is a G-rich domain which structurally is a rudimentary single hybrid fold with a permuted topology.	GO:0071034|CUT catabolic process;GO:0043928|exonucleolytic nuclear-transcribed mRNA catabolic process involved in deadenylation-dependent decay;GO:0000467|exonucleolytic trimming to generate mature 3'-end of 5.8S rRNA from tricistronic rRNA transcript (SSU-rRNA, 5.8S rRNA, LSU-rRNA);GO:0071035|nuclear polyadenylation-dependent rRNA catabolic process;GO:0071038|nuclear polyadenylation-dependent tR…	GO:0000177|cytoplasmic exosome (RNase complex);GO:0005829|cytosol;GO:0000178|exosome (RNase complex);GO:0044732|mitotic spindle pole body;GO:0000176|nuclear exosome (RNase complex);GO:0005634|nucleus;	GO:0003723|RNA binding;	K03679	RRP4, EXOSC2; exosome complex component RRP4
Supercontig_1.14	204828	205158	WT_peak_1860	204092	206092	Downstream2k	-	330	BC1G_03852	gi|312939566|gb|ADR18758.1|	394	2e-38	WD40 repeat, subgroup [Calditerrivibrio nitroreducens DSM 19672]	.	.	.	.	O74184	442	3e-154	Target of rapamycin complex subunit wat1	.	.	.	.	pfam00400	WD40	WD domain, G-beta repeat.	GO:0051321|meiotic cell cycle;GO:0030435|sporulation resulting in formation of a cellular spore;	GO:0005829|cytosol;GO:0005634|nucleus;GO:0031931|TORC1 complex;GO:0031932|TORC2 complex;	.	K08266	GBL; G protein beta subunit-like
Supercontig_1.14	215396	215610	WT_peak_1863	215455	217455	Downstream2k	+	155	BC1G_03855	.	.	.	.	.	.	.	.	.	.	.	.	.	.	.	.	pfam02711	Pap_E4	E4 protein. This is is a family of Papillomavirus proteins, E4, coded for by ORF4. A splice variant, E1--E4, exists but neither the function of E4 or E1--E4 is known.	.	.	.	.	.
Supercontig_1.14	215396	215610	WT_peak_1863	213508	215508	Downstream2k	-	112	BC1G_03856	.	.	.	.	.	.	.	.	.	.	.	.	.	.	.	.	pfam07127	Nodulin_late	Late nodulin protein. This family consists of several plant specific late nodulin sequences which are homologous to the Pisum sativum (Garden pea) ENOD3 protein. ENOD3 is expressed in the late stages of root nodule formation and contains two pairs of cysteine residues towards the C-terminus which may be involved in metal-binding.	.	.	.	.	.
Supercontig_1.14	236727	236914	WT_peak_1875	235435	237435	Downstream2k	+	187	BC1G_03862	.	.	.	.	.	.	.	.	.	.	.	.	.	.	.	.	pfam08391	Ly49	Ly49-like protein, N-terminal region. The sequences making up this family are annotated as, or are similar to, Ly49 receptors. These are type II transmembrane receptors expressed by mouse natural killer (NK) cells. They are classified as being activating (e.g.Ly49D and H) or inhibitory (e.g. Ly49A and G), depending on their effect on NK cell function. They are members of the C-type lectin recepto…	.	.	.	.	.
Supercontig_1.14	236727	236914	WT_peak_1875	235596	237596	Downstream2k	-	187	BC1G_03864	gi|516083901|ref|WP_017514484.1|	372	2e-35	hypothetical protein, partial [beta proteobacterium FWI2]	.	.	.	.	O82859	121	5e-27	Cellulose synthase catalytic subunit [UDP-forming]	SMb20391	139	1e-33	COG1215	pfam13641	Glyco_tranf_2_3	Glycosyltransferase like family 2. Members of this family of prokaryotic proteins include putative glucosyltransferase, which are involved in bacterial capsule biosynthesis.	GO:0030244|cellulose biosynthetic process;GO:0006011|UDP-glucose metabolic process;	GO:0016021|integral component of membrane;GO:0005886|plasma membrane;	GO:0016760|cellulose synthase (UDP-forming) activity;GO:0035438|cyclic-di-GMP binding;	.	.
Supercontig_1.14	248237	248494	WT_peak_1880	247326	249326	Downstream2k	+	257	BC1G_03867	.	.	.	.	.	.	.	.	.	.	.	.	.	.	.	.	pfam03152	UFD1	Ubiquitin fusion degradation protein UFD1. Post-translational ubiquitin-protein conjugates are recognized for degradation by the ubiquitin fusion degradation (UFD) pathway. Several proteins involved in this pathway have been identified. This family includes UFD1, a 40kD protein that is essential for vegetative cell viability. The human UFD1 gene is expressed at high levels during embryogenesis, e…	.	.	.	.	.
Supercontig_1.14	312668	313082	WT_peak_1894	311523	313523	Downstream2k	+	414	BC1G_03892	gi|657610129|ref|WP_029421268.1|	327	4e-31	hypothetical protein [Alicyclobacillus macrosporangiidus]	.	.	.	.	Q01284	186	3e-53	Nitronate monooxygenase	CAC3576	92.8	1e-20	COG2070	pfam03060	NMO	Nitronate monooxygenase. Nitronate monooxygenase (NMO), formerly referred to as 2-nitropropane dioxygenase (NPD) (EC:1.13.11.32), is an FMN-dependent enzyme that uses molecular oxygen to oxidize (anionic) alkyl nitronates and, in the case of the enzyme from Neurospora crassa, (neutral) nitroalkanes to the corresponding carbonyl compounds and nitrite. Previously classified as 2-nitropropane dioxyg…	GO:0009410|response to xenobiotic stimulus;	GO:0005634|nucleus;	GO:0018580|nitronate monooxygenase activity;GO:0003700|transcription factor activity, sequence-specific DNA binding;	K00459	ncd2, npd; nitronate monooxygenase [EC:1.13.12.16]
Supercontig_1.14	312668	313082	WT_peak_1894	312151	314151	Downstream2k	-	414	BC1G_03894	.	.	.	.	.	.	.	.	.	.	.	.	.	.	.	.	pfam03154	Atrophin-1	Atrophin-1 family. Atrophin-1 is the protein product of the dentatorubral-pallidoluysian atrophy (DRPLA) gene. DRPLA OMIM:125370 is a progressive neurodegenerative disorder. It is caused by the expansion of a CAG repeat in the DRPLA gene on chromosome 12p. This results in an extended polyglutamine region in atrophin-1, that is thought to confer toxicity to the protein, possibly through altering i…	.	.	.	.	.
Supercontig_1.14	333782	334115	WT_peak_1901	333801	335801	Downstream2k	+	314	BC1G_03901	.	.	.	.	.	.	.	.	.	.	.	.	.	.	.	.	pfam03801	Ndc80_HEC	HEC/Ndc80p family. Members of this family are components of the mitotic spindle. It has been shown that Ndc80/HEC from yeast is part of a complex called the Ndc80p complex. This complex is thought to bind to the microtubules of the spindle.	.	.	.	.	.
Supercontig_1.14	393689	393852	WT_peak_1912	392243	394243	Downstream2k	+	163	BC1G_03922	.	.	.	.	.	.	.	.	.	.	.	.	.	.	.	.	pfam11898	DUF3418	Domain of unknown function (DUF3418). This presumed domain is functionally uncharacterized. This domain is found in bacteria. This domain is typically between 582 to 594 amino acids in length. This domain is found associated with pfam07717, pfam00271, pfam04408.	.	.	.	.	.
Supercontig_1.14	393689	393852	WT_peak_1912	391875	393875	Downstream2k	-	163	BC1G_03924	.	.	.	.	.	.	.	.	.	.	.	.	.	.	.	.	pfam12987	DUF3871	Domain of unknown function, B. Theta Gene description (DUF3871). Based on Bacteroides thetaiotaomicron gene BT_2984, a putative uncharacterized protein As seen in gene expression experiments (http://www.ncbi.nlm.nih.gov/geo/query/acc.cgi?acc=GSE2231). It appears to be upregulated in the presence of host or other bacterial species vs when in culture.	.	.	.	.	.
Supercontig_1.14	396311	396523	WT_peak_1913	394489	396489	Downstream2k	-	178	BC1G_03925	.	.	.	.	.	.	.	.	.	.	.	.	.	.	.	.	pfam12068	DUF3548	Domain of unknown function (DUF3548). This presumed domain is functionally uncharacterized. This domain is found in eukaryotes. This domain is typically between 184 to 216 amino acids in length. This domain is found associated with pfam00566. This domain is found at the N-terminus of GYP7 proteins.	.	.	.	.	.
Supercontig_1.14	396311	396523	WT_peak_1913	396255	398255	Downstream2k	-	212	BC1G_03926	.	.	.	.	.	.	.	.	.	.	.	.	.	.	.	.	pfam14816	FAM178	Family of unknown function, FAM178.	.	.	.	.	.
Supercontig_1.140	74672	74995	WT_peak_1941	74418	76418	Downstream2k	+	323	BC1G_14443	.	.	.	.	.	.	.	.	.	.	.	.	.	.	.	.	pfam00873	ACR_tran	AcrB/AcrD/AcrF family. Members of this family are integral membrane proteins. Some are involved in drug resistance. AcrB cooperates with a membrane fusion protein, AcrA, and an outer membrane channel TolC. The structure shows the AcrB forms a homotrimer.	.	.	.	.	.
Supercontig_1.140	74672	74995	WT_peak_1941	72910	74910	Downstream2k	-	238	BC1G_14444	gi|654481246|ref|WP_027951289.1|	240	3e-19	hypothetical protein [Haliea salexigens]	.	.	.	.	Q9P900	144	4e-37	Demethylsterigmatocystin 6-O-methyltransferase	.	.	.	.	pfam00891	Methyltransf_2	O-methyltransferase. This family includes a range of O-methyltransferases. These enzymes utilize S-adenosyl methionine.	GO:0045122|aflatoxin biosynthetic process;	.	GO:0047145|demethylsterigmatocystin 6-O-methyltransferase activity;	K17649	OMTB, dmtA; demethylsterigmatocystin 6-O-methyltransferase [EC:2.1.1.109]
Supercontig_1.140	77834	78037	WT_peak_1942	76407	78407	Downstream2k	-	203	BC1G_14445	.	.	.	.	.	.	.	.	.	.	.	.	.	.	.	.	pfam08733	PalH	PalH/RIM21. PalH (also known as RIM21) is a transmembrane protein required for proteolytic cleavage of Rim101/PacC transcription factors which are activated by C terminal proteolytic processing. Rim101/PacC family proteins play a key role in pH-dependent responses and PalH has been implicated as a pH sensor.	.	.	.	.	.
Supercontig_1.140	77834	78037	WT_peak_1942	77313	79313	Downstream2k	-	203	BC1G_14446	gi|493376258|ref|WP_006332551.1|	136	1e-05	protein lpsA [Mesorhizobium sp. STM 4661]	.	.	.	.	B0X1Q4	59.7	2e-08	O-glucosyltransferase rumi homolog	.	.	.	.	pfam05686	Glyco_transf_90	Glycosyl transferase family 90. This family of glycosyl transferases are specifically (mannosyl) glucuronoxylomannan/galactoxylomannan -beta 1,2-xylosyltransferases, EC:2.4.2.-.	GO:0006486|protein glycosylation;	GO:0005576|extracellular region;	GO:0016757|transferase activity, transferring glycosyl groups;	K13667	RUMI, KTELC1; protein glucosyltransferase [EC:2.4.1.-]
Supercontig_1.141	80146	80332	WT_peak_1953	79189	81189	Downstream2k	+	186	BC1G_14590	gi|516721356|ref|WP_018064360.1|	454	2e-46	hypothetical protein [Martelella mediterranea]	.	.	.	.	P39932	451	2e-150	Sugar transporter STL1	.	.	.	.	pfam00083	Sugar_tr	Sugar (and other) transporter.	GO:0046323|glucose import;GO:0015793|glycerol transport;GO:0035428|hexose transmembrane transport;GO:0055085|transmembrane transport;	GO:0005887|integral component of plasma membrane;GO:0005886|plasma membrane;	GO:0005355|glucose transmembrane transporter activity;GO:0015295|solute:proton symporter activity;GO:0005351|sugar:proton symporter activity;	.	.
Supercontig_1.143	12636	12800	WT_peak_1982	12249	14249	Downstream2k	+	164	BC1G_14764	gi|738782186|ref|WP_036673501.1|	317	1e-29	hypothetical protein [Pediococcus pentosaceus]	.	.	.	.	P42839	450	1e-139	Low affinity vacuolar monovalent cation/H(+) antiporter	YNL321w	450	3e-140	COG0387	pfam01699	Na_Ca_ex	Sodium/calcium exchanger protein. This is a family of sodium/calcium exchanger integral membrane proteins. This family covers the integral membrane regions of the proteins. Sodium/calcium exchangers regulate intracellular Ca2+ concentrations in many cells; cardiac myocytes, epithelial cells, neurons retinal rod photoreceptors and smooth muscle cells. Ca2+ is moved into or out of the cytosol depen…	GO:0006874|cellular calcium ion homeostasis;GO:0006818|hydrogen transport;GO:0006813|potassium ion transport;GO:0006814|sodium ion transport;	GO:0005789|endoplasmic reticulum membrane;GO:0000324|fungal-type vacuole;GO:0000329|fungal-type vacuole membrane;GO:0016021|integral component of membrane;GO:0005886|plasma membrane;GO:1990816|vacuole-mitochondrion membrane contact site;	GO:0015369|calcium:proton antiporter activity;GO:0015386|potassium:proton antiporter activity;GO:0015385|sodium:proton antiporter activity;	K07300	chaA, CAX; Ca2+:H+ antiporter
Supercontig_1.143	31846	32013	WT_peak_1987	31646	33646	Downstream2k	+	167	BC1G_14771	.	.	.	.	.	.	.	.	.	.	.	.	.	.	.	.	pfam00400	WD40	WD domain, G-beta repeat.	.	.	.	.	.
Supercontig_1.143	31846	32013	WT_peak_1987	30973	32973	Downstream2k	-	167	BC1G_14772	gi|657306991|ref|WP_029391057.1|	285	4e-24	hypothetical protein [Streptomyces xiaopingdaonensis]	.	.	.	.	Q09752	139	1e-34	Multidrug resistance protein fnx1	.	.	.	.	pfam07690	MFS_1	Major Facilitator Superfamily.	GO:1990591|asparagine transmembrane import into vacuole;GO:0070314|G1 to G0 transition;GO:1903714|isoleucine transmembrane transport;GO:1901482|L-lysine import involved in cellular response to nitrogen starvation;	GO:0000324|fungal-type vacuole;GO:0000329|fungal-type vacuole membrane;GO:0031166|integral component of vacuolar membrane;	GO:0015182|L-asparagine transmembrane transporter activity;GO:0015188|L-isoleucine transmembrane transporter activity;GO:0015189|L-lysine transmembrane transporter activity;	.	.
Supercontig_1.143	35253	35549	WT_peak_1990	33773	35773	Downstream2k	-	296	BC1G_14773	gi|551260196|ref|WP_022880431.1|	638	9e-77	nitrilase [Microbacterium sp. B19]	.	.	.	.	Q03217	241	5e-75	Aliphatic nitrilase	sll0784	175	3e-50	COG0388	pfam00795	CN_hydrolase	Carbon-nitrogen hydrolase. This family contains hydrolases that break carbon-nitrogen bonds. The family includes: Nitrilase EC:3.5.5.1, Aliphatic amidase EC:3.5.1.4, Biotidinase EC:3.5.1.12, Beta-ureidopropionase EC:3.5.1.6. Nitrilase-related proteins generally have a conserved E-K-C catalytic triad, and are multimeric alpha-beta-beta-alpha sandwich proteins.	GO:0006807|nitrogen compound metabolic process;	.	GO:0018762|aliphatic nitrilase activity;	.	.
Supercontig_1.143	35253	35549	WT_peak_1990	35349	37349	Downstream2k	-	200	BC1G_14774	.	.	.	.	.	.	.	.	.	.	.	.	.	.	.	.	pfam04082	Fungal_trans	Fungal specific transcription factor domain.	.	.	.	.	.
Supercontig_1.143	50998	51194	WT_peak_1994	49755	51755	Downstream2k	+	196	BC1G_14779	.	.	.	.	.	.	.	.	.	.	.	.	.	.	.	.	pfam02128	Peptidase_M36	Fungalysin metallopeptidase (M36).	.	.	.	.	.
Supercontig_1.143	50998	51194	WT_peak_1994	49103	51103	Downstream2k	-	105	BC1G_14780	gi|749316635|ref|WP_040140709.1|	228	6e-16	hypothetical protein [Rhizobium etli]	.	.	.	.	B0Y6R2	923	0	Psi-producing oxygenase A	.	.	.	.	pfam03098	An_peroxidase	Animal haem peroxidase.	GO:0009405|pathogenesis;GO:0006979|response to oxidative stress;	.	GO:0020037|heme binding;GO:0005506|iron ion binding;GO:0016853|isomerase activity;GO:0052878|linoleate 8R-lipoxygenase activity;GO:0016705|oxidoreductase activity, acting on paired donors, with incorporation or reduction of molecular oxygen;GO:0004601|peroxidase activity;	.	.
Supercontig_1.143	51465	51638	WT_peak_1995	49755	51755	Downstream2k	+	173	BC1G_14779	.	.	.	.	.	.	.	.	.	.	.	.	.	.	.	.	pfam02128	Peptidase_M36	Fungalysin metallopeptidase (M36).	.	.	.	.	.
Supercontig_1.144	27082	27277	WT_peak_2005	25371	27371	Downstream2k	+	195	BC1G_14366	gi|488923506|ref|WP_002834581.1|	201	5e-12	integrase [Pediococcus pentosaceus]	.	.	.	.	.	.	.	.	.	.	.	.	pfam00665	rve	Integrase core domain. Integrase mediates integration of a DNA copy of the viral genome into the host chromosome. Integrase is composed of three domains. The amino-terminal domain is a zinc binding domain pfam02022. This domain is the central catalytic domain. The carboxyl terminal domain that is a non-specific DNA binding domain pfam00552. The catalytic domain acts as an endonuclease when two nu…	.	.	.	.	.
Supercontig_1.144	69420	69642	WT_peak_2013	68671	70671	Downstream2k	+	222	BC1G_14378	.	.	.	.	.	.	.	.	O94447	181	4e-49	Cytoskeletal signaling protein slm1	.	.	.	.	pfam00169	PH	PH domain. PH stands for pleckstrin homology.	.	GO:0051285|cell cortex of cell tip;	.	.	.
Supercontig_1.145	19760	19942	WT_peak_2036	18236	20236	Downstream2k	+	182	BC1G_14456	.	.	.	.	.	.	.	.	.	.	.	.	.	.	.	.	pfam10243	MIP-T3	Microtubule-binding protein MIP-T3. This protein, which interacts with both microtubules and TRAF3 (tumor necrosis factor receptor-associated factor 3), is conserved from worms to humans. The N-terminal region is the microtubule binding domain and is well-conserved; the C-terminal 100 residues, also well-conserved, constitute the coiled-coil region which binds to TRAF3. The central region of the …	.	.	.	.	.
Supercontig_1.145	34967	35230	WT_peak_2039	33700	35700	Downstream2k	-	263	BC1G_14463	.	.	.	.	.	.	.	.	.	.	.	.	.	.	.	.	pfam11917	DUF3435	Protein of unknown function (DUF3435). This family of proteins are functionally uncharacterized. This protein is found in eukaryotes. Proteins in this family are typically between 435 to 791 amino acids in length. This family is related to pfam00589 suggesting it may be an integrase enzyme.	.	.	.	.	.
Supercontig_1.146	12350	12567	WT_peak_2052	11114	13114	Downstream2k	+	217	BC1G_14287	gi|655447327|ref|WP_028831056.1|	148	7e-07	hypothetical protein [Proteobacteria bacterium JGI 0000113-E04]	.	.	.	.	Q4HY90	318	2e-99	SWR1-complex protein 4	.	.	.	.	pfam13851	GAS	Growth-arrest specific micro-tubule binding. This family is the highly conserved central region of a number of metazoan proteins referred to as growth-arrest proteins. In mouse, Gas8 is predominantly a testicular protein, whose expression is developmentally regulated during puberty and spermatogenesis. In humans, it is absent in infertile males who lack the ability to generate gametes. The locali…	GO:0006281|DNA repair;GO:0034087|establishment of mitotic sister chromatid cohesion;GO:0043486|histone exchange;GO:0043968|histone H2A acetylation;GO:0043967|histone H4 acetylation;GO:0006355|regulation of transcription, DNA-templated;GO:0006351|transcription, DNA-templated;	GO:0035267|NuA4 histone acetyltransferase complex;GO:0000812|Swr1 complex;	.	K11324	DMAP1, SWC4, EAF2; DNA methyltransferase 1-associated protein 1
Supercontig_1.147	3961	4165	WT_peak_2069	3932	5932	Downstream2k	-	204	BC1G_14724	gi|506243291|ref|WP_015763066.1|	687	5e-71	ATPase AAA [Halomicrobium mukohataei]	.	.	.	.	P38859	649	0	DNA replication ATP-dependent helicase/nuclease DNA2	YHR164c	649	0	COG1112	pfam08696	Dna2	DNA replication factor Dna2. Dna2 is a DNA replication factor with single-stranded DNA-dependent ATPase, ATP-dependent nuclease, ( 5'-flap endonuclease) and helicase activities. It is required for Okazaki fragment processing and is involved in DNA repair pathways.	GO:0006974|cellular response to DNA damage stimulus;GO:0000729|DNA double-strand break processing;GO:0006281|DNA repair;GO:0000733|DNA strand renaturation;GO:0006261|DNA-dependent DNA replication;GO:0006273|lagging strand elongation;GO:0000706|meiotic DNA double-strand break processing;GO:0001302|replicative cell aging;GO:0044281|small molecule metabolic process;GO:0000723|telomere maintenance;	GO:0005737|cytoplasm;GO:0005829|cytosol;GO:0000784|nuclear chromosome, telomeric region;GO:0005634|nucleus;GO:0035861|site of double-strand break;	GO:0051539|4 iron, 4 sulfur cluster binding;GO:0043139|5'-3' DNA helicase activity;GO:0017108|5'-flap endonuclease activity;GO:0005524|ATP binding;GO:0004003|ATP-dependent DNA helicase activity;GO:0003677|DNA binding;GO:0046872|metal ion binding;GO:0004518|nuclease activity;GO:0000014|single-stranded DNA endodeoxyribonuclease activity;GO:0043142|single-stranded DNA-dependent ATPase activity;	K10742	DNA2; DNA replication ATP-dependent helicase Dna2 [EC:3.6.4.12]
Supercontig_1.147	18876	19091	WT_peak_2074	18179	20179	Downstream2k	+	215	BC1G_14727	gi|500473900|ref|WP_011940734.1|	717	7e-88	branched-chain amino acid aminotransferase [Geobacter uraniireducens]	.	.	.	.	P38891	439	5e-151	Branched-chain-amino-acid aminotransferase, mitochondrial	YHR208w	439	1e-151	COG0115	pfam01063	Aminotran_4	Aminotransferase class IV. The D-amino acid transferases (D-AAT) are required by bacteria to catalyse the synthesis of D-glutamic acid and D-alanine, which are essential constituents of bacterial cell wall and are the building block for other D-amino acids. Despite the difference in the structure of the substrates, D-AATs and L-ATTs have strong similarity.	GO:0006532|aspartate biosynthetic process;GO:0009082|branched-chain amino acid biosynthetic process;GO:0009083|branched-chain amino acid catabolic process;GO:0034644|cellular response to UV;GO:0009097|isoleucine biosynthetic process;GO:0019509|L-methionine biosynthetic process from methylthioadenosine;GO:0009098|leucine biosynthetic process;GO:0031571|mitotic G1 DNA damage checkpoint;GO:0009099|v…	GO:0005759|mitochondrial matrix;	GO:0004084|branched-chain-amino-acid transaminase activity;GO:0052656|L-isoleucine transaminase activity;GO:0052654|L-leucine transaminase activity;GO:0052655|L-valine transaminase activity;GO:0030170|pyridoxal phosphate binding;	K00826	E2.6.1.42, ilvE; branched-chain amino acid aminotransferase [EC:2.6.1.42]
Supercontig_1.147	18876	19091	WT_peak_2074	17441	19441	Downstream2k	-	215	BC1G_14729	.	.	.	.	.	.	.	.	.	.	.	.	.	.	.	.	pfam03820	Mtc	Tricarboxylate carrier.	.	.	.	.	.
Supercontig_1.148	6144	6323	WT_peak_2082	5948	7948	Downstream2k	+	179	BC1G_14631	.	.	.	.	.	.	.	.	Q7RWM9	102	2e-25	Palmitoyltransferase SWF1	.	.	.	.	pfam08558	TRF	Telomere repeat binding factor (TRF). Telomere repeat binding factor (TRF) family proteins are important for the regulation of telomere stability. The two related human TRF proteins hTRF1 and hTRF2 form homodimers and bind directly to telomeric TTAGGG repeats via the myb DNA binding domain pfam00249 at the carboxy terminus. TRF1 is implicated in telomere length regulation and TRF2 in telomere pro…	.	GO:0005789|endoplasmic reticulum membrane;GO:0016021|integral component of membrane;	GO:0019706|protein-cysteine S-palmitoyltransferase activity;GO:0008270|zinc ion binding;	.	.
Supercontig_1.148	6144	6323	WT_peak_2082	4244	6244	Downstream2k	-	100	BC1G_14632	.	.	.	.	.	.	.	.	.	.	.	.	.	.	.	.	pfam14893	PNMA	PNMA. The PNMA family includes paraneoplastic antigens Ma 1, 2 and 3, found in the serum of patients with paraneoplastic neurological disorders. The family also includes modulator of apoptosis 1, which has a role in death receptor-dependent apoptosis.	.	.	.	.	.
Supercontig_1.148	80341	80588	WT_peak_2109	79798	81798	Downstream2k	-	247	BC1G_14662	gi|30584823|gb|AAP36664.1|	1346	5e-175	Homo sapiens G1 to S phase transition 1 [synthetic construct]	.	.	.	.	Q9HGI7	627	0	Eukaryotic peptide chain release factor GTP-binding subunit	SPCC584.04	600	0	COG5256	pfam00009	GTP_EFTU	Elongation factor Tu GTP binding domain. This domain contains a P-loop motif, also found in several other families such as pfam00071, pfam00025 and pfam00063. Elongation factor Tu consists of three structural domains, this plus two C-terminal beta barrel domains.	GO:0000288|nuclear-transcribed mRNA catabolic process, deadenylation-dependent decay;	GO:0005737|cytoplasm;	GO:0005525|GTP binding;GO:0003924|GTPase activity;GO:0003747|translation release factor activity;	.	.
Supercontig_1.148	80341	80588	WT_peak_2109	79992	81992	Downstream2k	+	247	BC1G_14661	.	.	.	.	.	.	.	.	O59836	70.1	4e-13	Hsk1-interacting molecule 1	SPCC550.13	70.1	1e-13	COG5067	pfam07535	zf-DBF	DBF zinc finger. This domain is predicted to bind metal ions and is often found associated with pfam00533 and pfam02178. It was first identified in the Drosophila chiffon gene product, and is associated with initiation of DNA replication.	GO:0006974|cellular response to DNA damage stimulus;GO:0071960|maintenance of mitotic sister chromatid cohesion, centromeric;GO:0033314|mitotic DNA replication checkpoint;GO:0043392|negative regulation of DNA binding;GO:0018105|peptidyl-serine phosphorylation;GO:1903468|positive regulation of DNA replication initiation;GO:0071902|positive regulation of protein serine/threonine kinase activity;GO:…	GO:0031431|Dbf4-dependent protein kinase complex;GO:0044732|mitotic spindle pole body;GO:0005634|nucleus;	GO:0003676|nucleic acid binding;GO:0030295|protein kinase activator activity;GO:0043539|protein serine/threonine kinase activator activity;GO:0008270|zinc ion binding;	K02309	DBF4; regulatory subunit for Cdc7p protein kinase
Supercontig_1.149	17726	17904	WT_peak_2115	17468	19468	Downstream2k	-	178	BC1G_14803	gi|60812885|gb|AAX36236.1|	325	4e-28	myxovirus resistance 1 [synthetic construct]	.	.	.	.	Q2KTC2	151	2e-37	Interferon-induced GTP-binding protein Mx	YLL001w	102	9e-22	COG0699	pfam00350	Dynamin_N	Dynamin family.	.	GO:0005737|cytoplasm;	GO:0005525|GTP binding;GO:0003924|GTPase activity;	.	.
Supercontig_1.149	78679	78958	WT_peak_2127	77255	79255	Downstream2k	-	279	BC1G_14825	.	.	.	.	.	.	.	.	.	.	.	.	.	.	.	.	pfam14613	DUF4449	Protein of unknown function (DUF4449). This is a fungal DUF of unknown function.	.	.	.	.	.
Supercontig_1.15	10838	11042	WT_peak_2132	10500	12500	Downstream2k	-	204	BC1G_04113	.	.	.	.	.	.	.	.	.	.	.	.	.	.	.	.	pfam11853	DUF3373	Protein of unknown function (DUF3373). This family of proteins are functionally uncharacterized. This protein is found in bacteria. Proteins in this family are typically between 472 to 574 amino acids in length.	.	.	.	.	.
Supercontig_1.15	20874	21105	WT_peak_2134	20454	22454	Downstream2k	-	231	BC1G_04116	gi|497489938|ref|WP_009804136.1|	317	3e-30	hypothetical protein [Oceanicola batsensis]	.	.	.	.	.	.	.	.	AGc405	104	5e-25	COG0492	pfam07992	Pyr_redox_2	Pyridine nucleotide-disulphide oxidoreductase. This family includes both class I and class II oxidoreductases and also NADH oxidases and peroxidases. This domain is actually a small NADH binding domain within a larger FAD binding domain.	.	.	.	.	.
Supercontig_1.15	29430	29714	WT_peak_2136	28991	30991	Downstream2k	+	284	BC1G_04118	.	.	.	.	.	.	.	.	.	.	.	.	.	.	.	.	pfam01295	Adenylate_cycl	Adenylate cyclase, class-I.	.	.	.	.	.
Supercontig_1.15	60381	60656	WT_peak_2145	58910	60910	Downstream2k	+	275	BC1G_04129	gi|655448944|ref|WP_028832511.1|	138	3e-06	hypothetical protein [Proteobacteria bacterium JGI 0000113-E04]	.	.	.	.	Q06712	218	2e-62	Nuc-1 negative regulatory protein preg	.	.	.	.	pfam08613	Cyclin	Cyclin. This family includes many different cyclin proteins. Members include the G1/S-specific cyclin pas1, and the phosphate system cyclin PHO80/PHO85.	GO:0000079|regulation of cyclin-dependent protein serine/threonine kinase activity;GO:0006355|regulation of transcription, DNA-templated;GO:0006351|transcription, DNA-templated;	.	.	.	.
Supercontig_1.15	66390	66612	WT_peak_2149	64963	66963	Downstream2k	-	222	BC1G_04133	.	.	.	.	.	.	.	.	.	.	.	.	.	.	.	.	pfam09430	DUF2012	Protein of unknown function (DUF2012). This is a eukaryotic family of uncharacterized proteins.	.	.	.	.	.
Supercontig_1.15	131000	131166	WT_peak_2166	130913	132913	Downstream2k	+	166	BC1G_04155	gi|901669446|emb|CQB88753.1|	438	6e-47	GTP-binding protein LepA [Chlamydia trachomatis]	.	.	.	.	C5JRK2	267	2e-83	Translation factor GUF1, mitochondrial	SPAC1B3.04c	167	5e-47	COG0481	pfam06421	LepA_C	GTP-binding protein LepA C-terminus. This family consists of the C-terminal region of several pro- and eukaryotic GTP-binding LepA proteins.	GO:0045727|positive regulation of translation;GO:0006412|translation;	GO:0005743|mitochondrial inner membrane;GO:0005761|mitochondrial ribosome;	GO:0005525|GTP binding;GO:0003924|GTPase activity;GO:0043022|ribosome binding;	.	.
Supercontig_1.15	131000	131166	WT_peak_2166	129464	131464	Downstream2k	-	166	BC1G_04156	.	.	.	.	.	.	.	.	O94611	108	3e-25	Meiotically up-regulated gene 65 protein	.	.	.	.	pfam06728	PIG-U	GPI transamidase subunit PIG-U. Many eukaryotic proteins are anchored to the cell surface via glycosylphosphatidylinositol (GPI), which is posttranslationally attached to the carboxyl-terminus by GPI transamidase. The mammalian GPI transamidase is a complex of at least four subunits, GPI8, GAA1, PIG-S, and PIG-T. PIG-U is thought to represent a fifth subunit in this complex and may be involved in…	GO:0030437|ascospore formation;	GO:0016021|integral component of membrane;	.	.	.
Supercontig_1.15	150177	150387	WT_peak_2173	149575	151575	Downstream2k	-	210	BC1G_04166	.	.	.	.	.	.	.	.	.	.	.	.	.	.	.	.	pfam05695	DUF825	Plant protein of unknown function (DUF825). This family consists of several plant proteins greater than 1000 residues in length. The function of this family is unknown.	.	.	.	.	.
Supercontig_1.15	202200	202518	WT_peak_2184	201428	203428	Downstream2k	+	318	BC1G_04186	gi|496238440|ref|WP_008951825.1|	1422	0	asparagine synthetase B [Alishewanella jeotgali]	.	.	.	.	P49089	749	0	Asparagine synthetase [glutamine-hydrolyzing] 1	YPR145w	749	0	COG0367	pfam00733	Asn_synthase	Asparagine synthase. This family is always found associated with pfam00310. Members of this family catalyse the conversion of aspartate to asparagine.	GO:0006529|asparagine biosynthetic process;GO:0006541|glutamine metabolic process;GO:0070981|L-asparagine biosynthetic process;	GO:0005829|cytosol;	GO:0004066|asparagine synthase (glutamine-hydrolyzing) activity;GO:0005524|ATP binding;GO:0042803|protein homodimerization activity;	K01953	asnB, ASNS; asparagine synthase (glutamine-hydrolysing) [EC:6.3.5.4]
Supercontig_1.15	202200	202518	WT_peak_2184	201757	203757	Downstream2k	-	318	BC1G_04188	gi|493959375|ref|WP_006902954.1|	187	8e-14	molecular chaperone DnaJ [Thermaerobacter subterraneus]	.	.	.	.	Q38813	77.4	5e-16	Chaperone protein dnaJ 1, mitochondrial	CT341	71.6	2e-14	COG0484	pfam00226	DnaJ	DnaJ domain. DnaJ domains (J-domains) are associated with hsp70 heat-shock system and it is thought that this domain mediates the interaction. DnaJ-domain is therefore part of a chaperone (protein folding) system. The T-antigens, although not in Prosite are confirmed as DnaJ containing domains from literature.	GO:0006457|protein folding;GO:0009408|response to heat;	GO:0005739|mitochondrion;	GO:0005524|ATP binding;GO:0046872|metal ion binding;	.	.
Supercontig_1.15	291412	291584	WT_peak_2201	290218	292218	Downstream2k	+	172	BC1G_04229	.	.	.	.	.	.	.	.	.	.	.	.	.	.	.	.	pfam03345	DDOST_48kD	Oligosaccharyltransferase 48 kDa subunit beta. Members of this family are involved in asparagine-linked protein glycosylation. In particular, dolichyl-diphosphooligosaccharide-protein glycosyltransferase (DDOST), also known as oligosaccharyltransferase EC:2.4.1.119, transfers the high-mannose sugar GlcNAc(2)-Man(9)-Glc(3) from a dolichol-linked donor to an asparagine acceptor in a consensus Asn-X…	.	.	.	.	.
Supercontig_1.15	291412	291584	WT_peak_2201	291467	293467	Downstream2k	+	117	BC1G_04230	gi|651591045|ref|WP_026586021.1|	524	2e-61	3-ketoacyl-ACP reductase [Bacillus sp. NSP9.1]	.	.	.	.	P87025	449	3e-158	Trihydroxynaphthalene reductase	.	.	.	.	pfam13561	adh_short_C2	Enoyl-(Acyl carrier protein) reductase.	GO:0042438|melanin biosynthetic process;	.	GO:0016491|oxidoreductase activity;	.	.
Supercontig_1.150	9525	9718	WT_peak_2231	8297	10297	Downstream2k	+	193	BC1G_14880	gi|13346451|gb|AAK19746.1|AF347016_1	1182	1e-157	3-isopropylmalate dehydrogenase [Shuttle vector pYT3]	.	.	.	.	Q9Y897	551	0	3-isopropylmalate dehydrogenase	YCL018w	460	3e-160	COG0473	pfam00180	Iso_dh	Isocitrate/isopropylmalate dehydrogenase.	GO:0009082|branched-chain amino acid biosynthetic process;GO:0009098|leucine biosynthetic process;	GO:0005737|cytoplasm;	GO:0003862|3-isopropylmalate dehydrogenase activity;GO:0000287|magnesium ion binding;GO:0051287|NAD binding;	.	.
Supercontig_1.150	9933	10092	WT_peak_2232	8297	10297	Downstream2k	+	159	BC1G_14880	gi|13346451|gb|AAK19746.1|AF347016_1	1182	1e-157	3-isopropylmalate dehydrogenase [Shuttle vector pYT3]	.	.	.	.	Q9Y897	551	0	3-isopropylmalate dehydrogenase	YCL018w	460	3e-160	COG0473	pfam00180	Iso_dh	Isocitrate/isopropylmalate dehydrogenase.	GO:0009082|branched-chain amino acid biosynthetic process;GO:0009098|leucine biosynthetic process;	GO:0005737|cytoplasm;	GO:0003862|3-isopropylmalate dehydrogenase activity;GO:0000287|magnesium ion binding;GO:0051287|NAD binding;	.	.
Supercontig_1.150	33620	33818	WT_peak_2237	32308	34308	Downstream2k	+	198	BC1G_14889	.	.	.	.	.	.	.	.	.	.	.	.	.	.	.	.	pfam15361	RIC3	Resistance to inhibitors of cholinesterase homologue 3. RIC3 is a protein associated with nicotinic acetylcholine receptors (nAChRs), neurotransmitter-gated ion channels expressed at the neuromuscular junction and within the central and peripheral nervous systems. It can enhance functional expression of multiple nAChR subtypes. RIC3 promotes functional expression of homomeric alpha-7 and alpha-8 …	.	.	.	.	.
Supercontig_1.151	23210	23411	WT_peak_2261	22807	24807	Downstream2k	-	201	BC1G_14531	gi|649128613|gb|AIC57391.1|	232	4e-17	ALG10, partial [synthetic construct]	.	.	.	.	P0C147	53.9	3e-06	Dol-P-Glc:Glc(2)Man(9)GlcNAc(2)-PP-Dol alpha-1,2-glucosyltransferase	.	.	.	.	pfam04922	DIE2_ALG10	DIE2/ALG10 family. The ALG10 protein from Saccharomyces cerevisiae encodes the alpha-1,2 glucosyltransferase of the endoplasmic reticulum. This protein has been characterized in rat as potassium channel regulator 1.	GO:0006488|dolichol-linked oligosaccharide biosynthetic process;GO:0006486|protein glycosylation;	GO:0005789|endoplasmic reticulum membrane;GO:0016021|integral component of membrane;	GO:0004583|dolichyl-phosphate-glucose-glycolipid alpha-glucosyltransferase activity;	K03850	ALG10; alpha-1,2-glucosyltransferase [EC:2.4.1.256]
Supercontig_1.151	61142	61319	WT_peak_2268	60152	62152	Downstream2k	+	177	BC1G_14541	gi|550891725|ref|WP_022652553.1|	946	6e-118	fatty acid--CoA ligase [Aquaspirillum serpens]	.	.	.	.	O31826	303	9e-95	Putative acyl-CoA synthetase YngI	RSc0442	343	2e-110	COG0318	pfam00501	AMP-binding	AMP-binding enzyme.	GO:0008152|metabolic process;	.	GO:0005524|ATP binding;GO:0016874|ligase activity;	K00666	K00666; fatty-acyl-CoA synthase [EC:6.2.1.-]
Supercontig_1.151	61142	61319	WT_peak_2268	59232	61232	Downstream2k	-	90	BC1G_14542	gi|739842640|ref|WP_037693542.1|	317	3e-30	MFS transporter [Streptomyces atratus]	.	.	.	.	Q9P6J0	129	5e-33	Uncharacterized transporter C1683.12	.	.	.	.	pfam07690	MFS_1	Major Facilitator Superfamily.	GO:0006820|anion transport;GO:0055085|transmembrane transport;	GO:0005783|endoplasmic reticulum;GO:0016021|integral component of membrane;GO:0005886|plasma membrane;	GO:0022857|transmembrane transporter activity;	.	.
Supercontig_1.151	71187	71472	WT_peak_2273	69339	71339	Downstream2k	+	152	BC1G_14545	.	.	.	.	.	.	.	.	.	.	.	.	.	.	.	.	pfam13247	Fer4_11	4Fe-4S dicluster domain. Superfamily includes proteins containing domains which bind to iron-sulfur clusters. Members include bacterial ferredoxins, various dehydrogenases, and various reductases. Structure of the domain is an alpha-antiparallel beta sandwich. Domain contains two 4Fe4S clusters.	.	.	.	.	.
Supercontig_1.151	71187	71472	WT_peak_2273	70450	72450	Downstream2k	+	285	BC1G_14546	.	.	.	.	.	.	.	.	.	.	.	.	.	.	.	.	.	.	.	.	.	.	.	.
Supercontig_1.151	71187	71472	WT_peak_2273	69394	71394	Downstream2k	-	207	BC1G_14547	.	.	.	.	.	.	.	.	.	.	.	.	.	.	.	.	pfam13868	Trichoplein	tumor suppressor, Mitostatin. Trichoplein or mitostatin, was first defined as a meiosis-specific nuclear structural protein. It has since been linked with mitochondrial movement. It is associated with the mitochondrial outer membrane, and over-expression leads to reduction in mitochondrial motility whereas lack of it enhances mitochondrial movement. The activity appears to be mediated through bin…	.	.	.	.	.
Supercontig_1.151	71187	71472	WT_peak_2273	70558	72558	Downstream2k	-	285	BC1G_14548	.	.	.	.	.	.	.	.	.	.	.	.	.	.	.	.	pfam05024	Gpi1	N-acetylglucosaminyl transferase component (Gpi1). Glycosylphosphatidylinositol (GPI) represents an important anchoring molecule for cell surface proteins.The first step in its synthesis is the transfer of N-acetylglucosamine (GlcNAc) from UDP-N-acetylglucosamine to phosphatidylinositol (PI). This chemically simple step is genetically complex because three or four genes are required in both yeast…	.	.	.	.	.
Supercontig_1.151	75075	75250	WT_peak_2275	73194	75194	Downstream2k	-	119	BC1G_14549	.	.	.	.	.	.	.	.	P87242	85.1	1e-19	HD domain-containing protein C4G3.17	SPCC4G3.17	85.1	4e-20	COG1896	pfam13023	HD_3	HD domain. HD domains are metal dependent phosphohydrolases.	.	GO:0005829|cytosol;GO:0005634|nucleus;	.	K07023	K07023; putative hydrolases of HD superfamily
Supercontig_1.152	33240	33600	WT_peak_2285	32725	34725	Downstream2k	+	360	BC1G_14669	gi|494431513|ref|WP_007225069.1|	390	5e-38	flavIN-CONTAINING MONOOXYGENASE 3 [marine gamma proteobacterium HTCC2143]	.	.	.	.	Q9HFE4	229	5e-67	Thiol-specific monooxygenase	SPBP16F5.08c	229	2e-67	COG2072	pfam00743	FMO-like	Flavin-binding monooxygenase-like. This family includes FMO proteins, cyclohexanone mono-oxygenase and a number of different mono-oxygenases.	GO:0055114|oxidation-reduction process;	GO:0005739|mitochondrion;	GO:0050660|flavin adenine dinucleotide binding;GO:0004497|monooxygenase activity;GO:0004499|N,N-dimethylaniline monooxygenase activity;GO:0050661|NADP binding;	.	.
Supercontig_1.152	44087	44252	WT_peak_2287	42714	44714	Downstream2k	+	165	BC1G_14674	gi|850537898|ref|WP_048052470.1|	318	1e-29	hypothetical protein, partial [Sulfolobus islandicus]	.	.	.	.	Q01484	85.1	1e-15	Ankyrin-2	all2748	75.5	1e-13	COG0666	pfam12796	Ank_2	Ankyrin repeats (3 copies).	GO:0086014|atrial cardiac muscle cell action potential;GO:0086066|atrial cardiac muscle cell to AV node cell communication;GO:0003283|atrial septum development;GO:0006874|cellular calcium ion homeostasis;GO:0034613|cellular protein localization;GO:0006888|ER to Golgi vesicle-mediated transport;GO:0086046|membrane depolarization during SA node cell action potential;GO:0030913|paranodal junction as…	GO:0031672|A band;GO:0016324|apical plasma membrane;GO:0016323|basolateral plasma membrane;GO:0043034|costamere;GO:0005856|cytoskeleton;GO:0005829|cytosol;GO:0014704|intercalated disc;GO:0005622|intracellular;GO:0031430|M band;GO:0045121|membrane raft;GO:0043005|neuron projection;GO:0005886|plasma membrane;GO:0045211|postsynaptic membrane;GO:0042383|sarcolemma;GO:0030315|T-tubule;GO:0030018|Z dis…	GO:0051117|ATPase binding;GO:0008093|cytoskeletal adaptor activity;GO:0019899|enzyme binding;GO:0044325|ion channel binding;GO:0030674|protein binding, bridging;GO:0019901|protein kinase binding;GO:0030507|spectrin binding;GO:0005200|structural constituent of cytoskeleton;	K10380	ANK; ankyrin
Supercontig_1.152	44087	44252	WT_peak_2287	43580	45580	Downstream2k	+	165	BC1G_14675	.	.	.	.	.	.	.	.	.	.	.	.	.	.	.	.	pfam07258	HCaRG	HCaRG protein. This family consists of several mammalian HCaRG(hypertension-related, calcium-regulated gene) proteins. HCaRG is negatively regulated by extracellular calcium concentration, and its basal mRNA levels are higher in hypertensive animals. HCaRG is a nuclear protein potentially involved in the control of cell proliferation.	.	.	.	.	.
Supercontig_1.152	44087	44252	WT_peak_2287	43044	45044	Downstream2k	-	165	BC1G_14676	.	.	.	.	.	.	.	.	.	.	.	.	.	.	.	.	pfam13478	XdhC_C	XdhC Rossmann domain. This entry is the rossmann domain found in the Xanthine dehydrogenase accessory protein.	.	.	.	.	.
Supercontig_1.152	54769	54971	WT_peak_2291	53842	55842	Downstream2k	-	202	BC1G_14680	.	.	.	.	.	.	.	.	.	.	.	.	.	.	.	.	pfam11927	DUF3445	Protein of unknown function (DUF3445). This family of proteins are functionally uncharacterized. This protein is found in bacteria and eukaryotes. Proteins in this family are typically between 264 to 418 amino acids in length. This protein has a conserved RLP sequence motif. This protein has two completely conserved R residues that may be functionally important.	.	.	.	.	.
Supercontig_1.153	48991	49157	WT_peak_2314	47536	49536	Downstream2k	+	166	BC1G_14613	.	.	.	.	.	.	.	.	.	.	.	.	.	.	.	.	pfam07600	DUF1564	Protein of unknown function (DUF1564). A family of paralogous proteins in Leptospira interrogans. Several have been annotated as possible CopG-like transcriptional regulators (see pfam01402).	.	.	.	.	.
Supercontig_1.154	20306	20515	WT_peak_2326	20343	22343	Downstream2k	+	172	BC1G_14192	.	.	.	.	.	.	.	.	Q86K80	175	5e-47	RUS1 family protein homolog	.	.	.	.	pfam04884	DUF647	Vitamin B6 photo-protection and homoeostasis. In plants, this domain plays a role in auxin-transport, plant growth and development and appears to be expressed by all cells in the plant as well as in plastids. The family has been shown to play a role in vitamin B6 photo-protection and homoeostasis in plants.	.	GO:0016021|integral component of membrane;	.	.	.
Supercontig_1.154	20306	20515	WT_peak_2326	18914	20914	Downstream2k	-	209	BC1G_14193	gi|655446670|ref|WP_028830594.1|	384	5e-40	hypothetical protein [Proteobacteria bacterium JGI 0000113-E04]	.	.	.	.	O13962	185	6e-55	Putative cytochrome c1 heme lyase	.	.	.	.	pfam01265	Cyto_heme_lyase	Cytochrome c/c1 heme lyase.	.	GO:0005829|cytosol;GO:0005743|mitochondrial inner membrane;GO:0005634|nucleus;	GO:0004408|holocytochrome-c synthase activity;GO:0046872|metal ion binding;	K01764	E4.4.1.17; cytochrome c heme-lyase [EC:4.4.1.17]
Supercontig_1.155	57312	57605	WT_peak_2345	57098	59098	Downstream2k	-	293	BC1G_14710	gi|823669766|gb|AKI70095.1|	408	1e-39	SLC47A1, partial [synthetic construct]	.	.	.	.	Q10085	454	7e-154	Uncharacterized transporter C11D3.06	SPAC11D3.06	454	2e-154	COG0534	pfam01554	MatE	MatE. The MatE domain	GO:0006855|drug transmembrane transport;	GO:0000329|fungal-type vacuole membrane;GO:0005794|Golgi apparatus;GO:0016021|integral component of membrane;	GO:0015297|antiporter activity;GO:0015238|drug transmembrane transporter activity;	K03327	TC.MATE, SLC47A, norM, mdtK, dinF; multidrug resistance protein, MATE family
Supercontig_1.155	58493	58668	WT_peak_2346	57985	59985	Downstream2k	+	175	BC1G_14709	.	.	.	.	.	.	.	.	.	.	.	.	.	.	.	.	pfam09405	Btz	CASC3/Barentsz eIF4AIII binding. This domain is found on CASC3 (cancer susceptibility candidate gene 3 protein) which is also known as Barentsz (Btz). CASC3 is a component of the EJC (exon junction complex) which is a complex that is involved in post-transcriptional regulation of mRNA in metazoa. The complex is formed by the association of four proteins (eIF4AIII, Barentsz, Mago, and Y14), mRNA, …	.	.	.	.	.
Supercontig_1.155	58493	58668	WT_peak_2346	57098	59098	Downstream2k	-	175	BC1G_14710	gi|823669766|gb|AKI70095.1|	408	1e-39	SLC47A1, partial [synthetic construct]	.	.	.	.	Q10085	454	7e-154	Uncharacterized transporter C11D3.06	SPAC11D3.06	454	2e-154	COG0534	pfam01554	MatE	MatE. The MatE domain	GO:0006855|drug transmembrane transport;	GO:0000329|fungal-type vacuole membrane;GO:0005794|Golgi apparatus;GO:0016021|integral component of membrane;	GO:0015297|antiporter activity;GO:0015238|drug transmembrane transporter activity;	K03327	TC.MATE, SLC47A, norM, mdtK, dinF; multidrug resistance protein, MATE family
Supercontig_1.156	32041	32225	WT_peak_2364	30768	32768	Downstream2k	-	184	BC1G_14859	.	.	.	.	.	.	.	.	.	.	.	.	.	.	.	.	pfam04138	GtrA	GtrA-like protein. Members of this family are predicted to be integral membrane proteins with three or four transmembrane spans. They are involved in the synthesis of cell surface polysaccharides. The GtrA family are a subset of this family. GtrA is predicted to be an integral membrane protein with 4 transmembrane spans. It is involved is in O antigen modification by Shigella flexneri bacteriopha…	.	.	.	.	.
Supercontig_1.156	32041	32225	WT_peak_2364	31036	33036	Downstream2k	+	184	BC1G_14858	.	.	.	.	.	.	.	.	.	.	.	.	.	.	.	.	pfam02948	Amelogenin	Amelogenin. Amelogenins play a role in biomineralisation. They seem to regulate the formation of crystallites during the secretory stage of tooth enamel development. thought to play a major role in the structural organisation and mineralisation of developing enamel. They are found in the extracellular matrix. Mutations in X-chromosomal amelogenin can cause Amelogenesis imperfecta.	.	.	.	.	.
Supercontig_1.156	32041	32225	WT_peak_2364	31657	33657	Downstream2k	-	184	BC1G_14860	gi|753849799|ref|WP_041605414.1|	401	4e-42	3-alpha,7-alpha,12-alpha-trihydroxy-5-beta-cholest-24-enoyl-CoA hydratase, partial [Tistrella mobilis]	.	.	.	.	Q9VXJ0	132	8e-33	Peroxisomal multifunctional enzyme type 2	YKR009c_2	121	7e-31	COG2030	pfam01575	MaoC_dehydratas	MaoC like domain. The maoC gene is part of a operon with maoA which is involved in the synthesis of monoamine oxidase. The MaoC protein is found to share similarity with a wide variety of enzymes; estradiol 17 beta-dehydrogenase 4, peroxisomal hydratase-dehydrogenase-epimerase, fatty acid synthase beta subunit. Several bacterial proteins that are composed solely of this domain have (R)-specific e…	GO:0033540|fatty acid beta-oxidation using acyl-CoA oxidase;	GO:0005777|peroxisome;	GO:0080023|3R-hydroxyacyl-CoA dehydratase activity;GO:0004300|enoyl-CoA hydratase activity;GO:0016616|oxidoreductase activity, acting on the CH-OH group of donors, NAD or NADP as acceptor;GO:0042803|protein homodimerization activity;	K12405	HSD17B4; 3-hydroxyacyl-CoA dehydrogenase / 3a,7a,12a-trihydroxy-5b-cholest-24-enoyl-CoA hydratase [EC:1.1.1.35 4.2.1.107]
Supercontig_1.156	47834	48024	WT_peak_2365	47341	49341	Downstream2k	-	190	BC1G_14866	gi|383296762|gb|EIC85075.1|	318	7e-30	oxidoreductase domain-containing protein [Serratia sp. M24T3]	.	.	.	.	.	.	.	.	DR1362	79	9e-16	COG0673	pfam01408	GFO_IDH_MocA	Oxidoreductase family, NAD-binding Rossmann fold. This family of enzymes utilize NADP or NAD. This family is called the GFO/IDH/MOCA family in swiss-prot.	.	.	.	.	.
Supercontig_1.156	49884	50161	WT_peak_2366	50021	52021	Downstream2k	-	140	BC1G_14867	.	.	.	.	.	.	.	.	.	.	.	.	.	.	.	.	pfam11874	DUF3394	Domain of unknown function (DUF3394). This domain is functionally uncharacterized. This domain is found in bacteria. This presumed domain is about 190 amino acids in length. This domain is found associated with pfam06808.	.	.	.	.	.
Supercontig_1.156	49884	50161	WT_peak_2366	48490	50490	Downstream2k	+	277	BC1G_14865	.	.	.	.	.	.	.	.	Q6C5F1	65.1	4e-09	UPF0507 protein YALI0E18612g	.	.	.	.	pfam02204	VPS9	Vacuolar sorting protein 9 (VPS9) domain. This domain acts as a GDP-GTP exchange factor (GEF). It activates Rab GTPases by stimulating the release of GDP and allowing GTP to bind.	.	.	GO:0035091|phosphatidylinositol binding;	.	.
Supercontig_1.157	59912	60186	WT_peak_2388	59267	61267	Downstream2k	-	274	BC1G_14404	gi|752636599|ref|WP_041305562.1|	323	2e-29	hypothetical protein, partial [Kyrpidia tusciae]	.	.	.	.	P28745	238	1e-68	Protein pim1	SPBC557.03c	238	3e-69	COG5184	pfam00415	RCC1	Regulator of chromosome condensation (RCC1) repeat.	GO:0051301|cell division;GO:0007067|mitotic nuclear division;GO:0010972|negative regulation of G2/M transition of mitotic cell cycle;GO:0046827|positive regulation of protein export from nucleus;GO:0031291|Ran protein signal transduction;GO:0007096|regulation of exit from mitosis;GO:1901673|regulation of mitotic spindle assembly;GO:0032888|regulation of mitotic spindle elongation;	GO:1990023|mitotic spindle midzone;GO:0000790|nuclear chromatin;GO:0005634|nucleus;	GO:0005087|Ran guanyl-nucleotide exchange factor activity;	K11493	RCC1; regulator of chromosome condensation
Supercontig_1.16	54209	54382	WT_peak_2431	54265	56265	Downstream2k	+	117	BC1G_03622	.	.	.	.	.	.	.	.	.	.	.	.	.	.	.	.	pfam08702	Fib_alpha	Fibrinogen alpha/beta chain family. Fibrinogen is a protein involved in platelet aggregation and is essential for the coagulation of blood. This domain forms part of the central coiled coiled region of the protein which is formed from two sets of three non-identical chains (alpha, beta and gamma).	.	.	.	.	.
Supercontig_1.16	111014	111215	WT_peak_2447	109845	111845	Downstream2k	-	201	BC1G_03645	.	.	.	.	.	.	.	.	.	.	.	.	.	.	.	.	pfam08614	ATG16	Autophagy protein 16 (ATG16). Autophagy is a ubiquitous intracellular degradation system for eukaryotic cells. During autophagy, cytoplasmic components are enclosed in autophagosomes and delivered to lysosomes/vacuoles. ATG16 (also known as Apg16) has been shown to be bind to Apg5 and is required for the function of the Apg12p-Apg5p conjugate in the yeast autophagy pathway.	.	.	.	.	.
Supercontig_1.16	113046	113233	WT_peak_2448	112936	114936	Downstream2k	-	187	BC1G_03646	.	.	.	.	.	.	.	.	.	.	.	.	.	.	.	.	pfam05701	WEMBL	Weak chloroplast movement under blue light. WEMBL consists of several plant proteins required for the chloroplast avoidance response under high intensity blue light. This avoidance response consists in the relocation of chloroplasts on the anticlinal side of exposed cells. Acts in association with PMI2 to maintain the velocity of chloroplast photo-relocation movement via the regulation of cp-acti…	.	.	.	.	.
Supercontig_1.16	143136	143478	WT_peak_2454	142377	144377	Downstream2k	+	342	BC1G_03654	gi|901667987|emb|CQB89444.1|	651	3e-77	Protein of uncharacterised function DUF89 [Chlamydia trachomatis]	.	.	.	.	O94725	366	2e-120	Protein-glutamate O-methyltransferase C1393.13	.	.	.	.	pfam01937	DUF89	Protein of unknown function DUF89. This family has no known function.	GO:0006479|protein methylation;	GO:0005829|cytosol;GO:0005634|nucleus;	GO:0051998|protein carboxyl O-methyltransferase activity;GO:0008757|S-adenosylmethionine-dependent methyltransferase activity;	.	.
Supercontig_1.16	143136	143478	WT_peak_2454	141516	143516	Downstream2k	-	342	BC1G_03655	.	.	.	.	.	.	.	.	.	.	.	.	.	.	.	.	pfam03944	Endotoxin_C	delta endotoxin. This family contains insecticidal toxins produced by Bacillus species of bacteria. During spore formation the bacteria produce crystals of this protein. When an insect ingests these proteins they are activated by proteolytic cleavage. The N terminus is cleaved in all of the proteins and a C terminal extension is cleaved in some members. Once activated the endotoxin binds to the g…	.	.	.	.	.
Supercontig_1.16	146443	146625	WT_peak_2456	146297	148297	Downstream2k	+	182	BC1G_03656	.	.	.	.	.	.	.	.	.	.	.	.	.	.	.	.	pfam00777	Glyco_transf_29	Glycosyltransferase family 29 (sialyltransferase). Members of this family belong to glycosyltransferase family 29.	.	.	.	.	.
Supercontig_1.16	169002	169416	WT_peak_2462	168307	170307	Downstream2k	+	414	BC1G_03665	gi|60652833|gb|AAX29111.1|	574	5e-71	ribosomal protein S7 [synthetic construct]	.	.	.	.	O43105	328	4e-113	40S ribosomal protein S7	.	.	.	.	pfam01251	Ribosomal_S7e	Ribosomal protein S7e.	GO:0042274|ribosomal small subunit biogenesis;GO:0006364|rRNA processing;GO:0006412|translation;	GO:0030686|90S preribosome;GO:0022627|cytosolic small ribosomal subunit;GO:0032040|small-subunit processome;	GO:0003735|structural constituent of ribosome;	K02993	RP-S7e, RPS7; small subunit ribosomal protein S7e
Supercontig_1.16	169002	169416	WT_peak_2462	167346	169346	Downstream2k	-	344	BC1G_03666	gi|737280980|ref|WP_035264358.1|	573	4e-58	hypothetical protein, partial [Desulfosarcina sp. BuS5]	.	.	.	.	Q9M8Y0	294	3e-81	Probable UDP-N-acetylglucosamine--peptide N-acetylglucosaminyltransferase SEC	CC1107	158	5e-39	COG3914	pfam13844	Glyco_transf_41	Glycosyl transferase family 41. This family of glycosyltransferases includes O-linked beta-N-acetylglucosamine (O-GlcNAc) transferase, an enzyme which catalyses the addition of O-GlcNAc to serine and threonine residues. In addition to its function as an O-GlcNAc transferase, human OGT also appears to proteolytically cleave the epigenetic cell-cycle regulator HCF-1.	GO:0007275|multicellular organismal development;GO:0006493|protein O-linked glycosylation;	.	GO:0016757|transferase activity, transferring glycosyl groups;	K09667	OGT; protein O-GlcNAc transferase [EC:2.4.1.255]
Supercontig_1.16	177218	177454	WT_peak_2464	176101	178101	Downstream2k	-	236	BC1G_03668	.	.	.	.	.	.	.	.	A4R1J7	1123	0	Protein transport protein SEC23	SPCC31H12.07	830	0	COG5047	pfam04811	Sec23_trunk	Sec23/Sec24 trunk domain. COPII-coated vesicles carry proteins from the endoplasmic reticulum to the Golgi complex. This vesicular transport can be reconstituted by using three cytosolic components containing five proteins: the small GTPase Sar1p, the Sec23p/24p complex, and the Sec13p/Sec31p complex. This domain is known as the trunk domain and has an alpha/beta vWA fold and forms the dimer inte…	GO:0006888|ER to Golgi vesicle-mediated transport;GO:0006886|intracellular protein transport;GO:0043581|mycelium development;	GO:0030127|COPII vesicle coat;GO:0005789|endoplasmic reticulum membrane;GO:0000139|Golgi membrane;	GO:0008270|zinc ion binding;	K14006	SEC23; protein transport protein SEC23
Supercontig_1.16	248746	248913	WT_peak_2481	248428	250428	Downstream2k	+	167	BC1G_03699	gi|901672054|emb|CQB86936.1|	396	3e-39	Myb-like DNA-binding domain [Chlamydia trachomatis]	.	.	.	.	O13493	139	3e-36	Myb-like DNA-binding protein myb-1	ECU11g1690	97.4	7e-23	COG5147	pfam00249	Myb_DNA-binding	Myb-like DNA-binding domain. This family contains the DNA binding domains from Myb proteins, as well as the SANT domain family.	.	GO:0005634|nucleus;	GO:0003677|DNA binding;	K09425	K09425; Myb-like DNA-binding protein FlbD
Supercontig_1.16	272120	272331	WT_peak_2488	270748	272748	Downstream2k	+	211	BC1G_03707	gi|544884377|ref|WP_021296563.1|	220	6e-16	hypothetical protein [Alicyclobacillus acidoterrestris]	.	.	.	.	P11636	85.1	2e-16	Quinate permease	.	.	.	.	pfam00083	Sugar_tr	Sugar (and other) transporter.	GO:0046323|glucose import;GO:0035428|hexose transmembrane transport;GO:0019630|quinate metabolic process;	GO:0005887|integral component of plasma membrane;	GO:0005355|glucose transmembrane transporter activity;GO:0005351|sugar:proton symporter activity;	.	.
Supercontig_1.16	272120	272331	WT_peak_2488	271346	273346	Downstream2k	-	211	BC1G_03708	.	.	.	.	.	.	.	.	P0CM56	414	4e-127	Probable O-acetyltransferase CAS1	.	.	.	.	pfam07779	Cas1_AcylT	10 TM Acyl Transferase domain found in Cas1p. Cas1p protein of Cryptococcus neoformans is required for the synthesis of O-acetylated glucuronoxylomannans, a consitutent of the capsule, and is critical for its virulence. The multi TM domain of the Cas1p was unified with the 10 TM Sugar Acyltransferase superfamily. This superfamily is comprised of members from the OatA, MdoC, OpgC, NolL and GumG fa…	.	GO:0016021|integral component of membrane;	GO:0016491|oxidoreductase activity;GO:0016740|transferase activity;	.	.
Supercontig_1.16	315467	315680	WT_peak_2503	315202	317202	Downstream2k	+	213	BC1G_03722	.	.	.	.	.	.	.	.	.	.	.	.	.	.	.	.	pfam01366	PRTP	Herpesvirus processing and transport protein. The members of this family are associate with capsid intermediates during packaging of the virus.	.	.	.	.	.
Supercontig_1.16	379317	379528	WT_peak_2516	379215	381215	Downstream2k	-	211	BC1G_03742	gi|654721459|ref|WP_028179029.1|	581	1e-69	MULTISPECIES: 3-oxoacyl-ACP reductase [Bradyrhizobium]	.	.	.	.	Q9RPT1	174	6e-51	Rhamnolipids biosynthesis 3-oxoacyl-[acyl-carrier-protein] reductase	.	.	.	.	pfam13561	adh_short_C2	Enoyl-(Acyl carrier protein) reductase.	.	.	GO:0004316|3-oxoacyl-[acyl-carrier-protein] reductase (NADPH) activity;	.	.
Supercontig_1.160	52087	52421	WT_peak_2536	50993	52993	Downstream2k	-	334	BC1G_14960	.	.	.	.	.	.	.	.	.	.	.	.	.	.	.	.	pfam13920	zf-C3HC4_3	Zinc finger, C3HC4 type (RING finger).	.	.	.	.	.
Supercontig_1.161	33284	33497	WT_peak_2544	31949	33949	Downstream2k	+	213	BC1G_14985	.	.	.	.	.	.	.	.	.	.	.	.	.	.	.	.	pfam00260	Protamine_P1	Protamine P1.	.	.	.	.	.
Supercontig_1.161	33284	33497	WT_peak_2544	31901	33901	Downstream2k	-	213	BC1G_14987	.	.	.	.	.	.	.	.	Q9USN4	175	1e-47	Uncharacterized transporter C1529.01	.	.	.	.	pfam07690	MFS_1	Major Facilitator Superfamily.	.	GO:0005783|endoplasmic reticulum;GO:0016021|integral component of membrane;	GO:0022857|transmembrane transporter activity;	.	.
Supercontig_1.161	39717	39925	WT_peak_2546	37995	39995	Downstream2k	-	208	BC1G_14990	gi|299767108|gb|ADJ38335.1|	448	4e-48	tyrosinase [uncultured fungus]	.	.	.	.	Q92396	362	2e-114	Tyrosinase	.	.	.	.	pfam00264	Tyrosinase	Common central domain of tyrosinase. This family also contains polyphenol oxidases and some hemocyanins. Binds two copper ions via two sets of three histidines. This family is related to pfam00372.	GO:0042438|melanin biosynthetic process;	.	GO:0046872|metal ion binding;GO:0004503|monophenol monooxygenase activity;	.	.
Supercontig_1.162	13864	14287	WT_peak_2554	13883	15883	Downstream2k	+	404	BC1G_15032	gi|493682511|ref|WP_006632668.1|	358	4e-37	hypothetical protein [Microcoleus vaginatus]	.	.	.	.	.	.	.	.	.	.	.	.	pfam09414	RNA_ligase	RNA ligase. This is a family of RNA ligases. The enzyme repairs RNA strand breaks in nicked DNA:RNA and RNA:RNA but not in DNA:DNA duplexes.	.	.	.	.	.
Supercontig_1.162	13864	14287	WT_peak_2554	13315	15315	Downstream2k	-	423	BC1G_15033	gi|269790364|gb|ACZ42505.1|	679	3e-77	Arylsulfotransferase [Thermobaculum terrenum ATCC BAA-798]	.	.	.	.	.	.	.	.	.	.	.	.	pfam14269	Arylsulfotran_2	Arylsulfotransferase (ASST).	.	.	.	.	.
Supercontig_1.162	14516	14783	WT_peak_2555	13883	15883	Downstream2k	+	267	BC1G_15032	gi|493682511|ref|WP_006632668.1|	358	4e-37	hypothetical protein [Microcoleus vaginatus]	.	.	.	.	.	.	.	.	.	.	.	.	pfam09414	RNA_ligase	RNA ligase. This is a family of RNA ligases. The enzyme repairs RNA strand breaks in nicked DNA:RNA and RNA:RNA but not in DNA:DNA duplexes.	.	.	.	.	.
Supercontig_1.162	14516	14783	WT_peak_2555	13315	15315	Downstream2k	-	267	BC1G_15033	gi|269790364|gb|ACZ42505.1|	679	3e-77	Arylsulfotransferase [Thermobaculum terrenum ATCC BAA-798]	.	.	.	.	.	.	.	.	.	.	.	.	pfam14269	Arylsulfotran_2	Arylsulfotransferase (ASST).	.	.	.	.	.
Supercontig_1.162	30205	30400	WT_peak_2559	29485	31485	Downstream2k	-	195	BC1G_15039	.	.	.	.	.	.	.	.	A0JPH4	81.3	4e-14	Sterol regulatory element-binding protein cleavage-activating protein	.	.	.	.	pfam12349	Sterol-sensing	Sterol-sensing domain of SREBP cleavage-activation. Sterol regulatory element-binding proteins (SREBPs) are membrane-bound transcription factors that promote lipid synthesis in animal cells. They are embedded in the membranes of the endoplasmic reticulum (ER) in a helical hairpin orientation and are released from the ER by a two-step proteolytic process. Proteolysis begins when the SREBPs are cle…	GO:0008203|cholesterol metabolic process;GO:0032933|SREBP signaling pathway;	GO:0005789|endoplasmic reticulum membrane;GO:0012507|ER to Golgi transport vesicle membrane;GO:0000139|Golgi membrane;GO:0016021|integral component of membrane;	GO:0015485|cholesterol binding;	.	.
Supercontig_1.162	48257	48439	WT_peak_2561	47628	49628	Downstream2k	-	182	BC1G_15045	gi|649127837|gb|AIC57144.1|	528	1e-60	ADCK4, partial [synthetic construct]	.	.	.	.	Q92338	247	2e-76	Protein ABC1 homolog, mitochondrial	SPBC2D10.18	247	5e-77	COG0661	pfam01769	MgtE	Divalent cation transporter. This region is the integral membrane part of the eubacterial MgtE family of magnesium transporters. Related regions are found also in archaebacterial and eukaryotic proteins. All the archaebacterial and eukaryotic examples have two copies of the region. This suggests that the eubacterial examples may act as dimers. Members of this family probably transport Mg2+ or oth…	GO:0006744|ubiquinone biosynthetic process;GO:0032194|ubiquinone biosynthetic process via 3,4-dihydroxy-5-polyprenylbenzoate;	GO:0005739|mitochondrion;	.	K08869	ADCK, ABC1; aarF domain-containing kinase
Supercontig_1.163	16625	16837	WT_peak_2566	15195	17195	Downstream2k	+	212	BC1G_15136	.	.	.	.	.	.	.	.	.	.	.	.	.	.	.	.	pfam15461	BCD	Beta-carotene 15,15'-dioxygenase. BCD is a family of bacterial and archaeal proteins is found in bacteria and archaea that catalyse or regulate the conversion of beta-carotene to retinal. Characterisation of BCD proteins shows them to cleave beta-carotene at its central double bond (15,15###) to yield two molecules of all-trans-retinal. However, the oxygen atom of retinal originated not from wate…	.	.	.	.	.
Supercontig_1.163	16625	16837	WT_peak_2566	16357	18357	Downstream2k	-	212	BC1G_15138	.	.	.	.	.	.	.	.	.	.	.	.	.	.	.	.	pfam05817	Ribophorin_II	Oligosaccharyltransferase subunit Ribophorin II. This family contains eukaryotic Ribophorin II (RPN2) proteins. The mammalian oligosaccharyltransferase (OST) is a protein complex that effects the cotranslational N-glycosylation of newly synthesized polypeptides, and is composed of the following proteins: ribophorins I and II (RI and RII), OST48, and Dadl, N33/IAP, OST4, STT3. The family also incl…	.	.	.	.	.
Supercontig_1.163	17434	17601	WT_peak_2567	16782	18782	Downstream2k	+	167	BC1G_15137	gi|126513558|gb|ABO15891.1|	249	9e-24	translation initiation factor eIF1 [synthetic construct]	.	.	.	.	P32911	114	4e-31	Eukaryotic translation initiation factor eIF-1	YNL244c	114	1e-31	COG0023	pfam01253	SUI1	Translation initiation factor SUI1.	GO:0001731|formation of translation preinitiation complex;GO:1990145|maintenance of translational fidelity;GO:0006417|regulation of translation;	GO:0016282|eukaryotic 43S preinitiation complex;GO:0043614|multi-eIF complex;	GO:0043024|ribosomal small subunit binding;GO:0003743|translation initiation factor activity;GO:0031369|translation initiation factor binding;	K03113	EIF1, SUI1; translation initiation factor 1
Supercontig_1.163	17434	17601	WT_peak_2567	16357	18357	Downstream2k	-	167	BC1G_15138	.	.	.	.	.	.	.	.	.	.	.	.	.	.	.	.	pfam05817	Ribophorin_II	Oligosaccharyltransferase subunit Ribophorin II. This family contains eukaryotic Ribophorin II (RPN2) proteins. The mammalian oligosaccharyltransferase (OST) is a protein complex that effects the cotranslational N-glycosylation of newly synthesized polypeptides, and is composed of the following proteins: ribophorins I and II (RI and RII), OST48, and Dadl, N33/IAP, OST4, STT3. The family also incl…	.	.	.	.	.
Supercontig_1.164	393	585	WT_peak_2576	0	1033	Downstream2k	-	192	BC1G_15078	gi|501189652|ref|WP_012232670.1|	1022	9e-132	fructose-2,6-bisphosphate 2-phosphatase [Sorangium cellulosum]	.	.	.	.	P32604	490	2e-169	Fructose-2,6-bisphosphatase	YJL155c_2	275	7e-89	COG0406	pfam01591	6PF2K	6-phosphofructo-2-kinase. This enzyme occurs as a bifunctional enzyme with fructose-2,6-bisphosphatase. The bifunctional enzyme catalyses both the synthesis and degradation of fructose-2,6-bisphosphate, a potent regulator of glycolysis. This enzyme contains a P-loop motif.	GO:0006003|fructose 2,6-bisphosphate metabolic process;GO:0006000|fructose metabolic process;GO:0006006|glucose metabolic process;	.	GO:0005524|ATP binding;GO:0004331|fructose-2,6-bisphosphate 2-phosphatase activity;	K19029	PFKFB2; 6-phosphofructo-2-kinase / fructose-2,6-biphosphatase 2 [EC:2.7.1.105 3.1.3.46]
Supercontig_1.164	14787	15015	WT_peak_2580	14875	16875	Downstream2k	+	140	BC1G_15081	gi|503528811|ref|WP_013762942.1|	292	4e-29	hypothetical protein [Haliscomenobacter hydrossis]	.	.	.	.	.	.	.	.	.	.	.	.	pfam11578	DUF3237	Protein of unknown function (DUF3237). This family of proteins has no known function	.	.	.	.	.
Supercontig_1.164	49412	49695	WT_peak_2589	48989	50989	Downstream2k	+	283	BC1G_15100	.	.	.	.	.	.	.	.	.	.	.	.	.	.	.	.	pfam00172	Zn_clus	Fungal Zn(2)-Cys(6) binuclear cluster domain.	.	.	.	.	.
Supercontig_1.164	49412	49695	WT_peak_2589	48047	50047	Downstream2k	-	283	BC1G_15101	gi|511817842|ref|WP_016399762.1|	1193	1e-156	glutathione reductase [Agarivorans albus]	.	.	.	.	Q873E8	703	0	Glutathione reductase	SPBC17A3.07	533	0	COG1249	pfam07992	Pyr_redox_2	Pyridine nucleotide-disulphide oxidoreductase. This family includes both class I and class II oxidoreductases and also NADH oxidases and peroxidases. This domain is actually a small NADH binding domain within a larger FAD binding domain.	GO:0045454|cell redox homeostasis;GO:0006749|glutathione metabolic process;	GO:0005737|cytoplasm;	GO:0050660|flavin adenine dinucleotide binding;GO:0004362|glutathione-disulfide reductase activity;GO:0050661|NADP binding;	K00383	GSR, gor; glutathione reductase (NADPH) [EC:1.8.1.7]
Supercontig_1.165	51627	51923	WT_peak_2602	50174	52174	Downstream2k	-	296	BC1G_15074	gi|195934753|gb|AAI68384.1|	1525	0	ATPase, class I, type 8B, member 2 [synthetic construct]	.	.	.	.	P32660	1318	0	Phospholipid-transporting ATPase DNF1	YER166w	1318	0	COG0474	pfam13246	Hydrolase_like2	Putative hydrolase of sodium-potassium ATPase alpha subunit. This is a putative hydrolase of the sodium-potassium ATPase alpha subunit.	GO:0006897|endocytosis;GO:0007163|establishment or maintenance of cell polarity;GO:0006886|intracellular protein transport;GO:0045332|phospholipid translocation;GO:0000749|response to pheromone involved in conjugation with cellular fusion;	GO:0010008|endosome membrane;GO:0005794|Golgi apparatus;GO:0016021|integral component of membrane;GO:1990531|Lem3p-Dnf1p complex;GO:0070867|mating projection tip membrane;GO:0005886|plasma membrane;	GO:0005524|ATP binding;GO:0015662|ATPase activity, coupled to transmembrane movement of ions, phosphorylative mechanism;GO:0000287|magnesium ion binding;GO:0004012|phospholipid-translocating ATPase activity;	K01530	E3.6.3.1; phospholipid-translocating ATPase [EC:3.6.3.1]
Supercontig_1.167	62136	62325	WT_peak_2642	61416	62375	Downstream2k	+	189	BC1G_15273	.	.	.	.	.	.	.	.	.	.	.	.	.	.	.	.	pfam01185	Hydrophobin	Fungal hydrophobin.	.	.	.	.	.
Supercontig_1.169	21389	21581	WT_peak_2661	19584	21584	Downstream2k	+	192	BC1G_15203	.	.	.	.	.	.	.	.	.	.	.	.	.	.	.	.	pfam01358	PARP_regulatory	Poly A polymerase regulatory subunit.	.	.	.	.	.
Supercontig_1.17	32572	32836	WT_peak_2682	32684	34684	Downstream2k	+	152	BC1G_04433	.	.	.	.	.	.	.	.	.	.	.	.	.	.	.	.	pfam05872	DUF853	Bacterial protein of unknown function (DUF853). This family consists of several bacterial proteins of unknown function. BMEI1370 is thought to be an ATPase.	.	.	.	.	.
Supercontig_1.17	52567	52742	WT_peak_2691	51928	53928	Downstream2k	+	175	BC1G_04438	.	.	.	.	.	.	.	.	.	.	.	.	.	.	.	.	pfam12626	PolyA_pol_arg_C	Polymerase A arginine-rich C-terminus. The C-terminus of polymerase A in E coli is arginine-rich and is necessary for full functioning of the enzyme.	.	.	.	.	.
Supercontig_1.17	94939	95106	WT_peak_2701	93930	95930	Downstream2k	-	167	BC1G_04454	.	.	.	.	.	.	.	.	P39981	67.4	2e-27	Vacuolar amino acid transporter 2	YEL064c	76.6	7e-28	COG0814	pfam01490	Aa_trans	Transmembrane amino acid transporter protein. This transmembrane region is found in many amino acid transporters including UNC-47 and MTR. UNC-47 encodes a vesicular amino butyric acid (GABA) transporter, (VGAT). UNC-47 is predicted to have 10 transmembrane domains. MTR is a N system amino acid transporter system protein involved in methyltryptophan resistance. Other members of this family includ…	GO:0003333|amino acid transmembrane transport;	GO:0005783|endoplasmic reticulum;GO:0016021|integral component of membrane;GO:0005774|vacuolar membrane;	GO:0015171|amino acid transmembrane transporter activity;	K14997	SLC38A11; solute carrier family 38 (sodium-coupled neutral amino acid transporter), member 11
Supercontig_1.17	99302	99509	WT_peak_2703	99284	101284	Downstream2k	+	207	BC1G_04456	.	.	.	.	.	.	.	.	.	.	.	.	.	.	.	.	pfam01612	DNA_pol_A_exo1	3'-5' exonuclease. This domain is responsible for the 3'-5' exonuclease proofreading activity of Escherichia coli DNA polymerase I (polI) and other enzymes, it catalyses the hydrolysis of unpaired or mismatched nucleotides. This domain consists of the amino-terminal half of the Klenow fragment in Escherichia coli polI it is also found in the Werner syndrome helicase (WRN), focus forming activity …	.	.	.	.	.
Supercontig_1.17	109844	110108	WT_peak_2705	108842	110842	Downstream2k	+	264	BC1G_04459	.	.	.	.	.	.	.	.	.	.	.	.	.	.	.	.	pfam06985	HET	Heterokaryon incompatibility protein (HET). This family represents a conserved region approximately 150 residues long within various heterokaryon incompatibility proteins that seem to be restricted to ascomycete fungi. Genetic differences in specific het genes prevent a viable heterokaryotic fungal cell from being formed by the fusion of filaments from two different wild-type strains. Many family…	.	.	.	.	.
Supercontig_1.17	109844	110108	WT_peak_2705	109529	111529	Downstream2k	-	264	BC1G_04460	gi|654867438|ref|WP_028319635.1|	1122	2e-147	chorismate synthase [Desulfobulbus elongatus]	.	.	.	.	Q12640	682	0	Chorismate synthase	YGL148w	513	1e-179	COG0082	pfam01264	Chorismate_synt	Chorismate synthase.	GO:0009073|aromatic amino acid family biosynthetic process;GO:0008652|cellular amino acid biosynthetic process;GO:0009423|chorismate biosynthetic process;	GO:0005829|cytosol;	GO:0004107|chorismate synthase activity;GO:0010181|FMN binding;GO:0016491|oxidoreductase activity;	K01736	aroC; chorismate synthase [EC:4.2.3.5]
Supercontig_1.17	110465	110677	WT_peak_2706	108842	110842	Downstream2k	+	212	BC1G_04459	.	.	.	.	.	.	.	.	.	.	.	.	.	.	.	.	pfam06985	HET	Heterokaryon incompatibility protein (HET). This family represents a conserved region approximately 150 residues long within various heterokaryon incompatibility proteins that seem to be restricted to ascomycete fungi. Genetic differences in specific het genes prevent a viable heterokaryotic fungal cell from being formed by the fusion of filaments from two different wild-type strains. Many family…	.	.	.	.	.
Supercontig_1.17	110465	110677	WT_peak_2706	109529	111529	Downstream2k	-	212	BC1G_04460	gi|654867438|ref|WP_028319635.1|	1122	2e-147	chorismate synthase [Desulfobulbus elongatus]	.	.	.	.	Q12640	682	0	Chorismate synthase	YGL148w	513	1e-179	COG0082	pfam01264	Chorismate_synt	Chorismate synthase.	GO:0009073|aromatic amino acid family biosynthetic process;GO:0008652|cellular amino acid biosynthetic process;GO:0009423|chorismate biosynthetic process;	GO:0005829|cytosol;	GO:0004107|chorismate synthase activity;GO:0010181|FMN binding;GO:0016491|oxidoreductase activity;	K01736	aroC; chorismate synthase [EC:4.2.3.5]
Supercontig_1.17	239761	239975	WT_peak_2741	238357	240357	Downstream2k	+	214	BC1G_04501	.	.	.	.	.	.	.	.	.	.	.	.	.	.	.	.	pfam01442	Apolipoprotein	Apolipoprotein A1/A4/E domain. These proteins contain several 22 residue repeats which form a pair of alpha helices. This family includes: Apolipoprotein A-I. Apolipoprotein A-IV, and Apolipoprotein E.	.	.	.	.	.
Supercontig_1.17	239761	239975	WT_peak_2741	239800	241800	Downstream2k	-	175	BC1G_04503	.	.	.	.	.	.	.	.	.	.	.	.	.	.	.	.	pfam06973	DUF1297	Domain of unknown function (DUF1297). This family represents the C-terminus (approximately 200 residues) of a number of archaeal proteins of unknown function. One member is annotated as being a possible carboligase enzyme.	.	.	.	.	.
Supercontig_1.17	311774	312073	WT_peak_2760	310993	312993	Downstream2k	-	299	BC1G_04533	.	.	.	.	.	.	.	.	.	.	.	.	.	.	.	.	pfam02037	SAP	SAP domain. The SAP (after SAF-A/B, Acinus and PIAS) motif is a putative DNA/RNA binding domain found in diverse nuclear and cytoplasmic proteins.	.	.	.	.	.
Supercontig_1.17	354833	355010	WT_peak_2771	354316	356316	Downstream2k	-	177	BC1G_04556	.	.	.	.	.	.	.	.	.	.	.	.	.	.	.	.	pfam09624	DUF2393	Protein of unknown function (DUF2393). The function of this protein is unknown. It is always found as part of a two-gene operon with IPR013416, a protein that appears to span the membrane seven times. It has so far been found in the bacteria Nostoc sp. PCC 7120, Agrobacterium tumefaciens, Rhizobium meliloti, and Gloeobacter violaceus.	.	.	.	.	.
Supercontig_1.170	10336	10573	WT_peak_2786	8514	10514	Downstream2k	+	178	BC1G_15291	gi|648251987|ref|WP_026033136.1|	397	1e-38	MULTISPECIES: ATPase [Roseomonas]	.	.	.	.	Q5TYS0	105	2e-22	Lactation elevated protein 1 homolog B	NMB1306	100	6e-22	COG1485	pfam03969	AFG1_ATPase	AFG1-like ATPase. This family of proteins contains a P-loop motif and are predicted to be ATPases.	GO:0003341|cilium movement;	GO:0005737|cytoplasm;GO:0005634|nucleus;	GO:0005524|ATP binding;	K18798	AFG1, LACE1; protein AFG1
Supercontig_1.170	35309	35515	WT_peak_2793	34931	36931	Downstream2k	+	206	BC1G_15304	gi|534501463|gb|AGU10671.1|	677	3e-84	Zinc-binding dehydrogenase [uncultured organism]	.	.	.	.	Q53FA7	206	2e-61	Quinone oxidoreductase PIG3	AGc1508	204	2e-61	COG0604	pfam00107	ADH_zinc_N	Zinc-binding dehydrogenase.	GO:0006739|NADP metabolic process;GO:0042981|regulation of apoptotic process;	GO:0005829|cytosol;GO:0070062|extracellular exosome;	GO:0070402|NADPH binding;GO:0003960|NADPH:quinone reductase activity;GO:0042803|protein homodimerization activity;GO:0048038|quinone binding;GO:0008270|zinc ion binding;	K10133	TP53I3; tumor protein p53-inducible protein 3 [EC:1.-.-.-]
Supercontig_1.170	35309	35515	WT_peak_2793	34291	36291	Downstream2k	-	206	BC1G_15306	.	.	.	.	.	.	.	.	.	.	.	.	.	.	.	.	pfam12128	DUF3584	Protein of unknown function (DUF3584). This protein is found in bacteria and eukaryotes. Proteins in this family are typically between 943 to 1234 amino acids in length. This family contains a P-loop motif suggesting it is a nucleotide binding protein. It may be involved in replication.	.	.	.	.	.
Supercontig_1.171	33989	34227	WT_peak_2807	33725	35725	Downstream2k	+	238	BC1G_15119	.	.	.	.	.	.	.	.	.	.	.	.	.	.	.	.	pfam01753	zf-MYND	MYND finger.	.	.	.	.	.
Supercontig_1.171	33989	34227	WT_peak_2807	33183	35183	Downstream2k	-	238	BC1G_15121	gi|30584901|gb|AAP36707.1|	405	1e-40	Homo sapiens eukaryotic translation initiation factor 2C, 2 [synthetic construct]	.	.	.	.	Q6DJB9	160	5e-42	Protein argonaute-2	.	.	.	.	pfam02171	Piwi	Piwi domain. This domain is found in the protein Piwi and its relatives. The function of this domain is the dsRNA guided hydrolysis of ssRNA. Determination of the crystal structure of Argonaute reveals that PIWI is an RNase H domain, and identifies Argonaute as Slicer, the enzyme that cleaves mRNA in the RNAi RISC complex. In addition, Mg+2 dependence and production of 3'-OH and 5' phosphate prod…	GO:0031047|gene silencing by RNA;GO:0035278|negative regulation of translation involved in gene silencing by miRNA;GO:0035279|mRNA cleavage involved in gene silencing by miRNA;GO:0045947|negative regulation of translational initiation;GO:1900153|positive regulation of nuclear-transcribed mRNA catabolic process, deadenylation-dependent decay;GO:0060213|positive regulation of nuclear-transcribed mR…	GO:0000932|cytoplasmic mRNA processing body;GO:0035068|micro-ribonucleoprotein complex;GO:0005845|mRNA cap binding complex;GO:0016442|RISC complex;GO:0070578|RISC-loading complex;	GO:0070551|endoribonuclease activity, cleaving siRNA-paired mRNA;GO:0046872|metal ion binding;GO:0035198|miRNA binding;GO:0000340|RNA 7-methylguanosine cap binding;GO:0035197|siRNA binding;	K11593	ELF2C, AGO; eukaryotic translation initiation factor 2C
Supercontig_1.172	49013	49191	WT_peak_2818	47106	49106	Downstream2k	+	93	BC1G_15240	gi|651493487|ref|WP_026552699.1|	155	2e-08	hypothetical protein [Arthrobacter sp. H20]	.	.	.	.	.	.	.	.	.	.	.	.	pfam05368	NmrA	NmrA-like family. NmrA is a negative transcriptional regulator involved in the post-translational modification of the transcription factor AreA. NmrA is part of a system controlling nitrogen metabolite repression in fungi. This family only contains a few sequences as iteration results in significant matches to other Rossmann fold families.	.	.	.	.	.
Supercontig_1.174	50944	51113	WT_peak_2848	50343	52343	Downstream2k	+	169	BC1G_15336	.	.	.	.	.	.	.	.	.	.	.	.	.	.	.	.	pfam00002	7tm_2	7 transmembrane receptor (Secretin family). This family is known as Family B, the secretin-receptor family or family 2 of the G-protein-coupled receptors (GCPRs).They have been described in many animal species, but not in plants, fungi or prokaryotes. Three distinct sub-families are recognized. Subfamily B1 contains classical hormone receptors, such as receptors for secretin and glucagon, that ar…	.	.	.	.	.
Supercontig_1.175	26014	26411	WT_peak_2853	25987	27987	Downstream2k	-	397	BC1G_15424	.	.	.	.	.	.	.	.	.	.	.	.	.	.	.	.	pfam12737	Mating_C	C-terminal domain of homeodomain 1. Mating in fungi is controlled by the loci that determine the mating type of an individual, and only individuals with differing mating types can mate. Basidiomycete fungi have evolved a unique mating system, termed tetrapolar or bifactorial incompatibility, in which mating type is determined by two unlinked loci; compatibility at both loci is required for mating…	.	.	.	.	.
Supercontig_1.175	26815	26988	WT_peak_2854	25987	27987	Downstream2k	-	173	BC1G_15424	.	.	.	.	.	.	.	.	.	.	.	.	.	.	.	.	pfam12737	Mating_C	C-terminal domain of homeodomain 1. Mating in fungi is controlled by the loci that determine the mating type of an individual, and only individuals with differing mating types can mate. Basidiomycete fungi have evolved a unique mating system, termed tetrapolar or bifactorial incompatibility, in which mating type is determined by two unlinked loci; compatibility at both loci is required for mating…	.	.	.	.	.
Supercontig_1.175	41694	41902	WT_peak_2861	40963	42963	Downstream2k	+	208	BC1G_15427	gi|736586332|ref|WP_034597262.1|	423	2e-45	citrate lyase [Desulfosporosinus sp. HMP52]	.	.	.	.	Q8N0X4	164	6e-46	Citrate lyase subunit beta-like protein, mitochondrial	VNG0627G	155	2e-43	COG2301	pfam03328	HpcH_HpaI	HpcH/HpaI aldolase/citrate lyase family. This family includes 2,4-dihydroxyhept-2-ene-1,7-dioic acid aldolase and 4-hydroxy-2-oxovalerate aldolase.	.	GO:0005739|mitochondrion;	GO:0000287|magnesium ion binding;GO:0004474|malate synthase activity;	K11390	CLYBL; citrate lyase subunit beta-like protein [EC:4.1.-.-]
Supercontig_1.175	41694	41902	WT_peak_2861	39838	41838	Downstream2k	-	144	BC1G_15429	.	.	.	.	.	.	.	.	.	.	.	.	.	.	.	.	pfam07598	DUF1561	Protein of unknown function (DUF1561). A family of paralogous proteins in Leptospira interrogans.	.	.	.	.	.
Supercontig_1.175	41694	41902	WT_peak_2861	40503	42503	Downstream2k	-	208	BC1G_15430	.	.	.	.	.	.	.	.	.	.	.	.	.	.	.	.	pfam08612	Med20	TATA-binding related factor (TRF) of subunit 20 of Mediator complex. This family of proteins is related to TATA-binding protein (TBP). TBP is a highly conserved RNA polymerase II general transcription factor that binds to the core promoter and initiates assembly of the preinitiation complex. Human TRF has been shown to associate with an RNA polymerase II-SRB complex. This Med20 subunit of Mediato…	.	.	.	.	.
Supercontig_1.177	40129	40300	WT_peak_2894	39840	41840	Downstream2k	-	171	BC1G_14835	.	.	.	.	.	.	.	.	.	.	.	.	.	.	.	.	pfam09392	MxiH	Type III secretion needle MxiH like. Type III secretion systems are essential virulence determinants for many gram-negative bacterial pathogens. MxiH is an extracellular alpha helical needle that is required for translocation of effector proteins into host cells. Once inside, the effector proteins subvert normal cell function to aid infection.	.	.	.	.	.
Supercontig_1.178	26811	27059	WT_peak_2919	26026	28026	Downstream2k	+	248	BC1G_15537	.	.	.	.	.	.	.	.	Q09698	157	2e-38	Uncharacterized protein C2F7.07c	.	.	.	.	pfam00628	PHD	PHD-finger. PHD folds into an interleaved type of Zn-finger chelating 2 Zn ions in a similar manner to that of the RING and FYVE domains. Several PHD fingers have been identified as binding modules of methylated histone H3.	GO:0006355|regulation of transcription, DNA-templated;	GO:0072686|mitotic spindle;GO:0005634|nucleus;GO:0032221|Rpd3S complex;	GO:0003682|chromatin binding;GO:0042393|histone binding;GO:0000977|RNA polymerase II regulatory region sequence-specific DNA binding;GO:0003712|transcription cofactor activity;GO:0008270|zinc ion binding;	.	.
Supercontig_1.179	5920	6104	WT_peak_2926	5362	7362	Downstream2k	+	184	BC1G_15369	.	.	.	.	.	.	.	.	Q9UTF8	100	9e-22	Mitochondrial fusion and transport protein ugo1	.	.	.	.	pfam01589	Alpha_E1_glycop	Alphavirus E1 glycoprotein. E1 forms a heterodimer with E2 pfam00943. The virus spikes are made up of 80 trimers of these heterodimers (sindbis virus).	GO:0006412|translation;	GO:0016021|integral component of membrane;GO:0005741|mitochondrial outer membrane;GO:0005739|mitochondrion;	GO:0003735|structural constituent of ribosome;	K17967	UGO1; mitochondrial fusion and transport protein UGO1
Supercontig_1.179	5920	6104	WT_peak_2926	4308	6308	Downstream2k	-	184	BC1G_15371	.	.	.	.	.	.	.	.	.	.	.	.	.	.	.	.	pfam06978	POP1	Ribonucleases P/MRP protein subunit POP1. This family represents a conserved region approximately 150 residues long located towards the N-terminus of the POP1 subunit that is common to both the RNase MRP and RNase P ribonucleoproteins (EC:3.1.26.5). These RNA-containing enzymes generate mature tRNA molecules by cleaving their 5' ends.	.	.	.	.	.
Supercontig_1.179	27793	28092	WT_peak_2934	27099	29099	Downstream2k	-	299	BC1G_15381	.	.	.	.	.	.	.	.	.	.	.	.	.	.	.	.	pfam07201	HrpJ	HrpJ-like domain. This family represents a conserved region approximately 200 residues long within a number of bacterial hypersensitivity response secretion protein HrpJ and similar proteins. HrpJ forms part of a type III secretion system through which, in phytopathogenic bacterial species, virulence factors are thought to be delivered to plant cells. This family also includes the InvE invasion p…	.	.	.	.	.
Supercontig_1.18	3701	3933	WT_peak_2937	2059	4059	Downstream2k	-	232	BC1G_04276	.	.	.	.	.	.	.	.	.	.	.	.	.	.	.	.	pfam15011	CK2S	Casein Kinase 2 substrate. It is suggested that CK2S (C10orf109) is important in the regulation of cancer cell proliferation. Studies have indicated that CK2S is the downstream target of a protein kinase, casein kinase 2 (CK2), which is upregulated in cancer cells. CK2S has been found to be upregulated in cancer cells. The precise mechanism of CK2 targetting CK2S is not well characterized. It is …	.	.	.	.	.
Supercontig_1.18	11249	11457	WT_peak_2940	10111	12111	Downstream2k	+	208	BC1G_04279	.	.	.	.	.	.	.	.	.	.	.	.	.	.	.	.	pfam08648	DUF1777	Protein of unknown function (DUF1777). This is a family of eukaryotic proteins of unknown function. Some of the proteins in this family are putative nucleic acid binding proteins.	.	.	.	.	.
Supercontig_1.18	45830	46014	WT_peak_2948	44717	46717	Downstream2k	+	184	BC1G_04290	.	.	.	.	.	.	.	.	.	.	.	.	.	.	.	.	pfam05086	Dicty_REP	Dictyostelium (Slime Mold) REP protein. This family consists of REP proteins from Dictyostelium (Slime molds). REP protein is likely involved in transcription regulation and control of DNA replication, specifically amplification of plasmid at low copy numbers. The formation of homomultimers may be required for their regulatory activity.	.	.	.	.	.
Supercontig_1.18	46341	46708	WT_peak_2949	44717	46717	Downstream2k	+	367	BC1G_04290	.	.	.	.	.	.	.	.	.	.	.	.	.	.	.	.	pfam05086	Dicty_REP	Dictyostelium (Slime Mold) REP protein. This family consists of REP proteins from Dictyostelium (Slime molds). REP protein is likely involved in transcription regulation and control of DNA replication, specifically amplification of plasmid at low copy numbers. The formation of homomultimers may be required for their regulatory activity.	.	.	.	.	.
Supercontig_1.18	145993	146253	WT_peak_2958	145538	147538	Downstream2k	-	260	BC1G_04330	gi|759720343|ref|WP_043431285.1|	459	1e-46	hypothetical protein [Cystobacter fuscus]	.	.	.	.	O94493	338	3e-107	Uncharacterized esterase/lipase C417.12	SPCC417.12	338	6e-108	COG2272	pfam00135	COesterase	Carboxylesterase family.	.	GO:0005829|cytosol;GO:0005615|extracellular space;GO:0005634|nucleus;	GO:0052689|carboxylic ester hydrolase activity;	.	.
[truncated: 1,880 more rows]
