# Supplementary material for: BcMettl4-Mediated DNA Adenine N6-Methylation Is Critical for Virulence of Botrytis cinerea
Source: Front Microbiol. 2022 Jun 30;13:925868. doi: 10.3389/fmicb.2022.925868 (PMC9279130; doi:10.3389/fmicb.2022.925868)
Supplement: Supplementary file 4 [file Table_4.XLSX]

## Sheet: Table S4
Table S4. The special methylated genes in the disruptant ΔBcMettl4.
chrom	chromStart	chromEnd	name	start	end	element	strand	overlap_length	Gene	NR:Seq-id	NR:Score	NR:Evalue	NR:Description	NT:Seq-id	NT:Score	NT:Evalue	NT:Description	Uniprot:UniProtKB-AC	Uniprot:Score	Uniprot:Evalue	Uniprot:Description	COG:gene	COG:Score	COG:Eval	COG:num	Pfam:pfam_ID	Pfam:pfam_Name	Pfam:pfam_Description	GO:biological_process	GO:cellular_component	GO:molecular_function	KEGG:KO	KEGG:Description
Supercontig_1.1	71583	71795	W13837_peak_12	71510	72182	Exon	-	212	BC1G_00037	.	.	.	.	.	.	.	.	.	.	.	.	.	.	.	.	pfam00629	MAM	MAM domain. An extracellular domain found in many receptors.	.	.	.	.	.
Supercontig_1.1	392222	392414	W13837_peak_83	392150	394722	Exon	-	192	BC1G_00167	.	.	.	.	.	.	.	.	.	.	.	.	.	.	.	.	pfam15402	Spc7_N	N-terminus of kinetochore NMS complex subunit Spc7.	.	.	.	.	.
Supercontig_1.1	1219060	1219264	W13837_peak_244	1218972	1219767	Exon	+	204	BC1G_00484	.	.	.	.	.	.	.	.	.	.	.	.	.	.	.	.	pfam12791	RsgI_N	Anti-sigma factor N-terminus. The heat shock genes in B. subtilis can be classified into several groups according to their regulation, and the sigma gene, sigI, of Bacillus subtilis belongs to the group IV heat-shock response genes and has many orthologues in the bacterial phylum Firmicutes. Regulation of sigma factor I is carried out by RsgI from the same operon, and this N-terminal cytoplasmic …	.	.	.	.	.
Supercontig_1.10	65651	65800	W13837_peak_272	65139	66417	Exon	-	149	BC1G_03263	.	.	.	.	.	.	.	.	Q9UUA6	74.7	1e-13	Probable diacylglycerol pyrophosphate phosphatase 1	SPBC409.18	74.7	3e-14	COG0671	pfam01569	PAP2	PAP2 superfamily. This family includes the enzyme type 2 phosphatidic acid phosphatase (PAP2), Glucose-6-phosphatase EC:3.1.3.9, Phosphatidylglycerophosphatase B EC:3.1.3.27 and bacterial acid phosphatase EC:3.1.3.2. The family also includes a variety of haloperoxidases that function by oxidizing halides in the presence of hydrogen peroxide to form the corresponding hypohalous acids.	GO:0046839|phospholipid dephosphorylation;GO:0006644|phospholipid metabolic process;GO:0007165|signal transduction;	GO:0005783|endoplasmic reticulum;GO:0005789|endoplasmic reticulum membrane;GO:0005887|integral component of plasma membrane;GO:0005774|vacuolar membrane;	GO:0000810|diacylglycerol diphosphate phosphatase activity;GO:0008195|phosphatidate phosphatase activity;	K18693	DPP1; diacylglycerol diphosphate phosphatase / phosphatidate phosphatase [EC:3.1.3.81 3.1.3.4]
Supercontig_1.10	69916	70093	W13837_peak_273	69777	71292	Exon	+	177	BC1G_03266	gi|643014629|gb|AIA83891.1|	168	2e-10	UDPGT, partial [uncultured bacterium]	.	.	.	.	Q9ZQ96	153	4e-39	UDP-glycosyltransferase 73C3	.	.	.	.	pfam00201	UDPGT	UDP-glucoronosyl and UDP-glucosyl transferase.	GO:0009813|flavonoid biosynthetic process;GO:0052696|flavonoid glucuronidation;	GO:0043231|intracellular membrane-bounded organelle;	GO:0080043|quercetin 3-O-glucosyltransferase activity;GO:0080044|quercetin 7-O-glucosyltransferase activity;	K13496	UGT73C; UDP-glucosyl transferase 73C [EC:2.4.1.-]
Supercontig_1.106	11279	11496	W13837_peak_551	10475	11852	Exon	+	217	BC1G_12807	gi|307686333|dbj|BAJ21097.1|	2104	0	excision repair cross-complementing rodent repair deficiency, complementation group 2 [synthetic construct]	.	.	.	.	P26659	1123	0	DNA repair helicase rad15	SPAC1D4.12	1123	0	COG1199	pfam06777	DUF1227	Protein of unknown function (DUF1227). This family represents a conserved region within a number of eukaryotic DNA repair helicases (EC:3.6.1.-).	GO:0000717|nucleotide-excision repair, DNA duplex unwinding;	GO:0005829|cytosol;GO:0000112|nucleotide-excision repair factor 3 complex;GO:0005634|nucleus;	GO:0051539|4 iron, 4 sulfur cluster binding;GO:0005524|ATP binding;GO:0043141|ATP-dependent 5'-3' DNA helicase activity;GO:0003677|DNA binding;GO:0046872|metal ion binding;	K10844	ERCC2, XPD; DNA excision repair protein ERCC-2 [EC:3.6.4.12]
Supercontig_1.107	31097	31313	W13837_peak_588	31143	31298	Exon	+	155	BC1G_13018	.	.	.	.	.	.	.	.	.	.	.	.	.	.	.	.	pfam00221	Lyase_aromatic	Aromatic amino acid lyase. This family includes proteins with phenylalanine ammonia-lyase, EC:4.3.1.24, histidine ammonia-lyase, EC:4.3.1.3, and tyrosine aminomutase, EC:5.4.3.6, activities.	.	.	.	.	.
Supercontig_1.110	83477	83772	W13837_peak_775	83077	84520	Exon	-	295	BC1G_12780	.	.	.	.	.	.	.	.	.	.	.	.	.	.	.	.	pfam05280	FlhC	Flagellar transcriptional activator (FlhC). This family consists of several bacterial flagellar transcriptional activator (FlhC) proteins. FlhC combines with FlhD to form a regulatory complex in Escherichia coli, this complex has been shown to be a global regulator involved in many cellular processes as well as a flagellar transcriptional activator.	.	.	.	.	.
Supercontig_1.111	101721	101874	W13837_peak_809	101717	101816	Exon	-	95	BC1G_13154	gi|655447573|ref|WP_028831256.1|	207	2e-14	hypothetical protein [Proteobacteria bacterium JGI 0000113-E04]	.	.	.	.	Q7ZXV8	123	2e-29	BUB3-interacting and GLEBS motif-containing protein ZNF207	.	.	.	.	pfam13894	zf-C2H2_4	C2H2-type zinc finger. This family contains a number of divergent C2H2 type zinc fingers.	GO:0008608|attachment of spindle microtubules to kinetochore;GO:0051301|cell division;GO:0001578|microtubule bundle formation;GO:0046785|microtubule polymerization;GO:0000070|mitotic sister chromatid segregation;GO:0090307|mitotic spindle assembly;GO:0007094|mitotic spindle assembly checkpoint;GO:0050821|protein stabilization;GO:0051983|regulation of chromosome segregation;	GO:0000777|condensed chromosome kinetochore;GO:0005737|cytoplasm;GO:0000776|kinetochore;GO:0005874|microtubule;GO:0005634|nucleus;GO:0005819|spindle;GO:1990047|spindle matrix;	GO:0046872|metal ion binding;GO:0008017|microtubule binding;	.	.
Supercontig_1.112	48097	48260	W13837_peak_829	48165	48636	Exon	+	95	BC1G_13292	gi|60654407|gb|AAX29894.1|	462	3e-46	mutS-like 4 [synthetic construct]	.	.	.	.	O15457	53.1	4e-06	MutS protein homolog 4	YFL003c	147	5e-37	COG0249	pfam00488	MutS_V	MutS domain V. This domain is found in proteins of the MutS family (DNA mismatch repair proteins) and is found associated with pfam01624, pfam05188, pfam05192 and pfam05190. The mutS family of proteins is named after the Salmonella typhimurium MutS protein involved in mismatch repair; other members of the family included the eukaryotic MSH 1,2,3, 4,5 and 6 proteins. These have various roles in DN…	GO:0007292|female gamete generation;GO:0006298|mismatch repair;GO:0001541|ovarian follicle development;GO:0007131|reciprocal meiotic recombination;GO:0007283|spermatogenesis;GO:0007129|synapsis;	GO:0000793|condensed chromosome;GO:0005634|nucleus;	GO:0005524|ATP binding;GO:0003677|DNA binding;GO:0030983|mismatched DNA binding;	K08740	MSH4; DNA mismatch repair protein MSH4
Supercontig_1.114	124390	124573	W13837_peak_878	124469	125414	Exon	-	104	BC1G_13111	.	.	.	.	.	.	.	.	.	.	.	.	.	.	.	.	pfam06602	Myotub-related	Myotubularin-like phosphatase domain. This family represents the phosphatase domain within eukaryotic myotubularin-related proteins. Myotubularin is a dual-specific lipid phosphatase that dephosphorylates phosphatidylinositol 3-phosphate and phosphatidylinositol (3,5)-bi-phosphate. Mutations in gene encoding myotubularin-related proteins have been associated with disease.	.	.	.	.	.
Supercontig_1.115	89031	89200	W13837_peak_895	88961	89539	Exon	-	169	BC1G_13393	.	.	.	.	.	.	.	.	.	.	.	.	.	.	.	.	pfam05071	NDUFA12	NADH ubiquinone oxidoreductase subunit NDUFA12. This family contains the 17.2 kD subunit of complex I (NDUFA12) and its homologues. The family also contains a second related eukaryotic protein of unknown function.	.	.	.	.	.
Supercontig_1.116	64531	64703	W13837_peak_915	64572	66423	Exon	-	131	BC1G_13196	.	.	.	.	.	.	.	.	.	.	.	.	.	.	.	.	pfam07925	RdRP_5	Reovirus RNA-dependent RNA polymerase lambda 3. The sequences in this family are similar to the reoviral minor core protein lambda 3, which functions as a RNA-dependent RNA polymerase within the protein capsid. It is organized into 3 domains. N- and C-terminal domains create a 'cage' that encloses a conserved central catalytic domain within a hollow centre; this catalytic domain is arranged to fo…	.	.	.	.	.
Supercontig_1.117	99968	100168	W13837_peak_945	99870	100155	Exon	+	187	BC1G_13257	.	.	.	.	.	.	.	.	.	.	.	.	.	.	.	.	pfam08027	Albumin_I	Albumin I. The albumin I protein, a hormone-like peptide, stimulates kinase activity upon binding a membrane bound 43 kDa receptor. The structure of this domain reveals a knottin like fold, comprise of three beta strands.	.	.	.	.	.
Supercontig_1.117	116580	116743	W13837_peak_951	115694	117089	Exon	-	163	BC1G_13264	.	.	.	.	.	.	.	.	.	.	.	.	.	.	.	.	pfam08317	Spc7	Spc7 kinetochore protein. This domain is found in cell division proteins which are required for kinetochore-spindle association.	.	.	.	.	.
Supercontig_1.118	22709	22877	W13837_peak_959	22102	22875	Exon	+	166	BC1G_13418	gi|860310211|ref|WP_048372635.1|	141	4e-07	phosphatase [Bacillus sp. LK2]	.	.	.	.	P53929	122	8e-31	Uncharacterized protein YNL108C	YNL108c	122	2e-31	COG0406	pfam00300	His_Phos_1	Histidine phosphatase superfamily (branch 1). The histidine phosphatase superfamily is so named because catalysis centres on a conserved His residue that is transiently phosphorylated during the catalytic cycle. Other conserved residues contribute to a 'phosphate pocket' and interact with the phospho group of substrate before, during and after its transfer to the His residue. Structure and sequen…	GO:0016311|dephosphorylation;	.	GO:0016791|phosphatase activity;	K15206	TFC7; transcription factor C subunit 7
Supercontig_1.118	44468	44659	W13837_peak_966	44031	44997	Exon	-	191	BC1G_13424	gi|831253452|emb|CFW92725.1|	149	2e-07	protein of unknown function (LRR and Heterokaryon incompatibility protein HET domain) [endosymbiont DhMRE of Dentiscutata heterogama]	.	.	.	.	.	.	.	.	.	.	.	.	pfam06985	HET	Heterokaryon incompatibility protein (HET). This family represents a conserved region approximately 150 residues long within various heterokaryon incompatibility proteins that seem to be restricted to ascomycete fungi. Genetic differences in specific het genes prevent a viable heterokaryotic fungal cell from being formed by the fusion of filaments from two different wild-type strains. Many family…	.	.	.	.	.
Supercontig_1.12	40310	40530	W13837_peak_1021	39181	40431	Exon	+	121	BC1G_03061	.	.	.	.	.	.	.	.	.	.	.	.	.	.	.	.	pfam09937	DUF2169	Uncharacterized protein conserved in bacteria (DUF2169). This domain, found in various hypothetical prokaryotic proteins, has no known function.	.	.	.	.	.
Supercontig_1.12	58052	58290	W13837_peak_1027	57832	58713	Exon	+	238	BC1G_03070	gi|123993743|gb|ABM84473.1|	229	2e-17	cathepsin D (lysosomal aspartyl peptidase) [synthetic construct]	.	.	.	.	P17576	218	1e-65	Polyporopepsin	.	.	.	.	pfam00026	Asp	Eukaryotic aspartyl protease. Aspartyl (acid) proteases include pepsins, cathepsins, and renins. Two-domain structure, probably arising from ancestral duplication. This family does not include the retroviral nor retrotransposon proteases (pfam00077), which are much smaller and appear to be homologous to a single domain of the eukaryotic asp proteases.	.	.	GO:0004190|aspartic-type endopeptidase activity;	.	.
Supercontig_1.12	436532	436729	W13837_peak_1121	436094	438575	Exon	-	197	BC1G_03222	gi|168277970|dbj|BAG10963.1|	2078	0	26S proteasome non-ATPase regulatory subunit 2 [synthetic construct]	.	.	.	.	Q7S8R8	1348	0	26S proteasome regulatory subunit rpn-1	SPBP19A11.03c	896	0	COG5110	pfam01851	PC_rep	Proteasome/cyclosome repeat.	GO:0043161|proteasome-mediated ubiquitin-dependent protein catabolic process;GO:0042176|regulation of protein catabolic process;	GO:0005634|nucleus;GO:0008540|proteasome regulatory particle, base subcomplex;GO:0034515|proteasome storage granule;	GO:0030234|enzyme regulator activity;	K03028	PSMD2, RPN1; 26S proteasome regulatory subunit N1
Supercontig_1.120	74895	75057	W13837_peak_1146	74957	75709	Exon	-	100	BC1G_13663	.	.	.	.	.	.	.	.	.	.	.	.	.	.	.	.	pfam05536	Neurochondrin	Neurochondrin. This family contains several eukaryotic neurochondrin proteins. Neurochondrin induces hydroxyapatite resorptive activity in bone marrow cells resistant to bafilomycin A1, an inhibitor of macrophage- and osteoclast-mediated resorption. Expression of the gene is localized to chondrocyte, osteoblast, and osteocyte in the bone and to the hippocampus and Purkinje cell layer of cerebellu…	.	.	.	.	.
Supercontig_1.121	113560	113809	W13837_peak_1175	112053	113816	Exon	+	249	BC1G_13366	gi|501330428|ref|WP_012362063.1|	1714	0	MULTISPECIES: beta-ketoacyl synthase [Cyanothece]	.	.	.	.	Q9Y7D5	829	0	Lovastatin diketide synthase LovF	.	.	.	.	pfam08659	KR	KR domain. This enzymatic domain is part of bacterial polyketide synthases and catalyses the first step in the reductive modification of the beta-carbonyl centres in the growing polyketide chain. It uses NADPH to reduce the keto group to a hydroxy group.	GO:2001293|malonyl-CoA metabolic process;GO:0032259|methylation;GO:0070995|NADPH oxidation;GO:0030639|polyketide biosynthetic process;GO:0046500|S-adenosylmethionine metabolic process;	.	GO:0016491|oxidoreductase activity;GO:0031177|phosphopantetheine binding;GO:0008757|S-adenosylmethionine-dependent methyltransferase activity;GO:0016747|transferase activity, transferring acyl groups other than amino-acyl groups;	.	.
Supercontig_1.122	26214	26464	W13837_peak_1181	25787	26987	Exon	+	250	BC1G_13551	.	.	.	.	.	.	.	.	P87000	722	0	Transcriptional activator protein acu-15	.	.	.	.	pfam04082	Fungal_trans	Fungal specific transcription factor domain.	GO:0061414|positive regulation of transcription from RNA polymerase II promoter by a nonfermentable carbon source;	GO:0005634|nucleus;	GO:0000978|RNA polymerase II core promoter proximal region sequence-specific DNA binding;GO:0001077|transcriptional activator activity, RNA polymerase II core promoter proximal region sequence-specific binding;GO:0008270|zinc ion binding;	.	.
Supercontig_1.123	6778	7022	W13837_peak_1207	5250	6969	Exon	-	191	BC1G_13587	gi|30585387|gb|AAP36966.1|	658	7e-75	Homo sapiens ubiquitin specific protease 14 (tRNA-guanine transglycosylase) [synthetic construct]	.	.	.	.	Q92353	395	4e-130	Ubiquitin carboxyl-terminal hydrolase 6	.	.	.	.	pfam00443	UCH	Ubiquitin carboxyl-terminal hydrolase.	GO:0043161|proteasome-mediated ubiquitin-dependent protein catabolic process;GO:0016579|protein deubiquitination;	GO:0005654|nucleoplasm;GO:0005634|nucleus;GO:0000502|proteasome complex;	GO:0004843|ubiquitin-specific protease activity;	K11843	USP14, UBP6; ubiquitin carboxyl-terminal hydrolase 14 [EC:3.4.19.12]
Supercontig_1.125	87901	88195	W13837_peak_1274	88001	89267	Exon	-	194	BC1G_13790	.	.	.	.	.	.	.	.	.	.	.	.	.	.	.	.	pfam04082	Fungal_trans	Fungal specific transcription factor domain.	.	.	.	.	.
Supercontig_1.127	50102	50403	W13837_peak_1311	46332	57750	Exon	+	301	BC1G_13732	gi|229442287|gb|AAI72904.1|	1187	4e-128	transformation/transcription domain-associated protein [synthetic construct]	.	.	.	.	P38811	2035	0	Transcription-associated protein 1	YHR099w	2035	0	COG5032	pfam02259	FAT	FAT domain. The FAT domain is named after FRAP, ATM and TRRAP.	GO:0006281|DNA repair;GO:0016573|histone acetylation;GO:0045944|positive regulation of transcription from RNA polymerase II promoter;GO:0006351|transcription, DNA-templated;	GO:0035267|NuA4 histone acetyltransferase complex;GO:0005634|nucleus;GO:0000124|SAGA complex;GO:0046695|SLIK (SAGA-like) complex;	GO:0016301|kinase activity;	K08874	TRRAP; transformation/transcription domain-associated protein
Supercontig_1.13	161449	161676	W13837_peak_1409	161430	161643	Exon	-	194	BC1G_03484	.	.	.	.	.	.	.	.	P87136	66.6	1e-09	Uncharacterized protein C57A7.05	.	.	.	.	pfam10337	DUF2422	Protein of unknown function (DUF2422). This is a family of proteins conserved in fungi. The function is not known. This family is the C-terminal half of some member proteins which contain the DUF2421 pfam10334 domain at their N-terminus.	.	GO:0005783|endoplasmic reticulum;GO:0016021|integral component of membrane;GO:0005774|vacuolar membrane;	GO:0015140|malate transmembrane transporter activity;	.	.
Supercontig_1.13	162044	162237	W13837_peak_1410	162090	162535	Exon	-	147	BC1G_03484	.	.	.	.	.	.	.	.	P87136	66.6	1e-09	Uncharacterized protein C57A7.05	.	.	.	.	pfam10337	DUF2422	Protein of unknown function (DUF2422). This is a family of proteins conserved in fungi. The function is not known. This family is the C-terminal half of some member proteins which contain the DUF2421 pfam10334 domain at their N-terminus.	.	GO:0005783|endoplasmic reticulum;GO:0016021|integral component of membrane;GO:0005774|vacuolar membrane;	GO:0015140|malate transmembrane transporter activity;	.	.
Supercontig_1.131	32784	33046	W13837_peak_1483	31390	32947	Exon	-	163	BC1G_14122	.	.	.	.	.	.	.	.	Q75A82	99.4	2e-21	Peroxisomal adenine nucleotide transporter 1	.	.	.	.	pfam00153	Mito_carr	Mitochondrial carrier protein.	GO:0015867|ATP transport;GO:0006635|fatty acid beta-oxidation;GO:0007031|peroxisome organization;GO:0015992|proton transport;GO:0006412|translation;	GO:0005779|integral component of peroxisomal membrane;	GO:0000295|adenine nucleotide transmembrane transporter activity;GO:0003735|structural constituent of ribosome;	.	.
Supercontig_1.136	67513	67724	W13837_peak_1593	67433	67961	Exon	+	211	BC1G_14099	.	.	.	.	.	.	.	.	.	.	.	.	.	.	.	.	pfam07477	Glyco_hydro_67C	Glycosyl hydrolase family 67 C-terminus. Alpha-glucuronidases, components of an ensemble of enzymes central to the recycling of photosynthetic biomass, remove the alpha-1,2 linked 4-O-methyl glucuronic acid from xylans. This family represents the C terminal region of alpha-glucuronidase which is mainly alpha-helical. It wraps around the catalytic domain (pfam07488), making additional interactions…	.	.	.	.	.
Supercontig_1.139	93412	93637	W13837_peak_1682	93407	93937	Exon	-	225	BC1G_13712	.	.	.	.	.	.	.	.	.	.	.	.	.	.	.	.	pfam07985	SRR1	SRR1. SRR1 proteins are signalling proteins involved in regulating the circadian clock in Arabidopsis.	.	.	.	.	.
Supercontig_1.14	222563	222723	W13837_peak_1764	222102	222877	Exon	+	160	BC1G_03857	.	.	.	.	.	.	.	.	.	.	.	.	.	.	.	.	pfam15449	Retinal	Retinal protein. This family of proteins is found in the photoreceptor cells of the retina. Mutations of the gene encoding this protein have been associated with retinal disorders such as retinitis pigmentosa and late-onset progressive retinal atrophy. The function of this family of proteins is unknown, but it is likely to be important in the development and function of the retina.	.	.	.	.	.
Supercontig_1.14	326061	326441	W13837_peak_1792	326007	327341	Exon	+	380	BC1G_03898	gi|649149451|gb|AIC62106.1|	370	2e-33	TCF25, partial [synthetic construct]	.	.	.	.	O13796	183	7e-48	Ribosome quality control complex subunit 1	.	.	.	.	pfam04910	Tcf25	Transcriptional repressor TCF25. Members of this family are transcriptional repressors. They may act by increasing histone deacetylase activity at promoter regions.	GO:0043161|proteasome-mediated ubiquitin-dependent protein catabolic process;GO:0072344|rescue of stalled ribosome;GO:1990116|ribosome-associated ubiquitin-dependent protein catabolic process;	GO:0005829|cytosol;GO:1990112|RQC complex;	.	.	.
Supercontig_1.14	358878	359108	W13837_peak_1799	358888	359053	Exon	+	165	BC1G_03909	.	.	.	.	.	.	.	.	.	.	.	.	.	.	.	.	pfam15498	Dendrin	Nephrin and CD2AP-binding protein, Dendrin. Dendrin is a family of eukaryotic proteins found in the podocytes of the kidneys. Dendrin, originally identified in telencephalic dendrites, is a constituent of the slit diaphragm, SD, complex of podocytes, where it directly binds to nephrin and CD2AP. Kidney podocytes and their slit diaphragms (SDs) form the final barrier to urinary protein loss. SD pr…	.	.	.	.	.
Supercontig_1.141	28377	28577	W13837_peak_1835	27609	28763	Exon	-	200	BC1G_14568	gi|736666367|ref|WP_034673213.1|	391	8e-39	3-hydroxybenzoate 6-hydroxylase [Bacillus niacini]	.	.	.	.	Q9F131	124	3e-30	3-hydroxybenzoate 6-hydroxylase 1	STM2175	119	6e-29	COG0654	pfam01494	FAD_binding_3	FAD binding domain. This domain is involved in FAD binding in a number of enzymes.	GO:0019439|aromatic compound catabolic process;	.	GO:0018669|3-hydroxybenzoate 6-monooxygenase activity;GO:0071949|FAD binding;	.	.
Supercontig_1.141	81932	82225	W13837_peak_1844	81648	82434	Exon	+	293	BC1G_14591	gi|655447156|ref|WP_028830922.1|	458	1e-47	hypothetical protein [Proteobacteria bacterium JGI 0000113-E04]	.	.	.	.	P34946	556	0	Carboxypeptidase S1	SPAC19G12.10c_2	228	9e-68	COG2939	pfam00450	Peptidase_S10	Serine carboxypeptidase.	.	.	GO:0004185|serine-type carboxypeptidase activity;	.	.
Supercontig_1.143	48310	48497	W13837_peak_1880	47991	48705	Exon	+	187	BC1G_14778	gi|517854582|ref|WP_019024790.1|	190	3e-12	MULTISPECIES: hypothetical protein [Thioalkalivibrio]	.	.	.	.	Q08777	209	1e-59	Riboflavin transporter MCH5	.	.	.	.	pfam07690	MFS_1	Major Facilitator Superfamily.	GO:0034220|ion transmembrane transport;GO:0032218|riboflavin transport;	GO:0071627|integral component of fungal-type vacuolar membrane;GO:0005886|plasma membrane;	GO:0032217|riboflavin transporter activity;	.	.
Supercontig_1.144	32938	33143	W13837_peak_1892	33005	33250	Exon	+	138	BC1G_14369	.	.	.	.	.	.	.	.	.	.	.	.	.	.	.	.	pfam11176	DUF2962	Protein of unknown function (DUF2962). This eukaryotic family of proteins has no known function.	.	.	.	.	.
Supercontig_1.144	48700	48876	W13837_peak_1895	48761	49291	Exon	-	115	BC1G_14375	gi|502451139|ref|WP_012791228.1|	210	1e-15	sugar transporter [Chitinophaga pinensis]	.	.	.	.	P07921	121	1e-29	Lactose permease	.	.	.	.	pfam00083	Sugar_tr	Sugar (and other) transporter.	GO:0008643|carbohydrate transport;	GO:0016021|integral component of membrane;	GO:0022891|substrate-specific transmembrane transporter activity;GO:0015293|symporter activity;	.	.
Supercontig_1.147	17562	17751	W13837_peak_1954	17166	18179	Exon	+	189	BC1G_14727	gi|500473900|ref|WP_011940734.1|	717	7e-88	branched-chain amino acid aminotransferase [Geobacter uraniireducens]	.	.	.	.	P38891	439	5e-151	Branched-chain-amino-acid aminotransferase, mitochondrial	YHR208w	439	1e-151	COG0115	pfam01063	Aminotran_4	Aminotransferase class IV. The D-amino acid transferases (D-AAT) are required by bacteria to catalyse the synthesis of D-glutamic acid and D-alanine, which are essential constituents of bacterial cell wall and are the building block for other D-amino acids. Despite the difference in the structure of the substrates, D-AATs and L-ATTs have strong similarity.	GO:0006532|aspartate biosynthetic process;GO:0009082|branched-chain amino acid biosynthetic process;GO:0009083|branched-chain amino acid catabolic process;GO:0034644|cellular response to UV;GO:0009097|isoleucine biosynthetic process;GO:0019509|L-methionine biosynthetic process from methylthioadenosine;GO:0009098|leucine biosynthetic process;GO:0031571|mitotic G1 DNA damage checkpoint;GO:0009099|v…	GO:0005759|mitochondrial matrix;	GO:0004084|branched-chain-amino-acid transaminase activity;GO:0052656|L-isoleucine transaminase activity;GO:0052654|L-leucine transaminase activity;GO:0052655|L-valine transaminase activity;GO:0030170|pyridoxal phosphate binding;	K00826	E2.6.1.42, ilvE; branched-chain amino acid aminotransferase [EC:2.6.1.42]
Supercontig_1.15	241247	241453	W13837_peak_2069	240748	242031	Exon	-	206	BC1G_04201	gi|649117901|gb|AIC54151.1|	227	2e-16	CDC20, partial [synthetic construct]	.	.	.	.	Q09786	189	4e-51	Uncharacterized WD repeat-containing protein C13G6.08	SPAC13G6.08	189	1e-51	COG2319	pfam00400	WD40	WD domain, G-beta repeat.	GO:1904668|positive regulation of ubiquitin protein ligase activity;	GO:0043234|protein complex;	GO:0097027|ubiquitin-protein transferase activator activity;	.	.
Supercontig_1.155	17521	17745	W13837_peak_2197	16814	17930	Exon	+	224	BC1G_14692	.	.	.	.	.	.	.	.	.	.	.	.	.	.	.	.	pfam07223	DUF1421	Protein of unknown function (DUF1421). This family represents a conserved region approximately 350 residues long within a number of plant proteins of unknown function.	.	.	.	.	.
Supercontig_1.157	1470	1644	W13837_peak_2226	1489	1744	Exon	-	155	BC1G_14387	gi|30584001|gb|AAP36249.1|	932	2e-121	Homo sapiens protein phosphatase 2 (formerly 2A), catalytic subunit, alpha isoform [synthetic construct]	.	.	.	.	Q10298	461	6e-162	Putative serine/threonine-protein phosphatase C22H10.04	SPAC22H10.04	461	2e-162	COG0639	pfam00149	Metallophos	Calcineurin-like phosphoesterase. This family includes a diverse range of phosphoesterases, including protein phosphoserine phosphatases, nucleotidases, sphingomyelin phosphodiesterases and 2'-3' cAMP phosphodiesterases as well as nucleases such as bacterial SbcD or yeast MRE11. The most conserved regions in this superfamily centre around the metal chelating residues.	GO:0061509|asymmetric protein localization to old mitotic spindle pole body;GO:0031030|negative regulation of septation initiation signaling;	GO:0090443|FAR/SIN/STRIPAK complex;GO:0044732|mitotic spindle pole body;	GO:0046872|metal ion binding;GO:0004721|phosphoprotein phosphatase activity;	K17615	PPG1; serine/threonine-protein phosphatase PPG1 [EC:3.1.3.16]
Supercontig_1.16	219059	219355	W13837_peak_2323	218449	219469	Exon	+	296	BC1G_03685	gi|344170072|emb|CCA82456.1|	147	6e-07	type III effector; AvrBs3 family [blood disease bacterium R229]	.	.	.	.	.	.	.	.	.	.	.	.	pfam00854	PTR2	POT family. The POT (proton-dependent oligopeptide transport) family all appear to be proton dependent transporters.	.	.	.	.	.
Supercontig_1.16	302168	302362	W13837_peak_2347	302101	303046	Exon	-	194	BC1G_03718	.	.	.	.	.	.	.	.	.	.	.	.	.	.	.	.	pfam03251	Tymo_45kd_70kd	Tymovirus 45/70Kd protein. Tymoviruses are single stranded RNA viruses. This family includes a protein of unknown function that has been named based on its molecular weight. Tymoviruses such as the ononis yellow mosaic tymovirus encode only three proteins. Of these two are overlapping this protein overlaps a larger ORF that is thought to be the polymerase.	.	.	.	.	.
Supercontig_1.16	364521	364789	W13837_peak_2364	364209	366492	Exon	-	268	BC1G_03737	gi|750310964|ref|WP_040592935.1|	324	2e-30	hypothetical protein, partial [Schlesneria paludicola]	.	.	.	.	Q9HGP1	157	5e-39	Uncharacterized protein C29B5.04c	SPBC29B5.04c	157	1e-39	COG4850	pfam09949	DUF2183	Uncharacterized conserved protein (DUF2183). This domain, found in various hypothetical bacterial proteins, has no known function.	GO:0030036|actin cytoskeleton organization;GO:0044255|cellular lipid metabolic process;	GO:0030479|actin cortical patch;GO:0005794|Golgi apparatus;	GO:0008195|phosphatidate phosphatase activity;	.	.
Supercontig_1.164	48264	48597	W13837_peak_2436	46978	48989	Exon	+	333	BC1G_15100	.	.	.	.	.	.	.	.	.	.	.	.	.	.	.	.	pfam00172	Zn_clus	Fungal Zn(2)-Cys(6) binuclear cluster domain.	.	.	.	.	.
Supercontig_1.17	264009	264199	W13837_peak_2590	263547	264631	Exon	+	190	BC1G_04512	gi|763311620|ref|WP_044170072.1|	422	2e-43	hypothetical protein [Oscillatoria sp. PCC 10802]	.	.	.	.	P72926	146	5e-38	UPF0187 protein sll1024	sll1024	141	5e-37	COG3781	pfam01062	Bestrophin	Bestrophin, RFP-TM, chloride channel. Bestrophin is a 68-kDa basolateral plasma membrane protein expressed in retinal pigment epithelial cells (RPE). It is encoded by the VMD2 gene, which is mutated in Best macular dystrophy, a disease characterized by a depressed light peak in the electrooculogram. VMD2 encodes a 585-amino acid protein with an approximate mass of 68 kDa which has been designated…	.	GO:0016021|integral component of membrane;GO:0005886|plasma membrane;	.	K08994	yneE; putative membrane protein
Supercontig_1.17	307351	307517	W13837_peak_2601	307307	307458	Exon	+	107	BC1G_04530	gi|748765336|ref|WP_040017423.1|	313	6e-30	methyltransferase [Enterobacter ludwigii]	.	.	.	.	.	.	.	.	mlr0279	118	8e-30	COG4122	pfam01596	Methyltransf_3	O-methyltransferase. Members of this family are O-methyltransferases. The family includes catechol o-methyltransferase, caffeoyl-CoA O-methyltransferase, and a family of bacterial O-methyltransferases that may be involved in antibiotic production.	.	.	.	.	.
Supercontig_1.17	337815	338130	W13837_peak_2607	337501	338249	Exon	+	315	BC1G_04546	gi|534501439|gb|AGU10650.1|	217	1e-15	Kelch motif [uncultured organism]	.	.	.	.	.	.	.	.	.	.	.	.	pfam13854	Kelch_5	Kelch motif. The kelch motif was initially discovered in Kelch. In this protein there are six copies of the motif. It has been shown that the Drosophila ring canal kelch protein is related to Galactose Oxidase for which a structure has been solved. The kelch motif forms a beta sheet. Several of these sheets associate to form a beta propeller structure as found in pfam00064, pfam00400 and pfam0041…	.	.	.	.	.
Supercontig_1.170	1063	1239	W13837_peak_2630	721	1185	Exon	-	122	BC1G_15289	.	.	.	.	.	.	.	.	Q9UTH0	51.2	4e-06	Nucleoporin nup132	.	.	.	.	pfam03177	Nucleoporin_C	Non-repetitive/WGA-negative nucleoporin C-terminal. This is the C-termainl half of a family of nucleoporin proteins. Nucleoporins are the main components of the nuclear pore complex in eukaryotic cells, and mediate bidirectional nucleocytoplasmic transport, especially of mRNA and proteins. Two nucleoporin classes are known: one is characterized by the FG repeat pfam03093; the other is represented…	GO:0006325|chromatin organization;GO:0031081|nuclear pore distribution;GO:0016973|poly(A)+ mRNA export from nucleus;GO:0006606|protein import into nucleus;GO:0006355|regulation of transcription, DNA-templated;GO:0000972|transcription-dependent tethering of RNA polymerase II gene DNA at nuclear periphery;	GO:0005635|nuclear envelope;GO:0031965|nuclear membrane;GO:0034399|nuclear periphery;GO:0005643|nuclear pore;GO:0031080|nuclear pore outer ring;	GO:0005487|nucleocytoplasmic transporter activity;GO:0017056|structural constituent of nuclear pore;	K14300	NUP133; nuclear pore complex protein Nup133
Supercontig_1.170	7390	7553	W13837_peak_2631	6456	8514	Exon	+	163	BC1G_15291	gi|648251987|ref|WP_026033136.1|	397	1e-38	MULTISPECIES: ATPase [Roseomonas]	.	.	.	.	Q5TYS0	105	2e-22	Lactation elevated protein 1 homolog B	NMB1306	100	6e-22	COG1485	pfam03969	AFG1_ATPase	AFG1-like ATPase. This family of proteins contains a P-loop motif and are predicted to be ATPases.	GO:0003341|cilium movement;	GO:0005737|cytoplasm;GO:0005634|nucleus;	GO:0005524|ATP binding;	K18798	AFG1, LACE1; protein AFG1
Supercontig_1.174	38927	39311	W13837_peak_2691	38534	40286	Exon	+	384	BC1G_15333	gi|890834357|ref|WP_048903792.1|	245	4e-19	hypothetical protein [Pedobacter sp. V48]	.	.	.	.	Q5AP90	166	5e-43	Alpha-1,2-mannosyltransferase MNN23	.	.	.	.	pfam11051	Mannosyl_trans3	Mannosyltransferase putative. This family is conserved in fungi. Several members are annotated as being alpha-1,3-mannosyltransferase but this could not be confirmed.	GO:0035690|cellular response to drug;GO:0046354|mannan biosynthetic process;GO:0035268|protein mannosylation;	GO:0000139|Golgi membrane;GO:0016021|integral component of membrane;	GO:0016757|transferase activity, transferring glycosyl groups;	K05535	MNN2; alpha 1,2-mannosyltransferase [EC:2.4.1.-]
Supercontig_1.18	162146	162418	W13837_peak_2786	160433	162638	Exon	+	272	BC1G_04335	.	.	.	.	.	.	.	.	.	.	.	.	.	.	.	.	pfam05109	Herpes_BLLF1	Herpes virus major outer envelope glycoprotein (BLLF1). This family consists of the BLLF1 viral late glycoprotein, also termed gp350/220. It is the most abundantly expressed glycoprotein in the viral envelope of the Herpesviruses and is the major antigen responsible for stimulating the production of neutralizing antibodies in vivo.	.	.	.	.	.
Supercontig_1.18	366573	366774	W13837_peak_2853	366239	367897	Exon	-	201	BC1G_04412	.	.	.	.	.	.	.	.	O94400	103	1e-21	PHD and RING finger domain-containing protein C126.07c	.	.	.	.	pfam00628	PHD	PHD-finger. PHD folds into an interleaved type of Zn-finger chelating 2 Zn ions in a similar manner to that of the RING and FYVE domains. Several PHD fingers have been identified as binding modules of methylated histone H3.	GO:0016567|protein ubiquitination;	GO:0005829|cytosol;GO:0005634|nucleus;	GO:0008270|zinc ion binding;	.	.
Supercontig_1.18	370805	370991	W13837_peak_2856	370833	371706	Exon	-	158	BC1G_04413	gi|30584023|gb|AAP36260.1|	395	2e-39	Homo sapiens epoxide hydrolase 2, cytoplasmic [synthetic construct]	.	.	.	.	P34914	166	1e-44	Bifunctional epoxide hydrolase 2	.	.	.	.	pfam12697	Abhydrolase_6	Alpha/beta hydrolase family. This family contains alpha/beta hydrolase enzymes of diverse specificity.	GO:0042632|cholesterol homeostasis;GO:0016311|dephosphorylation;GO:0046839|phospholipid dephosphorylation;GO:0010628|positive regulation of gene expression;GO:0090181|regulation of cholesterol metabolic process;GO:0009636|response to toxic substance;GO:0046272|stilbene catabolic process;	GO:0005737|cytoplasm;GO:0005829|cytosol;GO:0070062|extracellular exosome;GO:0005777|peroxisome;	GO:0033885|10-hydroxy-9-(phosphonooxy)octadecanoate phosphatase activity;GO:0004301|epoxide hydrolase activity;GO:0016787|hydrolase activity;GO:0042577|lipid phosphatase activity;GO:0000287|magnesium ion binding;GO:0016791|phosphatase activity;GO:0042803|protein homodimerization activity;GO:0005102|receptor binding;GO:0015643|toxic substance binding;	K08726	EPHX2; soluble epoxide hydrolase / lipid-phosphate phosphatase [EC:3.3.2.10 3.1.3.76]
Supercontig_1.183	22226	22499	W13837_peak_2910	21193	23055	Exon	+	273	BC1G_15278	gi|742816099|ref|WP_038980217.1|	203	5e-13	MULTISPECIES: beta-(1-3)-glucosyl transferase [Pseudomonas]	.	.	.	.	Q0CEX9	305	1e-92	Probable beta-glucosidase btgE	YGL028c	192	3e-52	COG5309	pfam04992	RNA_pol_Rpb1_6	RNA polymerase Rpb1, domain 6. RNA polymerases catalyse the DNA dependent polymerization of RNA. Prokaryotes contain a single RNA polymerase compared to three in eukaryotes (not including mitochondrial. and chloroplast polymerases). This domain, domain 6, represents a mobile module of the RNA polymerase. Domain 6 forms part of the shelf module. This family appears to be specific to the largest su…	GO:0030245|cellulose catabolic process;	GO:0005576|extracellular region;GO:0009277|fungal-type cell wall;	GO:0008422|beta-glucosidase activity;	.	.
Supercontig_1.185	12949	13264	W13837_peak_2923	13096	13261	Exon	-	165	BC1G_15640	.	.	.	.	.	.	.	.	.	.	.	.	.	.	.	.	pfam05098	LEF-4	Late expression factor 4 (LEF-4). Late expression factor 4 (LEF-4) is one of the Baculovirus late expression factor proteins. LEF-4 carries out all the enzymatic functions related to mRNA capping.	.	.	.	.	.
Supercontig_1.186	13491	13697	W13837_peak_2932	12805	13600	Exon	-	109	BC1G_15458	gi|655446477|ref|WP_028830492.1|	187	3e-13	hypothetical protein [Proteobacteria bacterium JGI 0000113-E04]	.	.	.	.	Q4I2X5	218	4e-68	Protein N-methyltransferase NNT1	SPAC8F11.09c	182	8e-55	COG3897	pfam10294	Methyltransf_16	Putative methyltransferase.	GO:0000183|chromatin silencing at rDNA;GO:0006769|nicotinamide metabolic process;	GO:0005737|cytoplasm;	GO:0008757|S-adenosylmethionine-dependent methyltransferase activity;	K17878	NNT1; nicotinamide N-methyltransferase [EC:2.1.1.1]
Supercontig_1.19	360883	361078	W13837_peak_3042	360443	360998	Exon	+	115	BC1G_04725	.	.	.	.	.	.	.	.	A6RVT8	1617	0	Exportin-T	.	.	.	.	pfam08389	Xpo1	Exportin 1-like protein. The sequences featured in this family are similar to a region close to the N-terminus of yeast exportin 1 (Xpo1, Crm1). This region is found just C-terminal to an importin-beta N-terminal domain (pfam03810) in many members of this family. Exportin 1 is a nuclear export receptor that interacts with leucine-rich nuclear export signal (NES) sequences, and Ran-GTP, and is inv…	GO:0006810|transport;GO:0008033|tRNA processing;	GO:0005737|cytoplasm;GO:0005634|nucleus;	GO:0000049|tRNA binding;	K14288	XPOT; exportin-T
Supercontig_1.2	99045	99269	W13837_peak_3172	97405	101095	Exon	+	224	BC1G_00562	gi|649123181|gb|AIC55751.1|	156	4e-07	NET1, partial [synthetic construct]	.	.	.	.	Q9Y7U5	295	2e-80	Rho1 guanine nucleotide exchange factor 3	.	.	.	.	pfam00621	RhoGEF	RhoGEF domain. Guanine nucleotide exchange factor for Rho/Rac/Cdc42-like GTPases Also called Dbl-homologous (DH) domain. It appears that pfam00169 domains invariably occur C-terminal to RhoGEF/DH domains.	GO:0051666|actin cortical patch localization;GO:0000917|barrier septum assembly;GO:0043547|positive regulation of GTPase activity;GO:0030994|primary cell septum disassembly;GO:0010590|regulation of cell separation after cytokinesis;GO:0090334|regulation of cell wall (1->3)-beta-D-glucan biosynthetic process;GO:0035023|regulation of Rho protein signal transduction;	GO:0005826|actomyosin contractile ring;GO:0032153|cell division site;GO:0030428|cell septum;GO:0005829|cytosol;	GO:0005089|Rho guanyl-nucleotide exchange factor activity;	.	.
Supercontig_1.2	234377	234584	W13837_peak_3196	234438	234928	Exon	+	146	BC1G_00614	.	.	.	.	.	.	.	.	.	.	.	.	.	.	.	.	pfam00396	Granulin	Granulin.	.	.	.	.	.
Supercontig_1.2	272260	272434	W13837_peak_3215	272325	272763	Exon	-	109	BC1G_00631	.	.	.	.	.	.	.	.	.	.	.	.	.	.	.	.	pfam13639	zf-RING_2	Ring finger domain.	.	.	.	.	.
Supercontig_1.2	633298	633561	W13837_peak_3284	632693	633637	Exon	+	263	BC1G_00783	.	.	.	.	.	.	.	.	Q9VVG4	75.9	7e-13	Exocyst complex component 1	.	.	.	.	pfam09763	Sec3_C	Exocyst complex component Sec3. This entry is the conserved middle and C-terminus of the Sec3 protein. Sec3 binds to the C-terminal cytoplasmic domain of GLYT1 (glycine transporter protein 1). Sec3 is the exocyst component that is closest to the plasma membrane docking site and it serves as a spatial landmark in the plasma membrane for incoming secretory vesicles. Sec3 is recruited to the sites o…	GO:0051601|exocyst localization;GO:0006887|exocytosis;GO:0006893|Golgi to plasma membrane transport;GO:0015031|protein transport;	GO:0000145|exocyst;GO:0005886|plasma membrane;	GO:0017049|GTP-Rho binding;GO:0005546|phosphatidylinositol-4,5-bisphosphate binding;	.	.
Supercontig_1.2	638309	638560	W13837_peak_3285	637943	639048	Exon	+	251	BC1G_00785	.	.	.	.	.	.	.	.	.	.	.	.	.	.	.	.	pfam09755	DUF2046	Uncharacterized conserved protein H4 (DUF2046). This is the conserved N-terminal 350 residues of a family of proteins of unknown function possibly containing a coiled-coil domain.	.	.	.	.	.
Supercontig_1.2	872956	873148	W13837_peak_3330	872661	873829	Exon	-	192	BC1G_00885	.	.	.	.	.	.	.	.	Q8L829	65.9	5e-10	Probable E3 ubiquitin-protein ligase ARI5	.	.	.	.	pfam01485	IBR	IBR domain. The IBR (In Between Ring fingers) domain is often found to occur between pairs of ring fingers (pfam00097). This domain has also been called the C6HC domain and DRIL (for double RING finger linked) domain. Proteins that contain two Ring fingers and an IBR domain (these proteins are also termed RBR family proteins) are thought to exist in all eukaryotic organisms. RBR family members pl…	GO:0032436|positive regulation of proteasomal ubiquitin-dependent protein catabolic process;GO:0000209|protein polyubiquitination;GO:0042787|protein ubiquitination involved in ubiquitin-dependent protein catabolic process;	GO:0005737|cytoplasm;GO:0000151|ubiquitin ligase complex;	GO:0016874|ligase activity;GO:0031624|ubiquitin conjugating enzyme binding;GO:0061630|ubiquitin protein ligase activity;GO:0008270|zinc ion binding;	K11968	ARIH1; ariadne-1 [EC:2.3.2.27]
Supercontig_1.2	953655	953836	W13837_peak_3345	953585	953752	Exon	+	97	BC1G_00922	.	.	.	.	.	.	.	.	A1DBS6	70.5	1e-13	Probable endo-beta-1,4-glucanase D	.	.	.	.	pfam03443	Glyco_hydro_61	Glycosyl hydrolase family 61. Although weak endoglucanase activity has been demonstrated in several members of this family, they lack the clustered conserved catalytic acidic amino acids present in most glycoside hydrolases. Many members of this family lack measurable cellulase activity on their own, but enhance the activity of other cellulolytic enzymes. They are therefore unlikely to be true gl…	GO:0030245|cellulose catabolic process;	GO:0005576|extracellular region;	GO:0008810|cellulase activity;GO:0030248|cellulose binding;	K19356	EGLD; cellulase [EC:3.2.1.4]
Supercontig_1.20	92722	92882	W13837_peak_3375	91796	92928	Exon	+	160	BC1G_04774	gi|736852328|ref|WP_034852167.1|	902	6e-103	metal ABC transporter permease, partial [Inquilinus limosus]	.	.	.	.	Q02592	379	1e-111	Heavy metal tolerance protein	SPCC737.09c	379	4e-116	COG5265	pfam00005	ABC_tran	ABC transporter. ABC transporters for a large family of proteins responsible for translocation of a variety of compounds across biological membranes. ABC transporters are the largest family of proteins in many completely sequenced bacteria. ABC transporters are composed of two copies of this domain and two copies of a transmembrane domain pfam00664. These four domains may belong to a single polyp…	GO:0036249|cadmium ion import into vacuole;GO:0098849|cellular detoxification of cadmium ion;GO:0006879|cellular iron ion homeostasis;GO:0071996|glutathione transmembrane import into vacuole;GO:0036246|phytochelatin 2 import into vacuole;GO:0071995|phytochelatin import into vacuole;	GO:0000329|fungal-type vacuole membrane;GO:0071627|integral component of fungal-type vacuolar membrane;GO:0005743|mitochondrial inner membrane;GO:0005773|vacuole;	GO:0005524|ATP binding;GO:0042626|ATPase activity, coupled to transmembrane movement of substances;GO:0044604|phytochelatin transmembrane transporter ATPase activity;	.	.
Supercontig_1.20	397112	397264	W13837_peak_3439	396270	397968	Exon	-	152	BC1G_04886	.	.	.	.	.	.	.	.	.	.	.	.	.	.	.	.	pfam15273	NHS	NHS-like. This family of proteins includes Nance-Horan syndrome protein (NHS).	.	.	.	.	.
Supercontig_1.205	3671	3840	W13837_peak_3466	3720	4326	Exon	-	120	BC1G_15808	gi|740451404|ref|WP_038283234.1|	518	3e-54	amidohydrolase [alpha proteobacterium JLT2015]	.	.	.	.	.	.	.	.	FN0649	132	2e-32	COG1574	pfam07969	Amidohydro_3	Amidohydrolase family.	.	.	.	.	.
Supercontig_1.21	259252	259531	W13837_peak_3555	258555	260110	Exon	+	279	BC1G_04050	.	.	.	.	.	.	.	.	.	.	.	.	.	.	.	.	pfam05109	Herpes_BLLF1	Herpes virus major outer envelope glycoprotein (BLLF1). This family consists of the BLLF1 viral late glycoprotein, also termed gp350/220. It is the most abundantly expressed glycoprotein in the viral envelope of the Herpesviruses and is the major antigen responsible for stimulating the production of neutralizing antibodies in vivo.	.	.	.	.	.
Supercontig_1.212	21667	21886	W13837_peak_3619	21659	21869	Exon	+	202	BC1G_15940	.	.	.	.	.	.	.	.	.	.	.	.	.	.	.	.	pfam01010	Oxidored_q1_C	NADH-Ubiquinone oxidoreductase (complex I) subunit C-terminus. This sub-family represents a carboxyl terminal extension of pfam00361. It includes subunit 5 from chloroplasts, and bacterial subunit L. This sub-family is part of complex I which catalyses the transfer of two electrons from NADH to ubiquinone in a reaction that is associated with proton translocation across the membrane.	.	.	.	.	.
Supercontig_1.217	10509	10721	W13837_peak_3652	9716	12240	Exon	+	212	BC1G_16014	.	.	.	.	.	.	.	.	.	.	.	.	.	.	.	.	pfam15240	Pro-rich	Proline-rich. This family includes several eukaryotic proline-rich proteins.	.	.	.	.	.
Supercontig_1.22	155210	155395	W13837_peak_3699	151706	155318	Exon	+	108	BC1G_05232	gi|499173082|ref|WP_010870669.1|	710	5e-75	ATPase AAA [Methanocaldococcus jannaschii]	.	.	.	.	P46463	89.4	2e-16	Peroxisome biosynthesis protein PAS1	YKL197c	397	7e-118	COG0464	pfam00004	AAA	ATPase family associated with various cellular activities (AAA). AAA family proteins often perform chaperone-like functions that assist in the assembly, operation, or disassembly of protein complexes.	GO:0006625|protein targeting to peroxisome;	GO:0005778|peroxisomal membrane;	GO:0005524|ATP binding;GO:0042623|ATPase activity, coupled;	.	.
Supercontig_1.22	160167	160376	W13837_peak_3700	160241	160628	Exon	-	135	BC1G_05235	.	.	.	.	.	.	.	.	.	.	.	.	.	.	.	.	pfam03251	Tymo_45kd_70kd	Tymovirus 45/70Kd protein. Tymoviruses are single stranded RNA viruses. This family includes a protein of unknown function that has been named based on its molecular weight. Tymoviruses such as the ononis yellow mosaic tymovirus encode only three proteins. Of these two are overlapping this protein overlaps a larger ORF that is thought to be the polymerase.	.	.	.	.	.
Supercontig_1.22	176895	177109	W13837_peak_3703	176952	177440	Exon	-	157	BC1G_05245	gi|654886530|ref|WP_028338259.1|	139	2e-07	hypothetical protein [Bradyrhizobium elkanii]	.	.	.	.	O13612	91.3	2e-20	NEDD8-specific protease 2	.	.	.	.	pfam02902	Peptidase_C48	Ulp1 protease family, C-terminal catalytic domain. This domain contains the catalytic triad Cys-His-Asn.	GO:0051321|meiotic cell cycle;GO:0000338|protein deneddylation;	GO:0005737|cytoplasm;GO:0005634|nucleus;	GO:0019784|NEDD8-specific protease activity;	K08597	SENP8, NEDP1, DEN1; sentrin-specific protease 8 [EC:3.4.22.68]
Supercontig_1.22	234345	234612	W13837_peak_3721	234311	235241	Exon	+	267	BC1G_05268	gi|557832190|ref|WP_023456991.1|	1826	0	cytochrome P450 [Asticcacaulis sp. AC466]	.	.	.	.	Q9Y8G7	850	0	Bifunctional cytochrome P450/NADPH--P450 reductase	BS_yetO_2	341	6e-103	COG0369	pfam00067	p450	Cytochrome P450. Cytochrome P450s are haem-thiolate proteins involved in the oxidative degradation of various compounds. They are particularly well known for their role in the degradation of environmental toxins and mutagens. They can be divided into 4 classes, according to the method by which electrons from NAD(P)H are delivered to the catalytic site. Sequence conservation is relatively low with…	.	GO:0016020|membrane;	GO:0070330|aromatase activity;GO:0010181|FMN binding;GO:0020037|heme binding;GO:0005506|iron ion binding;GO:0003958|NADPH-hemoprotein reductase activity;	.	.
Supercontig_1.22	307831	308050	W13837_peak_3734	307417	308641	Exon	-	219	BC1G_05297	gi|654857956|ref|WP_028310285.1|	647	2e-76	phosphatidylserine decarboxylase [Derxia gummosa]	.	.	.	.	Q5JN42	85.5	1e-16	Phosphatidylserine decarboxylase proenzyme 2	CT699	79.7	6e-16	COG0688	pfam02666	PS_Dcarbxylase	Phosphatidylserine decarboxylase. This is a family of phosphatidylserine decarboxylases, EC:4.1.1.65. These enzymes catalyse the reaction: Phosphatidyl-L-serine <=> phosphatidylethanolamine + CO2. Phosphatidylserine decarboxylase plays a central role in the biosynthesis of aminophospholipids by converting phosphatidylserine to phosphatidylethanolamine.	GO:0006646|phosphatidylethanolamine biosynthetic process;GO:0016540|protein autoprocessing;	GO:0005789|endoplasmic reticulum membrane;GO:0005774|vacuolar membrane;	GO:0005509|calcium ion binding;GO:0004609|phosphatidylserine decarboxylase activity;	.	.
Supercontig_1.23	175677	175958	W13837_peak_3830	175590	176412	Exon	+	281	BC1G_04953	.	.	.	.	.	.	.	.	.	.	.	.	.	.	.	.	pfam13921	Myb_DNA-bind_6	Myb-like DNA-binding domain. This family contains the DNA binding domains from Myb proteins, as well as the SANT domain family.	.	.	.	.	.
Supercontig_1.24	189897	190177	W13837_peak_3945	189738	190059	Exon	-	162	BC1G_05712	gi|157928100|gb|ABW03346.1|	687	2e-78	solute carrier family 25 (mitochondrial carrier; phosphate carrier), member 3 [synthetic construct]	.	.	.	.	Q9FMU6	357	1e-113	Mitochondrial phosphate carrier protein 3, mitochondrial	.	.	.	.	pfam00153	Mito_carr	Mitochondrial carrier protein.	GO:0009651|response to salt stress;GO:0006412|translation;GO:0006810|transport;	GO:0005618|cell wall;GO:0009507|chloroplast;GO:0016021|integral component of membrane;GO:0016020|membrane;GO:0005743|mitochondrial inner membrane;GO:0005739|mitochondrion;GO:0005774|vacuolar membrane;	GO:0003735|structural constituent of ribosome;	K15102	SLC25A3, PHC, PIC; solute carrier family 25 (mitochondrial phosphate transporter), member 3
Supercontig_1.24	277421	277626	W13837_peak_3967	277422	277610	Exon	+	188	BC1G_05750	.	.	.	.	.	.	.	.	.	.	.	.	.	.	.	.	pfam08639	SLD3	DNA replication regulator SLD3. The SLD3 DNA replication regulator is required for loading and maintenance of Cdc45 on chromatin during DNA replication.	.	.	.	.	.
Supercontig_1.25	77308	77504	W13837_peak_4021	77358	77604	Exon	-	146	BC1G_05355	.	.	.	.	.	.	.	.	.	.	.	.	.	.	.	.	pfam05975	EcsB	Bacterial ABC transporter protein EcsB. This family consists of several bacterial ABC transporter proteins which are homologous to the EcsB protein of Bacillus subtilis. EcsB is thought to encode a hydrophobic protein with six membrane-spanning helices in a pattern found in other hydrophobic components of ABC transporters.	.	.	.	.	.
Supercontig_1.26	99	293	W13837_peak_4107	100	244	Exon	-	144	BC1G_05479	.	.	.	.	.	.	.	.	.	.	.	.	.	.	.	.	pfam03850	Tfb4	Transcription factor Tfb4. This family appears to be distantly related to the VWA domain.	.	.	.	.	.
Supercontig_1.27	130067	130243	W13837_peak_4224	129931	130901	Exon	-	176	BC1G_05073	gi|649118039|gb|AIC54189.1|	1202	1e-158	AP2M1, partial [synthetic construct]	.	.	.	.	P54672	480	2e-165	AP-2 complex subunit mu	.	.	.	.	pfam00928	Adap_comp_sub	Adaptor complexes medium subunit family. This family also contains members which are coatomer subunits.	GO:0006897|endocytosis;GO:0006886|intracellular protein transport;	GO:0030122|AP-2 adaptor complex;GO:0030132|clathrin coat of coated pit;GO:0005905|coated pit;GO:0031201|SNARE complex;	.	K11826	AP2M1; AP-2 complex subunit mu-1
Supercontig_1.27	132332	132652	W13837_peak_4226	132122	132566	Exon	-	234	BC1G_05074	gi|647623342|ref|WP_025896902.1|	981	6e-129	succinate--CoA ligase [Sneathiella glossodoripedis]	.	.	.	.	Q9P727	478	3e-168	Probable succinate--CoA ligase [ADP-forming] subunit alpha, mitochondrial	SPAC16E8.17c	397	1e-136	COG0074	pfam00549	Ligase_CoA	CoA-ligase. This family includes the CoA ligases Succinyl-CoA synthetase alpha and beta chains, malate CoA ligase and ATP-citrate lyase. Some members of the family utilize ATP others use GTP.	GO:0009142|nucleoside triphosphate biosynthetic process;GO:0006105|succinate metabolic process;GO:0006104|succinyl-CoA metabolic process;GO:0006099|tricarboxylic acid cycle;	GO:0005759|mitochondrial matrix;	GO:0048037|cofactor binding;GO:0005525|GTP binding;GO:0004775|succinate-CoA ligase (ADP-forming) activity;GO:0004776|succinate-CoA ligase (GDP-forming) activity;	K01899	LSC1; succinyl-CoA synthetase alpha subunit [EC:6.2.1.4 6.2.1.5]
Supercontig_1.28	107019	107283	W13837_peak_4335	107089	107246	Exon	-	157	BC1G_05826	gi|737420755|ref|WP_035401587.1|	583	7e-65	hypothetical protein [Chlorobium sp. GBChlB]	.	.	.	.	Q55CD9	260	2e-78	Probable NADH dehydrogenase	SPBC947.15c	215	4e-61	COG1252	pfam07992	Pyr_redox_2	Pyridine nucleotide-disulphide oxidoreductase. This family includes both class I and class II oxidoreductases and also NADH oxidases and peroxidases. This domain is actually a small NADH binding domain within a larger FAD binding domain.	.	.	GO:0016491|oxidoreductase activity;	K17871	ndh1; NADH:ubiquinone reductase (non-electrogenic) [EC:1.6.5.9]
Supercontig_1.28	369490	369712	W13837_peak_4388	369581	370537	Exon	-	131	BC1G_05926	.	.	.	.	.	.	.	.	.	.	.	.	.	.	.	.	pfam03006	HlyIII	Haemolysin-III related. Members of this family are integral membrane proteins. This family includes a protein with hemolytic activity from Bacillus cereus. It has been proposed that YOL002c encodes a Saccharomyces cerevisiae protein that plays a key role in metabolic pathways that regulate lipid and phosphate metabolizm. In eukaryotes, members are seven-transmembrane pass molecules found to encod…	.	.	.	.	.
Supercontig_1.29	45548	45747	W13837_peak_4404	45591	46245	Exon	+	156	BC1G_06092	gi|740190302|ref|WP_038032354.1|	473	1e-53	alpha/beta hydrolase [Thermonema rossianum]	.	.	.	.	O94437	221	7e-69	Abhydrolase domain-containing protein C22H12.03	SPAC22H12.03	221	2e-69	COG0596	pfam12697	Abhydrolase_6	Alpha/beta hydrolase family. This family contains alpha/beta hydrolase enzymes of diverse specificity.	GO:0006631|fatty acid metabolic process;	GO:0005739|mitochondrion;	GO:0016787|hydrolase activity;GO:0008474|palmitoyl-(protein) hydrolase activity;	.	.
Supercontig_1.29	173007	173187	W13837_peak_4434	172652	173534	Exon	-	180	BC1G_06146	gi|504013916|ref|WP_014247910.1|	152	1e-08	thioesterase [Azospirillum lipoferum]	.	.	.	.	P38256	84	2e-17	Uncharacterized protein YBR096W	.	.	.	.	pfam13279	4HBT_2	Thioesterase-like superfamily. This family contains a wide variety of enzymes, principally thioesterases. These enzymes are part of the Hotdog fold superfamily.	.	.	GO:0020037|heme binding;GO:0005506|iron ion binding;GO:0004497|monooxygenase activity;GO:0016705|oxidoreductase activity, acting on paired donors, with incorporation or reduction of molecular oxygen;	.	.
Supercontig_1.29	287229	287436	W13837_peak_4467	287127	287400	Exon	-	171	BC1G_06193	.	.	.	.	.	.	.	.	.	.	.	.	.	.	.	.	pfam03957	Jun	Jun-like transcription factor.	.	.	.	.	.
Supercontig_1.3	88108	88314	W13837_peak_4502	87750	88272	Exon	-	164	BC1G_00977	.	.	.	.	.	.	.	.	.	.	.	.	.	.	.	.	pfam12296	HsbA	Hydrophobic surface binding protein A. This protein is found in eukaryotes. Proteins in this family are typically between 171 to 275 amino acids in length. Although the HsbA amino acid sequence suggests that HsbA may be hydrophilic, HsbA adsorbed to hydrophobic PBSA (Polybutylene succinate-co-adipate) surfaces in the presence of NaCl or CaCl2. When HsbA was adsorbed on the hydrophobic PBSA surfac…	.	.	.	.	.
Supercontig_1.3	300054	300214	W13837_peak_4563	300060	301520	Exon	-	154	BC1G_01058	gi|810864930|ref|WP_046351186.1|	344	1e-31	sirohydrochlorin ferrochelatase [Janthinobacterium sp. B9-8]	.	.	.	.	P36150	370	2e-118	Uroporphyrinogen-III C-methyltransferase	YKR069w_2	258	6e-80	COG0007	pfam00590	TP_methylase	Tetrapyrrole (Corrin/Porphyrin) Methylases. This family uses S-AdoMet in the methylation of diverse substrates. This family includes a related group of bacterial proteins of unknown function. This family includes the methylase Dipthine synthase.	GO:0009086|methionine biosynthetic process;GO:0055114|oxidation-reduction process;GO:0019354|siroheme biosynthetic process;GO:0000103|sulfate assimilation;	GO:0005622|intracellular;	GO:0004851|uroporphyrin-III C-methyltransferase activity;	K00589	MET1; uroporphyrin-III C-methyltransferase [EC:2.1.1.107]
Supercontig_1.3	746399	746569	W13837_peak_4661	746443	746548	Exon	+	105	BC1G_01246	.	.	.	.	.	.	.	.	.	.	.	.	.	.	.	.	.	.	.	.	.	.	.	.
Supercontig_1.3	853431	853596	W13837_peak_4677	853334	853999	Exon	+	165	BC1G_01294	.	.	.	.	.	.	.	.	.	.	.	.	.	.	.	.	pfam11905	DUF3425	Domain of unknown function (DUF3425). This presumed domain is functionally uncharacterized. This domain is found in eukaryotes. This domain is typically between 120 to 143 amino acids in length.	.	.	.	.	.
Supercontig_1.30	168644	168866	W13837_peak_4724	168638	168779	Exon	+	135	BC1G_05990	.	.	.	.	.	.	.	.	.	.	.	.	.	.	.	.	pfam07959	Fucokinase	L-fucokinase. In the salvage pathway of GDP-L-fucose, free cytosolic fucose is phosphorylated by L-fucokinase to form L-fucose-L-phosphate, which is then further converted to GDP-L-fucose in the reaction catalysed by GDP-L-fucose pyrophosphorylase.	.	.	.	.	.
Supercontig_1.31	193232	193410	W13837_peak_4802	193163	193361	Exon	-	129	BC1G_06294	.	.	.	.	.	.	.	.	.	.	.	.	.	.	.	.	pfam11872	DUF3392	Protein of unknown function (DUF3392). This family of proteins are functionally uncharacterized. This protein is found in bacteria. Proteins in this family are about 110 amino acids in length.	.	.	.	.	.
Supercontig_1.31	321367	321521	W13837_peak_4828	321390	321628	Exon	-	131	BC1G_06339	.	.	.	.	.	.	.	.	.	.	.	.	.	.	.	.	pfam06403	Lamprin	Lamprin. This family consists of several lamprin proteins from the Sea lamprey Petromyzon marinus. Lamprin, an insoluble non-collagen, non-elastin protein, is the major connective tissue component of the fibrillar extracellular matrix of lamprey annular cartilage. Although not generally homologous to any other protein, soluble lamprins contain a tandemly repeated peptide sequence (GGLGY) which is…	.	.	.	.	.
Supercontig_1.31	335760	335918	W13837_peak_4833	335825	336234	Exon	-	93	BC1G_06343	gi|763066743|ref|WP_043948453.1|	666	5e-80	aminoglycoside phosphotransferase [Candidatus Phaeomarinobacter ectocarpi]	.	.	.	.	B3DMA2	213	2e-60	Acyl-CoA dehydrogenase family member 11	RSc2016	237	2e-73	COG3173	pfam01636	APH	Phosphotransferase enzyme family. This family consists of bacterial antibiotic resistance proteins, which confer resistance to various aminoglycosides they include: aminoglycoside 3'-phosphotransferase or kanamycin kinase / neomycin-kanamycin phosphotransferase and streptomycin 3''-kinase or streptomycin 3''-phosphotransferase. The aminoglycoside phosphotransferases inactivate aminoglycoside anti…	GO:0033539|fatty acid beta-oxidation using acyl-CoA dehydrogenase;GO:0055088|lipid homeostasis;	GO:0031966|mitochondrial membrane;GO:0005739|mitochondrion;GO:0005634|nucleus;GO:0005777|peroxisome;	GO:0003995|acyl-CoA dehydrogenase activity;GO:0009055|electron carrier activity;GO:0000062|fatty-acyl-CoA binding;GO:0050660|flavin adenine dinucleotide binding;GO:0070991|medium-chain-acyl-CoA dehydrogenase activity;GO:0052890|oxidoreductase activity, acting on the CH-CH group of donors, with a flavin as acceptor;GO:0017099|very-long-chain-acyl-CoA dehydrogenase activity;	K11730	ACAD11; acyl-CoA dehydrogenase family member 11
Supercontig_1.32	35933	36140	W13837_peak_4845	36029	36627	Exon	-	111	BC1G_06490	.	.	.	.	.	.	.	.	.	.	.	.	.	.	.	.	pfam13136	DUF3984	Protein of unknown function (DUF3984). This family of proteins is functionally uncharacterized. This family of proteins is found in eukaryotes. Proteins in this family are typically between 393 and 442 amino acids in length.	.	.	.	.	.
Supercontig_1.32	101206	101371	W13837_peak_4866	100814	101290	Exon	+	84	BC1G_06521	gi|505057724|ref|WP_015244826.1|	650	3e-78	nitrilase [Singulisphaera acidiphila]	.	.	.	.	Q89PT3	224	7e-69	Nitrilase blr3397	YIL164c	145	2e-40	COG0388	pfam00795	CN_hydrolase	Carbon-nitrogen hydrolase. This family contains hydrolases that break carbon-nitrogen bonds. The family includes: Nitrilase EC:3.5.5.1, Aliphatic amidase EC:3.5.1.4, Biotidinase EC:3.5.1.12, Beta-ureidopropionase EC:3.5.1.6. Nitrilase-related proteins generally have a conserved E-K-C catalytic triad, and are multimeric alpha-beta-beta-alpha sandwich proteins.	GO:0008152|metabolic process;GO:0006807|nitrogen compound metabolic process;GO:0051260|protein homooligomerization;	.	GO:0018762|aliphatic nitrilase activity;	K01501	E3.5.5.1; nitrilase [EC:3.5.5.1]
Supercontig_1.33	298884	299051	W13837_peak_5005	298771	299218	Exon	+	167	BC1G_06729	.	.	.	.	.	.	.	.	.	.	.	.	.	.	.	.	pfam03251	Tymo_45kd_70kd	Tymovirus 45/70Kd protein. Tymoviruses are single stranded RNA viruses. This family includes a protein of unknown function that has been named based on its molecular weight. Tymoviruses such as the ononis yellow mosaic tymovirus encode only three proteins. Of these two are overlapping this protein overlaps a larger ORF that is thought to be the polymerase.	.	.	.	.	.
Supercontig_1.34	106586	106791	W13837_peak_5034	105952	106741	Exon	-	155	BC1G_06397	.	.	.	.	.	.	.	.	O74994	128	2e-29	Ring assembly protein 3	.	.	.	.	pfam11701	UNC45-central	Myosin-binding striated muscle assembly central. The UNC-45 or small muscle protein 1 of C.elegans is expressed in two forms from different genomic positions in mammals, as a general tissue protein UNC-45a and a specific form Unc-45b expressed only in striated and skeletal muscle. All members carry up to three amino-terminal tetratricopeptide repeat (TPR) domains towards their N-terminal, a UCS d…	GO:0000917|barrier septum assembly;GO:0034613|cellular protein localization;GO:1903475|mitotic actomyosin contractile ring assembly;	GO:0005826|actomyosin contractile ring;GO:0005829|cytosol;GO:0005634|nucleus;GO:0005844|polysome;GO:0043234|protein complex;	GO:0017022|myosin binding;	.	.
Supercontig_1.34	255040	255224	W13837_peak_5084	254320	255240	Exon	+	184	BC1G_06442	gi|441432540|ref|YP_007354582.1|	498	3e-52	hypothetical protein Moumou_00622 [Acanthamoeba polyphaga moumouvirus]	.	.	.	.	Q8LNW4	300	9e-93	Flotillin-like protein 2	BS_yuaG	56.2	1e-07	COG2268	pfam01145	Band_7	SPFH domain / Band 7 family. This family has been called SPFH, Band 7 or PHB domain. Recent phylogenetic analysis has shown this domain to be a slipin or Stomatin-like integral membrane domain conserved from protozoa to mammals.	.	GO:0005901|caveola;	.	.	.
Supercontig_1.35	44873	45141	W13837_peak_5123	43269	46378	Exon	-	268	BC1G_06755	gi|901672241|emb|CQB86782.1|	2944	0	PROCN (NUC071) domain [Chlamydia trachomatis]	.	.	.	.	Q6P2Q9	1558	0	Pre-mRNA-processing-splicing factor 8	SPAC4F8.12c	1534	0	COG5178	pfam08083	PROCN	PROCN (NUC071) domain. The PROCN domain is the central domain in pre-mRNA splicing factors of PRO8 family.	GO:0071222|cellular response to lipopolysaccharide;GO:0071356|cellular response to tumor necrosis factor;GO:0006397|mRNA processing;GO:0000398|mRNA splicing, via spliceosome;GO:0008380|RNA splicing;GO:0000375|RNA splicing, via transesterification reactions;GO:0000244|spliceosomal tri-snRNP complex assembly;	GO:0071013|catalytic step 2 spliceosome;GO:0016020|membrane;GO:0016607|nuclear speck;GO:0005654|nucleoplasm;GO:0005634|nucleus;GO:0005682|U5 snRNP;	GO:0070530|K63-linked polyubiquitin binding;GO:0044822|poly(A) RNA binding;GO:0097157|pre-mRNA intronic binding;GO:0000386|second spliceosomal transesterification activity;GO:0030619|U1 snRNA binding;GO:0030620|U2 snRNA binding;GO:0030623|U5 snRNA binding;GO:0017070|U6 snRNA binding;	K12856	PRPF8, PRP8; pre-mRNA-processing factor 8
Supercontig_1.35	82660	82838	W13837_peak_5132	81626	82846	Exon	+	178	BC1G_06768	gi|655513031|ref|WP_028894094.1|	334	4e-32	hypothetical protein [Syntrophorhabdus aromaticivorans]	.	.	.	.	P36101	318	2e-101	tRNA threonylcarbamoyladenosine dehydratase 2	YKL027w	318	6e-102	COG1179	pfam00899	ThiF	ThiF family. This family contains a repeated domain in ubiquitin activating enzyme E1 and members of the bacterial ThiF/MoeB/HesA family.	GO:0061504|cyclic threonylcarbamoyladenosine biosynthetic process;	GO:0005829|cytosol;GO:0016021|integral component of membrane;GO:0005741|mitochondrial outer membrane;	GO:0005524|ATP binding;GO:0008641|small protein activating enzyme activity;GO:0061503|tRNA threonylcarbamoyladenosine dehydratase;	.	.
Supercontig_1.36	41192	41448	W13837_peak_5185	40935	41895	Exon	+	256	BC1G_07083	gi|551585895|ref|WP_022984113.1|	267	2e-22	hypothetical protein [Alcanivorax sp. P2S70]	.	.	.	.	.	.	.	.	.	.	.	.	pfam09995	DUF2236	Uncharacterized protein conserved in bacteria (DUF2236). This domain, found in various hypothetical bacterial proteins, has no known function. This family contains a highly conserved arginine and histidine that may be active site residues for an as yet unknown catalytic activity.	.	.	.	.	.
Supercontig_1.36	251887	252085	W13837_peak_5224	251407	252044	Exon	+	157	BC1G_07168	gi|763395320|ref|WP_044252352.1|	805	2e-104	urease accessory protein UreG, partial [Chondromyces apiculatus]	.	.	.	.	E0ZS47	334	3e-113	Urease accessory protein G	SPCPB16A4.05c	333	3e-113	COG0378	pfam02492	cobW	CobW/HypB/UreG, nucleotide-binding domain. This domain is found in HypB, a hydrogenase expression / formation protein, and UreG a urease accessory protein. Both these proteins contain a P-loop nucleotide binding motif. HypB has GTPase activity and is a guanine nucleotide binding protein. It is not known whether UreG binds GTP or some other nucleotide. Both enzymes are involved in nickel binding. …	GO:0006807|nitrogen compound metabolic process;	.	GO:0005525|GTP binding;GO:0003924|GTPase activity;GO:0016151|nickel cation binding;	.	.
Supercontig_1.37	132261	132442	W13837_peak_5254	132010	134230	Exon	+	181	BC1G_07008	gi|189498179|gb|ACE06726.1|	895	1e-96	hypothetical protein Aasi_1435 [Candidatus Amoebophilus asiaticus 5a2]	.	.	.	.	Q9ULJ7	122	8e-27	Ankyrin repeat domain-containing protein 50	all2748	185	3e-49	COG0666	pfam12796	Ank_2	Ankyrin repeats (3 copies).	GO:0006886|intracellular protein transport;GO:1990126|retrograde transport, endosome to plasma membrane;	GO:0005768|endosome;	.	.	.
Supercontig_1.39	67396	67639	W13837_peak_5379	67476	67608	Exon	+	132	BC1G_07317	.	.	.	.	.	.	.	.	.	.	.	.	.	.	.	.	pfam07672	MFS_Mycoplasma	Mycoplasma MFS transporter. These proteins share some similarity with members of the Major Facilitator Superfamily (MFS).	.	.	.	.	.
Supercontig_1.395	365	527	W13837_peak_5447	104	1287	Exon	+	162	BC1G_16290	gi|501530573|ref|WP_012537049.1|	830	3e-97	valyl-tRNA synthetase [Acidithiobacillus ferrooxidans]	.	.	.	.	P28350	546	0	Valine--tRNA ligase, mitochondrial	YGR094w	543	0	COG0525	pfam00133	tRNA-synt_1	tRNA synthetases class I (I, L, M and V). Other tRNA synthetase sub-families are too dissimilar to be included.	GO:0006438|valyl-tRNA aminoacylation;	GO:0005739|mitochondrion;	GO:0002161|aminoacyl-tRNA editing activity;GO:0005524|ATP binding;GO:0004832|valine-tRNA ligase activity;	K01873	VARS, valS; valyl-tRNA synthetase [EC:6.1.1.9]
Supercontig_1.4	44490	44671	W13837_peak_5458	44271	45137	Exon	-	181	BC1G_01354	gi|696546022|ref|WP_033078867.1|	717	1e-87	saccharopine dehydrogenase [Thalassotalea sp. ND16A]	.	.	.	.	Q7SFX6	508	2e-178	Saccharopine dehydrogenase [NAD(+), L-lysine-forming]	.	.	.	.	pfam05222	AlaDh_PNT_N	Alanine dehydrogenase/PNT, N-terminal domain. This family now also contains the lysine 2-oxoglutarate reductases.	GO:0019878|lysine biosynthetic process via aminoadipic acid;	.	GO:0004754|saccharopine dehydrogenase (NAD+, L-lysine-forming) activity;	K00290	LYS1; saccharopine dehydrogenase (NAD+, L-lysine forming) [EC:1.5.1.7]
Supercontig_1.4	298857	299077	W13837_peak_5508	298883	299032	Exon	-	149	BC1G_01462	gi|608606234|gb|AHW51131.1|	427	3e-42	mutant laccase [synthetic construct]	.	.	.	.	Q96WM9	259	1e-76	Laccase-2	SPAC1F7.08	159	5e-41	COG2132	pfam07732	Cu-oxidase_3	Multicopper oxidase. This entry contains many divergent copper oxidase-like domains that are not recognized by the pfam00394 model.	GO:0046274|lignin catabolic process;	GO:0005576|extracellular region;	GO:0005507|copper ion binding;GO:0052716|hydroquinone:oxygen oxidoreductase activity;	.	.
Supercontig_1.4	380056	380216	W13837_peak_5519	378693	380484	Exon	-	160	BC1G_01496	.	.	.	.	.	.	.	.	.	.	.	.	.	.	.	.	pfam09302	XLF	XLF (XRCC4-like factor). XLF (also called Cernunnos) interacts with the XRCC4-DNA ligase IV complex to promote DNA non-homologous end-joining. It directly interacts with the XRCC4-Ligase IV complex and siRNA-mediated downregulation of XLF in human cell lines leads to radio-sensitivity and impaired DNA non-homologous end-joining. This family contains Nej1 (non-homologous end-joining factor), and L…	.	.	.	.	.
Supercontig_1.4	604330	604543	W13837_peak_5567	604371	604530	Exon	+	159	BC1G_01583	.	.	.	.	.	.	.	.	.	.	.	.	.	.	.	.	pfam08853	DUF1823	Domain of unknown function (DUF1823). This presumed domain is functionally uncharacterized.	.	.	.	.	.
Supercontig_1.4	701469	701743	W13837_peak_5579	701418	701835	Exon	+	274	BC1G_01625	.	.	.	.	.	.	.	.	.	.	.	.	.	.	.	.	pfam00583	Acetyltransf_1	Acetyltransferase (GNAT) family. This family contains proteins with N-acetyltransferase functions such as Elp3-related proteins.	.	.	.	.	.
Supercontig_1.4	792452	792629	W13837_peak_5594	791804	793644	Exon	+	177	BC1G_01665	gi|655447020|ref|WP_028830819.1|	167	3e-09	hypothetical protein [Proteobacteria bacterium JGI 0000113-E04]	.	.	.	.	Q08873	84.7	5e-17	Transgelin	YOR367w	84.7	2e-17	COG5199	pfam00307	CH	Calponin homology (CH) domain. The CH domain is found in both cytoskeletal proteins and signal transduction proteins. The CH domain is involved in actin binding in some members of the family. However in calponins there is evidence that the CH domain is not involved in its actin binding activity. Most member proteins have from two to four copies of the CH domain, however some proteins such as calp…	GO:0007015|actin filament organization;GO:0001300|chronological cell aging;	GO:0030479|actin cortical patch;	GO:0051015|actin filament binding;GO:0030674|protein binding, bridging;	.	.
Supercontig_1.42	62858	63036	W13837_peak_5726	62450	63076	Exon	-	178	BC1G_07414	gi|738783996|ref|WP_036675276.1|	195	2e-12	hypothetical protein [Paenibacillus sp. MSt1]	.	.	.	.	.	.	.	.	Rv0101_4	57.8	3e-08	COG3320	pfam07993	NAD_binding_4	Male sterility protein. This family represents the C-terminal region of the male sterility protein in a number of arabidopsis and drosophila. A sequence-related jojoba acyl CoA reductase is also included.	.	.	.	.	.
Supercontig_1.42	110558	110751	W13837_peak_5739	110062	111622	Exon	-	193	BC1G_07434	gi|686991089|gb|KGD63924.1|	144	4e-06	serine (threonine) protein kinase [Alcanivorax sp. 19-m-6]	.	.	.	.	Q9UVG6	397	2e-121	Putative serine/threonine-protein kinase VPS15	.	.	.	.	pfam00069	Pkinase	Protein kinase domain.	.	GO:0010008|endosome membrane;GO:0005794|Golgi apparatus;	GO:0005524|ATP binding;GO:0004674|protein serine/threonine kinase activity;	.	.
Supercontig_1.43	66340	66545	W13837_peak_5795	64748	67970	Exon	-	205	BC1G_07948	.	.	.	.	.	.	.	.	.	.	.	.	.	.	.	.	pfam02724	CDC45	CDC45-like protein. CDC45 is an essential gene required for initiation of DNA replication in S. cerevisiae, forming a complex with MCM5/CDC46. Homologues of CDC45 have been identified in human, mouse and smut fungus among others.	.	.	.	.	.
Supercontig_1.44	264061	264303	W13837_peak_5909	264062	264423	Exon	+	241	BC1G_07813	.	.	.	.	.	.	.	.	.	.	.	.	.	.	.	.	pfam15346	ARGLU	Arginine and glutamate-rich 1. ARGLU, arginine and glutamate-rich 1 protein family, is required for the oestrogen-dependent expression of ESR1 target genes. It functions in cooperation with MED1. The family of proteins is found in eukaryotes.	.	.	.	.	.
Supercontig_1.46	72075	72312	W13837_peak_5991	71430	72282	Exon	+	207	BC1G_07842	gi|490261941|ref|WP_004159159.1|	429	9e-44	oxidoreductase [Microcystis aeruginosa]	.	.	.	.	P44732	84	4e-16	Probable oxidoreductase OrdL	.	.	.	.	pfam01266	DAO	FAD dependent oxidoreductase. This family includes various FAD dependent oxidoreductases: Glycerol-3-phosphate dehydrogenase EC:1.1.99.5, Sarcosine oxidase beta subunit EC:1.5.3.1, D-alanine oxidase EC:1.4.99.1, D-aspartate oxidase EC:1.4.3.1.	.	.	GO:0016491|oxidoreductase activity;	K09471	puuB, ordL; gamma-glutamylputrescine oxidase [EC:1.4.3.-]
Supercontig_1.47	218391	218580	W13837_peak_6092	218357	218489	Exon	+	98	BC1G_08219	.	.	.	.	.	.	.	.	.	.	.	.	.	.	.	.	pfam13404	HTH_AsnC-type	AsnC-type helix-turn-helix domain.	.	.	.	.	.
Supercontig_1.48	89583	89811	W13837_peak_6114	89102	89744	Exon	+	161	BC1G_07640	.	.	.	.	.	.	.	.	.	.	.	.	.	.	.	.	pfam14024	DUF4240	Protein of unknown function (DUF4240). This presumed domain is functionally uncharacterized. This family of proteins is found in bacteria and eukaryotes. Proteins in this family are typically between 169 and 263 amino acids in length. This domain is often associated with the WGR domain pfam05406.	.	.	.	.	.
Supercontig_1.48	174093	174324	W13837_peak_6138	172692	174660	Exon	-	231	BC1G_07673	.	.	.	.	.	.	.	.	Q6ZGL9	54.7	1e-06	Signal peptide peptidase 1	.	.	.	.	pfam04258	Peptidase_A22B	Signal peptide peptidase. The members of this family are membrane proteins. In some proteins this region is found associated with pfam02225. This family corresponds with Merops subfamily A22B, the type example of which is signal peptide peptidase. There is a sequence-similarity relationship with pfam01080.	.	GO:0005783|endoplasmic reticulum;GO:0005789|endoplasmic reticulum membrane;GO:0016021|integral component of membrane;	GO:0004190|aspartic-type endopeptidase activity;	K09595	HM13; minor histocompatibility antigen H13 [EC:3.4.23.-]
Supercontig_1.49	21744	21924	W13837_peak_6174	21315	22139	Exon	+	180	BC1G_08461	gi|700589486|gb|AIU94959.1|	579	2e-57	STAT5-HKRR [Load driver vector pLDBUFL]	.	.	.	.	Q9P4U6	879	0	Two-component system protein B	YIL147c_1	252	5e-69	COG0642	pfam00072	Response_reg	Response regulator receiver domain. This domain receives the signal from the sensor partner in bacterial two-component systems. It is usually found N-terminal to a DNA binding effector domain.	GO:0000161|MAPK cascade involved in osmosensory signaling pathway;GO:0007234|osmosensory signaling via phosphorelay pathway;GO:0006468|protein phosphorylation;	GO:0005887|integral component of plasma membrane;GO:0005622|intracellular;GO:0005886|plasma membrane;	GO:0005524|ATP binding;GO:0009927|histidine phosphotransfer kinase activity;GO:0000156|phosphorelay response regulator activity;GO:0000155|phosphorelay sensor kinase activity;GO:0004673|protein histidine kinase activity;	K11231	SLN1; osomolarity two-component system, sensor histidine kinase SLN1 [EC:2.7.13.3]
Supercontig_1.49	46274	46580	W13837_peak_6186	45888	46686	Exon	+	306	BC1G_08472	.	.	.	.	.	.	.	.	.	.	.	.	.	.	.	.	pfam08214	KAT11	Histone acetylation protein. Histone acetylation is required in many cellular processes including transcription, DNA repair, and chromatin assembly. This family contains the fungal KAT11 protein (previously known as RTT109) which is required for H3K56 acetylation. Loss of KAT11 results in the loss of H3K56 acetylation, both on bulk histone and on chromatin. KAT11 and H3K56 acetylation appear to c…	.	.	.	.	.
Supercontig_1.5	124750	124930	W13837_peak_6281	124731	126548	Exon	+	180	BC1G_01716	.	.	.	.	.	.	.	.	.	.	.	.	.	.	.	.	pfam15449	Retinal	Retinal protein. This family of proteins is found in the photoreceptor cells of the retina. Mutations of the gene encoding this protein have been associated with retinal disorders such as retinitis pigmentosa and late-onset progressive retinal atrophy. The function of this family of proteins is unknown, but it is likely to be important in the development and function of the retina.	.	.	.	.	.
Supercontig_1.5	380785	380981	W13837_peak_6329	379272	380982	Exon	+	196	BC1G_01814	gi|763279132|ref|WP_044140562.1|	457	4e-46	DEAD/DEAH box helicase [Bacillus pumilus]	.	.	.	.	A6RMZ2	1110	0	ATP-dependent rRNA helicase spb4	.	.	.	.	pfam00270	DEAD	DEAD/DEAH box helicase. Members of this family include the DEAD and DEAH box helicases. Helicases are involved in unwinding nucleic acids. The DEAD box helicases are involved in various aspects of RNA metabolizm, including nuclear transcription, pre mRNA splicing, ribosome biogenesis, nucleocytoplasmic transport, translation, RNA decay and organellar gene expression.	GO:1902626|assembly of large subunit precursor of preribosome;GO:0000470|maturation of LSU-rRNA;GO:0000027|ribosomal large subunit assembly;	GO:0030686|90S preribosome;GO:0005730|nucleolus;GO:0005654|nucleoplasm;	GO:0005524|ATP binding;GO:0004386|helicase activity;GO:0003723|RNA binding;	K14809	DDX55, SPB4; ATP-dependent RNA helicase DDX55/SPB4 [EC:3.6.4.13]
Supercontig_1.5	470631	470893	W13837_peak_6347	469959	470812	Exon	-	181	BC1G_01856	.	.	.	.	.	.	.	.	P87120	135	2e-36	Probable ribonuclease P protein subunit 3	SPAC3A12.04c	135	7e-37	COG1603	pfam01876	RNase_P_p30	RNase P subunit p30. This protein is part of the RNase P complex that is involved in tRNA maturation.	GO:0090502|RNA phosphodiester bond hydrolysis, endonucleolytic;GO:0008033|tRNA processing;	GO:0005655|nucleolar ribonuclease P complex;	GO:0004526|ribonuclease P activity;GO:0003723|RNA binding;	K03539	RPP1, RPP30; ribonuclease P/MRP protein subunit RPP1 [EC:3.1.26.5]
Supercontig_1.5	520631	520826	W13837_peak_6365	520263	521472	Exon	-	195	BC1G_01881	.	.	.	.	.	.	.	.	Q8VYR0	67.4	3e-11	Calcium uniporter protein 5, mitochondrial	.	.	.	.	pfam04678	DUF607	Protein of unknown function, DUF607. This family represents a conserved region found in several uncharacterized eukaryotic proteins.	.	GO:0016021|integral component of membrane;GO:0005743|mitochondrial inner membrane;	GO:0005262|calcium channel activity;GO:0015292|uniporter activity;	.	.
Supercontig_1.52	113342	113572	W13837_peak_6541	111409	114536	Exon	+	230	BC1G_09015	gi|117616740|gb|ABK42388.1|	1036	1e-120	Dyrk4 [synthetic construct]	.	.	.	.	Q09690	493	3e-150	Dual specificity protein kinase pom1	.	.	.	.	pfam00069	Pkinase	Protein kinase domain.	GO:0070650|actin filament bundle distribution;GO:0051519|activation of bipolar cell growth;GO:0000753|cell morphogenesis involved in conjugation with cellular fusion;GO:0034613|cellular protein localization;GO:1903486|establishment of mitotic actomyosin contractile ring localization;GO:0010972|negative regulation of G2/M transition of mitotic cell cycle;GO:0018105|peptidyl-serine phosphorylation;…	GO:0051285|cell cortex of cell tip;GO:0032153|cell division site;GO:0030428|cell septum;GO:0051286|cell tip;GO:0035839|non-growing cell tip;GO:0030427|site of polarized growth;	GO:0005524|ATP binding;GO:0004674|protein serine/threonine kinase activity;GO:0004712|protein serine/threonine/tyrosine kinase activity;	K18669	DYRK2_3_4; dual specificity tyrosine-phosphorylation-regulated kinase 2/3/4 [EC:2.7.12.1]
Supercontig_1.53	18046	18217	W13837_peak_6579	17482	18634	Exon	+	171	BC1G_08040	.	.	.	.	.	.	.	.	Q12151	57.4	2e-07	Sterol uptake control protein 2	.	.	.	.	pfam00172	Zn_clus	Fungal Zn(2)-Cys(6) binuclear cluster domain.	GO:0071456|cellular response to hypoxia;GO:0035961|positive regulation of ergosterol biosynthetic process by positive regulation of transcription from RNA polymerase II promoter;GO:0035969|positive regulation of sterol import by positive regulation of transcription from RNA polymerase II promoter;GO:0045944|positive regulation of transcription from RNA polymerase II promoter;	GO:0016020|membrane;GO:0005634|nucleus;GO:0048471|perinuclear region of cytoplasm;	GO:0000978|RNA polymerase II core promoter proximal region sequence-specific DNA binding;GO:0001077|transcriptional activator activity, RNA polymerase II core promoter proximal region sequence-specific binding;GO:0008270|zinc ion binding;	.	.
Supercontig_1.53	51542	51798	W13837_peak_6588	51562	53043	Exon	-	236	BC1G_08053	gi|497884084|ref|WP_010198240.1|	1333	3e-174	oligo-1,6-glucosidase [Bacillus sp. m3-13]	.	.	.	.	P29094	510	3e-173	Oligo-1,6-glucosidase	BH2903	477	8e-161	COG0366	pfam00128	Alpha-amylase	Alpha amylase, catalytic domain. Alpha amylase is classified as family 13 of the glycosyl hydrolases. The structure is an 8 stranded alpha/beta barrel containing the active site, interrupted by a ~70 a.a. calcium-binding domain protruding between beta strand 3 and alpha helix 3, and a carboxyl-terminal Greek key beta-barrel domain.	GO:0005975|carbohydrate metabolic process;	GO:0005737|cytoplasm;	GO:0046872|metal ion binding;GO:0004574|oligo-1,6-glucosidase activity;	.	.
Supercontig_1.53	172987	173233	W13837_peak_6615	172566	173201	Exon	+	214	BC1G_08096	.	.	.	.	.	.	.	.	.	.	.	.	.	.	.	.	pfam03514	GRAS	GRAS domain family. Proteins in the GRAS (GAI, RGA, SCR) family are known as major players in gibberellin (GA) signaling, which regulates various aspects of plant growth and development. Mutation of the SCARECROW (SCR) gene results in a radial pattern defect, loss of a ground tissue layer, in the root. The PAT1 protein is involved in phytochrome A signal transduction. A sequence, structure and ev…	.	.	.	.	.
Supercontig_1.53	232880	233085	W13837_peak_6621	232712	233559	Exon	-	205	BC1G_08117	.	.	.	.	.	.	.	.	.	.	.	.	.	.	.	.	pfam00400	WD40	WD domain, G-beta repeat.	.	.	.	.	.
Supercontig_1.54	117057	117396	W13837_peak_6663	116699	119410	Exon	+	339	BC1G_09102	.	.	.	.	.	.	.	.	.	.	.	.	.	.	.	.	pfam08573	SAE2	DNA repair protein endonuclease SAE2/CtIP C-terminus. SAE2 is a protein involved in repairing meiotic and mitotic double-strand breaks in DNA. It has been shown to negatively regulate DNA damage checkpoint signalling. SAE2 is homologous to the CtIP proteins in mammals and an homologous protein in plants. Crucial sequence motifs that are highly conserved are the CxxC and the RHR motifs in this C-t…	.	.	.	.	.
Supercontig_1.54	119204	119422	W13837_peak_6664	116699	119410	Exon	+	206	BC1G_09102	.	.	.	.	.	.	.	.	.	.	.	.	.	.	.	.	pfam08573	SAE2	DNA repair protein endonuclease SAE2/CtIP C-terminus. SAE2 is a protein involved in repairing meiotic and mitotic double-strand breaks in DNA. It has been shown to negatively regulate DNA damage checkpoint signalling. SAE2 is homologous to the CtIP proteins in mammals and an homologous protein in plants. Crucial sequence motifs that are highly conserved are the CxxC and the RHR motifs in this C-t…	.	.	.	.	.
Supercontig_1.57	171719	171878	W13837_peak_6846	171780	173056	Exon	+	98	BC1G_08841	gi|495793128|ref|WP_008517707.1|	1290	6e-165	acetoacetyl-CoA synthetase [Dethiobacter alkaliphilus]	.	.	.	.	Q9JMI1	523	5e-175	Acetoacetyl-CoA synthetase	mlr6539	439	2e-143	COG0365	pfam00501	AMP-binding	AMP-binding enzyme.	GO:0060612|adipose tissue development;GO:0071397|cellular response to cholesterol;GO:0071333|cellular response to glucose stimulus;GO:0071394|cellular response to testosterone stimulus;GO:0006631|fatty acid metabolic process;GO:0001889|liver development;GO:0032024|positive regulation of insulin secretion;GO:0042493|response to drug;GO:0045471|response to ethanol;GO:0007584|response to nutrient;GO…	GO:0005829|cytosol;	GO:0030729|acetoacetate-CoA ligase activity;GO:0005524|ATP binding;GO:0047760|butyrate-CoA ligase activity;	K01907	AACS, acsA; acetoacetyl-CoA synthetase [EC:6.2.1.16]
Supercontig_1.59	174438	174644	W13837_peak_6954	173971	174573	Exon	+	135	BC1G_09324	.	.	.	.	.	.	.	.	Q6C6Q7	72.8	3e-13	Inositol-pentakisphosphate 2-kinase	.	.	.	.	pfam06090	Ins_P5_2-kin	Inositol-pentakisphosphate 2-kinase. This is a family of inositol-pentakisphosphate 2-kinases (EC 2.7.1.158) (also known as inositol 1,3,4,5,6-pentakisphosphate 2-kinase, Ins(1,3,4,5,6)P5 2-kinase) and InsP5 2-kinase). This enzyme phosphorylates Ins(1,3,4,5,6)P5 to form Ins(1,2,3,4,5,6)P6 (also known as InsP6 or phytate). InsP6 is involved in many processes such as mRNA export, nonhomologous end-…	GO:0032958|inositol phosphate biosynthetic process;GO:0052746|inositol phosphorylation;	GO:0005829|cytosol;GO:0005634|nucleus;	GO:0005524|ATP binding;GO:0035299|inositol pentakisphosphate 2-kinase activity;	.	.
Supercontig_1.6	162232	162480	W13837_peak_7004	161811	163191	Exon	+	248	BC1G_01996	gi|818237910|gb|KKP25125.1|	265	1e-21	hypothetical protein UR14_C0008G0006 [candidate division TM6 bacterium GW2011_GWE2_31_21]	.	.	.	.	P35182	239	1e-71	Protein phosphatase 2C homolog 1	YDL006w	239	4e-72	COG0631	pfam00481	PP2C	Protein phosphatase 2C. Protein phosphatase 2C is a Mn++ or Mg++ dependent protein serine/threonine phosphatase.	GO:0000173|inactivation of MAPK activity involved in osmosensory signaling pathway;GO:0000001|mitochondrion inheritance;GO:0000750|pheromone-dependent signal transduction involved in conjugation with cellular fusion;GO:0006470|protein dephosphorylation;GO:0006388|tRNA splicing, via endonucleolytic cleavage and ligation;	GO:0005737|cytoplasm;GO:0005634|nucleus;	GO:0046872|metal ion binding;GO:0004722|protein serine/threonine phosphatase activity;	.	.
Supercontig_1.6	165726	165881	W13837_peak_7006	165177	165954	Exon	-	155	BC1G_01997	.	.	.	.	.	.	.	.	P38823	215	8e-63	E3 ubiquitin-protein ligase DMA1	YHR115c	215	2e-63	COG1716	pfam00498	FHA	FHA domain. The FHA (Forkhead-associated) domain is a phosphopeptide binding motif.	GO:0032186|cellular bud neck septin ring organization;GO:0000132|establishment of mitotic spindle orientation;GO:0007067|mitotic nuclear division;GO:0031578|mitotic spindle orientation checkpoint;GO:0051865|protein autoubiquitination;GO:0097271|protein localization to bud neck;GO:0016567|protein ubiquitination;GO:0042787|protein ubiquitination involved in ubiquitin-dependent protein catabolic pro…	GO:0005737|cytoplasm;	GO:0016874|ligase activity;GO:0004842|ubiquitin-protein transferase activity;GO:0008270|zinc ion binding;	.	.
Supercontig_1.6	258820	258996	W13837_peak_7027	258456	259083	Exon	+	176	BC1G_02035	gi|644651194|ref|WP_025347720.1|	165	5e-11	hypothetical protein [Nocardia nova]	.	.	.	.	.	.	.	.	SMa1660	48.1	2e-06	COG0454	pfam13508	Acetyltransf_7	Acetyltransferase (GNAT) domain. This domain catalyses N-acetyltransferase reactions.	.	.	.	.	.
Supercontig_1.6	309114	309323	W13837_peak_7034	308919	309286	Exon	-	172	BC1G_02064	.	.	.	.	.	.	.	.	.	.	.	.	.	.	.	.	pfam13191	AAA_16	AAA ATPase domain. This family of domains contain a P-loop motif that is characteristic of the AAA superfamily.	.	.	.	.	.
Supercontig_1.6	343844	344063	W13837_peak_7038	343682	344073	Exon	-	219	BC1G_02082	.	.	.	.	.	.	.	.	.	.	.	.	.	.	.	.	pfam06602	Myotub-related	Myotubularin-like phosphatase domain. This family represents the phosphatase domain within eukaryotic myotubularin-related proteins. Myotubularin is a dual-specific lipid phosphatase that dephosphorylates phosphatidylinositol 3-phosphate and phosphatidylinositol (3,5)-bi-phosphate. Mutations in gene encoding myotubularin-related proteins have been associated with disease.	.	.	.	.	.
Supercontig_1.60	72729	73021	W13837_peak_7125	71776	77890	Exon	+	292	BC1G_09381	gi|737334171|ref|WP_035316482.1|	494	2e-48	sensor histidine kinase/response regulator, partial [Brevibacillus panacihumi]	.	.	.	.	Q9P7Q7	149	2e-34	Peroxide stress-activated histidine kinase mak1	SPAC1834.08_3	244	6e-68	COG0642	pfam00072	Response_reg	Response regulator receiver domain. This domain receives the signal from the sensor partner in bacterial two-component systems. It is usually found N-terminal to a DNA binding effector domain.	GO:0010972|negative regulation of G2/M transition of mitotic cell cycle;GO:0010515|negative regulation of induction of conjugation with cellular fusion;GO:0000160|phosphorelay signal transduction system;GO:0031098|stress-activated protein kinase signaling cascade;	GO:0032153|cell division site;GO:0051286|cell tip;GO:0005829|cytosol;	GO:0005524|ATP binding;GO:0000155|phosphorelay sensor kinase activity;	.	.
Supercontig_1.62	9241	9646	W13837_peak_7227	8849	9483	Exon	-	242	BC1G_09167	.	.	.	.	.	.	.	.	.	.	.	.	.	.	.	.	pfam04430	DUF498	Protein of unknown function (DUF498/DUF598). This is a large family of uncharacterized proteins found in all domains of life. The structure shows a novel fold with three beta sheets. A dimeric form is found in the crystal structure. It was suggested that the cleft in between the two monomers might bing nucleic acid.	.	.	.	.	.
Supercontig_1.62	94615	94879	W13837_peak_7251	94393	98320	Exon	+	264	BC1G_09197	gi|649134066|gb|AIC58561.1|	841	4e-90	DHX8, partial [synthetic construct]	.	.	.	.	Q04217	764	0	Probable ATP-dependent RNA helicase DHR1	YMR128w	764	0	COG1643	pfam04408	HA2	Helicase associated domain (HA2). This presumed domain is about 90 amino acid residues in length. It is found is a diverse set of RNA helicases. Its function is unknown, however it seems likely to be involved in nucleic acid binding.	GO:0000462|maturation of SSU-rRNA from tricistronic rRNA transcript (SSU-rRNA, 5.8S rRNA, LSU-rRNA);GO:0042254|ribosome biogenesis;GO:0031167|rRNA methylation;	GO:0005730|nucleolus;GO:0005654|nucleoplasm;GO:0032040|small-subunit processome;	GO:0005524|ATP binding;GO:0004004|ATP-dependent RNA helicase activity;GO:0044822|poly(A) RNA binding;GO:0003724|RNA helicase activity;	K14780	DHX37, DHR1; ATP-dependent RNA helicase DHX37/DHR1 [EC:3.6.4.13]
Supercontig_1.62	162939	163177	W13837_peak_7261	162984	163277	Exon	+	193	BC1G_09223	.	.	.	.	.	.	.	.	Q4I613	345	2e-114	Decapping nuclease RAI1	.	.	.	.	pfam08652	RAI1	RAI1 like PD-(D/E)XK nuclease. RAI1 is homologous to Caenorhabditis elegans DOM-3 and human DOM3Z and binds to a nuclear exoribonuclease. It is required for 5.8S rRNA processing. Profile-profile comparison tools demonstrate this to be a PD-(D/E)XK nuclease, with a full set of canonical active site signature motifs characteristic to the PD-(D/E)XK nuclease superfamily.	GO:0006353|DNA-templated transcription, termination;GO:0006397|mRNA processing;GO:0006355|regulation of transcription, DNA-templated;GO:0006364|rRNA processing;	GO:0005634|nucleus;	GO:0046872|metal ion binding;GO:0004518|nuclease activity;GO:0000166|nucleotide binding;GO:0003723|RNA binding;	K14845	RAI1, DOM3Z; RAT1-interacting protein
Supercontig_1.64	1513	1685	W13837_peak_7333	289	1684	Exon	+	171	BC1G_09795	.	.	.	.	.	.	.	.	.	.	.	.	.	.	.	.	pfam01031	Dynamin_M	Dynamin central region. This region lies between the GTPase domain, see pfam00350, and the pleckstrin homology (PH) domain, see pfam00169.	.	.	.	.	.
Supercontig_1.64	113232	113435	W13837_peak_7358	111897	113976	Exon	-	203	BC1G_09852	gi|649118874|gb|AIC54439.1|	163	3e-08	GATA4, partial [synthetic construct]	.	.	.	.	P78688	620	0	Nitrogen regulatory protein areA	SPCC1902.01	95.5	3e-19	COG5641	pfam08550	DUF1752	Fungal protein of unknown function (DUF1752). This is a family of fungal proteins of unknown function. This short section domain is bounded by two highly conserved tryptophans. The family contains MKS1 that is thought to be a negative regulator of RAS-cAMP pathway in S.cerevisiae. the Sch.pombe member is a GAF1 transcription factor that is also associated with the zinc finger family GATA pfam0032…	GO:0042128|nitrate assimilation;GO:0006351|transcription, DNA-templated;	GO:0005634|nucleus;	GO:0043565|sequence-specific DNA binding;GO:0003700|transcription factor activity, sequence-specific DNA binding;GO:0008270|zinc ion binding;	.	.
Supercontig_1.64	178940	179221	W13837_peak_7377	178947	179227	Exon	-	274	BC1G_09880	.	.	.	.	.	.	.	.	.	.	.	.	.	.	.	.	pfam15242	FAM53	Family of FAM53. The FAM53 protein family refers to a family of proteins, which bind to a transcriptional regulator that modulates cell proliferation. It is known to be highly important in neural tube development. It is found in eukaryotes and is typically between 303 and 413 amino acids in length.	.	.	.	.	.
Supercontig_1.64	182590	182797	W13837_peak_7378	182669	182992	Exon	+	128	BC1G_09883	gi|750530742|ref|WP_040812611.1|	252	6e-21	hypothetical protein, partial [Nocardia concava]	.	.	.	.	.	.	.	.	APE1244_1	48.9	6e-06	COG1073	pfam12697	Abhydrolase_6	Alpha/beta hydrolase family. This family contains alpha/beta hydrolase enzymes of diverse specificity.	.	.	.	.	.
Supercontig_1.66	156882	157100	W13837_peak_7475	156562	157118	Exon	-	218	BC1G_09773	.	.	.	.	.	.	.	.	O74436	109	8e-24	Signal recognition particle subunit srp68	.	.	.	.	pfam00496	SBP_bac_5	Bacterial extracellular solute-binding proteins, family 5 Middle. The borders of this family are based on the PDBSum definitions of the domain edges for Salmonella typhimurium oppA.	GO:0045047|protein targeting to ER;GO:0006614|SRP-dependent cotranslational protein targeting to membrane;	GO:0005829|cytosol;GO:0005783|endoplasmic reticulum;GO:0005786|signal recognition particle, endoplasmic reticulum targeting;	GO:0008312|7S RNA binding;GO:0030942|endoplasmic reticulum signal peptide binding;GO:0005047|signal recognition particle binding;	K03107	SRP68; signal recognition particle subunit SRP68
Supercontig_1.66	184520	184671	W13837_peak_7478	183987	185130	Exon	-	151	BC1G_09781	gi|901667908|emb|CQB89478.1|	514	7e-55	Vps52 / Sac2 family [Chlamydia trachomatis]	.	.	.	.	Q9FVV6	266	5e-77	Vacuolar protein sorting-associated protein 52 B	.	.	.	.	pfam04129	Vps52	Vps52 / Sac2 family. Vps52 complexes with Vps53 and Vps54 to form a multi- subunit complex involved in regulating membrane trafficking events.	GO:0015031|protein transport;	GO:0010008|endosome membrane;GO:0000139|Golgi membrane;	.	.	.
Supercontig_1.67	83226	83406	W13837_peak_7504	83275	83515	Exon	-	131	BC1G_10216	.	.	.	.	.	.	.	.	.	.	.	.	.	.	.	.	pfam11364	DUF3165	Protein of unknown function (DUF3165). Some members in this family of proteins are annotated as membrane proteins however this cannot be confirmed. Currently there is no known function.	.	.	.	.	.
Supercontig_1.67	92643	92879	W13837_peak_7506	92446	93382	Exon	+	236	BC1G_10217	.	.	.	.	.	.	.	.	.	.	.	.	.	.	.	.	pfam00206	Lyase_1	Lyase.	.	.	.	.	.
Supercontig_1.69	4460	4679	W13837_peak_7580	4325	4711	Exon	-	219	BC1G_10092	gi|837738857|ref|WP_047865537.1|	584	3e-64	major facilitator transporter [Rubrobacter aplysinae]	.	.	.	.	P53387	421	4e-138	Hexose transporter 2	.	.	.	.	pfam00083	Sugar_tr	Sugar (and other) transporter.	GO:0008643|carbohydrate transport;	GO:0016021|integral component of membrane;	GO:0022891|substrate-specific transmembrane transporter activity;	.	.
Supercontig_1.69	70443	70643	W13837_peak_7600	70349	70649	Exon	-	200	BC1G_10112	gi|703014862|ref|WP_033329372.1|	595	8e-70	amidohydrolase [Streptomyces yerevanensis]	.	.	.	.	P32964	477	2e-166	Cyanide hydratase	RSc1823	145	8e-39	COG0388	pfam00795	CN_hydrolase	Carbon-nitrogen hydrolase. This family contains hydrolases that break carbon-nitrogen bonds. The family includes: Nitrilase EC:3.5.5.1, Aliphatic amidase EC:3.5.1.4, Biotidinase EC:3.5.1.12, Beta-ureidopropionase EC:3.5.1.6. Nitrilase-related proteins generally have a conserved E-K-C catalytic triad, and are multimeric alpha-beta-beta-alpha sandwich proteins.	GO:0006807|nitrogen compound metabolic process;	.	GO:0030196|cyanide hydratase activity;GO:0016810|hydrolase activity, acting on carbon-nitrogen (but not peptide) bonds;	.	.
Supercontig_1.69	167580	167771	W13837_peak_7617	167163	167708	Exon	+	128	BC1G_10153	gi|817692176|ref|WP_046655578.1|	674	1e-82	MBL fold metallo-hydrolase [Lysobacter capsici]	.	.	.	.	Q9PFB0	231	5e-70	Beta-lactamase hydrolase-like protein	PM1479	243	1e-76	COG0491	pfam00753	Lactamase_B	Metallo-beta-lactamase superfamily.	.	.	GO:0016787|hydrolase activity;GO:0046872|metal ion binding;	.	.
Supercontig_1.69	170012	170192	W13837_peak_7618	170086	170245	Exon	-	106	BC1G_10155	.	.	.	.	.	.	.	.	.	.	.	.	.	.	.	.	pfam10472	CReP_N	eIF2-alpha phosphatase phosphorylation constitutive repressor. This is the conserved N-terminal domain of CReP, constitutive repressor of eIF2-alpha phosphorylation/protein phosphatase 1, catalytic subunit. It functions in the dephosphorylation of eIF2-alpha under basal conditions in the absence of stress. In response to translation inhibition, there is reduced synthesis of the labile CReP that c…	.	.	.	.	.
Supercontig_1.7	85798	85969	W13837_peak_7673	85846	86007	Exon	-	123	BC1G_02214	.	.	.	.	.	.	.	.	.	.	.	.	.	.	.	.	pfam14225	MOR2-PAG1_C	Cell morphogenesis C-terminal. This family is the conserved C-terminal region of proteins that are involved in cell morphogenesis.	.	.	.	.	.
Supercontig_1.7	318366	318578	W13837_peak_7724	318342	319479	Exon	-	212	BC1G_02312	gi|516530683|ref|WP_017918489.1|	500	2e-55	alcohol dehydrogenase [Burkholderia gladioli]	.	.	.	.	.	.	.	.	SMa1296	68.9	4e-12	COG1064	pfam08240	ADH_N	Alcohol dehydrogenase GroES-like domain. This is the catalytic domain of alcohol dehydrogenases. Many of them contain an inserted zinc binding domain. This domain has a GroES-like structure.	.	.	.	.	.
Supercontig_1.70	86041	86223	W13837_peak_7807	86095	87617	Exon	-	128	BC1G_10381	.	.	.	.	.	.	.	.	.	.	.	.	.	.	.	.	pfam00187	Chitin_bind_1	Chitin recognition protein.	.	.	.	.	.
Supercontig_1.72	10793	11032	W13837_peak_7888	10074	12126	Exon	+	239	BC1G_10502	.	.	.	.	.	.	.	.	Q6C2F4	139	3e-32	Probable nucleolar complex protein 14	.	.	.	.	pfam04147	Nop14	Nop14-like family. Emg1 and Nop14 are novel proteins whose interaction is required for the maturation of the 18S rRNA and for 40S ribosome production.	GO:0000480|endonucleolytic cleavage in 5'-ETS of tricistronic rRNA transcript (SSU-rRNA, 5.8S rRNA, LSU-rRNA);GO:0000447|endonucleolytic cleavage in ITS1 to separate SSU-rRNA from 5.8S rRNA and LSU-rRNA from tricistronic rRNA transcript (SSU-rRNA, 5.8S rRNA, LSU-rRNA);GO:0000472|endonucleolytic cleavage to generate mature 5'-end of SSU-rRNA from (SSU-rRNA, 5.8S rRNA, LSU-rRNA);GO:0030490|maturati…	GO:0005739|mitochondrion;GO:0030692|Noc4p-Nop14p complex;GO:0005730|nucleolus;GO:0032040|small-subunit processome;	GO:0030515|snoRNA binding;	K14766	NOP14, UTP2; nucleolar protein 14
Supercontig_1.72	197740	197953	W13837_peak_7914	197355	198516	Exon	+	213	BC1G_10570	gi|428004214|gb|AFY85057.1|	172	2e-09	WD40 repeat-containing protein [Oscillatoria acuminata PCC 6304]	.	.	.	.	Q9Y7K5	117	1e-26	Uncharacterized WD repeat-containing protein C2A9.03	.	.	.	.	pfam00400	WD40	WD domain, G-beta repeat.	.	GO:0005829|cytosol;GO:0043234|protein complex;	.	.	.
Supercontig_1.73	119713	119926	W13837_peak_7947	119778	120059	Exon	-	148	BC1G_10627	gi|660656838|gb|KEO96508.1|	174	7e-11	sterol desaturase [Erythrobacter litoralis]	.	.	.	.	P38992	181	2e-51	Sphingolipid C4-hydroxylase SUR2	YDR297w	181	5e-52	COG3000	pfam04116	FA_hydroxylase	Fatty acid hydroxylase superfamily. This superfamily includes fatty acid and carotene hydroxylases and sterol desaturases. Beta-carotene hydroxylase is involved in zeaxanthin synthesis by hydroxylating beta-carotene, but the enzyme may be involved in other pathways. This family includes C-5 sterol desaturase and C-4 sterol methyl oxidase. Members of this family are involved in cholesterol biosynt…	GO:0006633|fatty acid biosynthetic process;GO:0030148|sphingolipid biosynthetic process;GO:0006665|sphingolipid metabolic process;	GO:0005789|endoplasmic reticulum membrane;GO:0016021|integral component of membrane;	GO:0005506|iron ion binding;GO:0042284|sphingolipid delta-4 desaturase activity;GO:0000170|sphingosine hydroxylase activity;	K04713	SUR2; sphinganine C4-monooxygenase [EC:1.14.18.5]
Supercontig_1.73	172919	173127	W13837_peak_7967	172294	174178	Exon	-	208	BC1G_10650	.	.	.	.	.	.	.	.	.	.	.	.	.	.	.	.	pfam10174	Cast	RIM-binding protein of the cytomatrix active zone. This is a family of proteins that form part of the CAZ (cytomatrix at the active zone) complex which is involved in determining the site of synaptic vesicle fusion. The C-terminus is a PDZ-binding motif that binds directly to RIM (a small G protein Rab-3A effector). The family also contains four coiled-coil domains.	.	.	.	.	.
Supercontig_1.74	11368	11674	W13837_peak_7975	9858	12255	Exon	-	306	BC1G_10666	.	.	.	.	.	.	.	.	.	.	.	.	.	.	.	.	pfam12449	DUF3684	Protein of unknown function (DUF3684). This domain family is found in eukaryotes, and is typically between 1072 and 1090 amino acids in length.	.	.	.	.	.
Supercontig_1.77	10780	10942	W13837_peak_8093	10847	11007	Exon	+	95	BC1G_11317	gi|158327643|emb|CAO81985.1|	470	3e-54	histone H2B-ECFP fusion protein [Reporter vector pCH2B]	.	.	.	.	Q875B7	194	2e-62	Histone H2B	.	.	.	.	pfam00125	Histone	Core histone H2A/H2B/H3/H4.	.	GO:0000786|nucleosome;GO:0005634|nucleus;	GO:0003677|DNA binding;	.	.
Supercontig_1.79	180086	180253	W13837_peak_8207	178481	180689	Exon	+	167	BC1G_11243	gi|505162765|ref|WP_015349867.1|	333	5e-28	nonribosomal peptide synthase [Myxococcus stipitatus]	.	.	.	.	Q70LM4	91.3	4e-17	Linear gramicidin synthase subunit D	alr5357_2	87.4	2e-17	COG3320	pfam07993	NAD_binding_4	Male sterility protein. This family represents the C-terminal region of the male sterility protein in a number of arabidopsis and drosophila. A sequence-related jojoba acyl CoA reductase is also included.	GO:0017000|antibiotic biosynthetic process;	.	GO:0016853|isomerase activity;GO:0016874|ligase activity;GO:0016491|oxidoreductase activity;GO:0031177|phosphopantetheine binding;	.	.
Supercontig_1.8	366176	366377	W13837_peak_8300	364776	366797	Exon	+	201	BC1G_02572	.	.	.	.	.	.	.	.	O94326	83.6	3e-15	Zinc finger protein C725.08	.	.	.	.	pfam12066	DUF3546	Domain of unknown function (DUF3546). This presumed domain is functionally uncharacterized. This domain is found in eukaryotes. This domain is typically between 93 to 114 amino acids in length. This domain has two completely conserved Y residues that may be functionally important.	.	GO:0016604|nuclear body;GO:0000790|nuclear chromatin;GO:0005634|nucleus;GO:1990477|NURS complex;	GO:0046872|metal ion binding;	.	.
Supercontig_1.8	438693	438911	W13837_peak_8315	438715	438922	Exon	-	196	BC1G_02596	gi|736057145|ref|WP_034200576.1|	935	6e-114	hypothetical protein [Burkholderia sp. MSh2]	.	.	.	.	.	.	.	.	.	.	.	.	pfam07287	DUF1446	Protein of unknown function (DUF1446). This family consists of several bacterial and plant proteins of around 400 residues in length. The function of this family is unknown.	.	.	.	.	.
Supercontig_1.83	128856	129036	W13837_peak_8481	128914	129116	Exon	+	122	BC1G_11008	gi|343160583|emb|CAY85467.1|	1143	1e-134	DNA polymerase gamma [Acaryochloris phage A-HIS2]	.	.	.	.	Q9Y767	1383	0	DNA polymerase gamma, mitochondrial	YOR330c_2	519	1e-169	COG0749	pfam00476	DNA_pol_A	DNA polymerase family A.	GO:0006264|mitochondrial DNA replication;	GO:0005760|gamma DNA polymerase complex;GO:0005739|mitochondrion;	GO:0008408|3'-5' exonuclease activity;GO:0003677|DNA binding;GO:0003887|DNA-directed DNA polymerase activity;	K02332	POLG1; DNA polymerase gamma 1 [EC:2.7.7.7]
Supercontig_1.84	75458	75724	W13837_peak_8506	75490	75868	Exon	-	234	BC1G_11136	gi|551256524|ref|WP_022876759.1|	141	3e-06	multidrug MFS transporter [Arthrobacter sp. PAO19]	.	.	.	.	O94343	73.6	8e-13	Uncharacterized MFS-type transporter C1271.10c	.	.	.	.	pfam07690	MFS_1	Major Facilitator Superfamily.	.	GO:0005938|cell cortex;GO:0016021|integral component of membrane;	GO:0022857|transmembrane transporter activity;	.	.
Supercontig_1.85	92363	92578	W13837_peak_8575	91562	93111	Exon	-	215	BC1G_11775	.	.	.	.	.	.	.	.	Q00204	670	0	Calpain-like protease palB	.	.	.	.	pfam01067	Calpain_III	Calpain large subunit, domain III. The function of the domain III and I are currently unknown. Domain II is a cysteine protease and domain IV is a calcium binding domain. Calpains are believed to participate in intracellular signaling pathways mediated by calcium ions.	GO:0071467|cellular response to pH;GO:0042318|penicillin biosynthetic process;GO:1900198|positive regulation of penicillin biosynthetic process;GO:0006508|proteolysis;GO:1900376|regulation of secondary metabolite biosynthetic process;	GO:0000815|ESCRT III complex;	GO:0004198|calcium-dependent cysteine-type endopeptidase activity;	.	.
Supercontig_1.86	95168	95354	W13837_peak_8606	95227	96215	Exon	-	127	BC1G_11842	.	.	.	.	.	.	.	.	.	.	.	.	.	.	.	.	pfam06873	SerH	Cell surface immobilisation antigen SerH. This family consists of several cell surface immobilisation antigen SerH proteins which seem to be specific to Tetrahymena thermophila. The SerH locus of Tetrahymena thermophila is one of several paralogous loci with genes encoding variants of the major cell surface protein known as the immobilisation antigen (i-ag).	.	.	.	.	.
Supercontig_1.88	61324	61575	W13837_peak_8659	61166	61591	Exon	-	251	BC1G_11271	.	.	.	.	.	.	.	.	.	.	.	.	.	.	.	.	pfam03016	Exostosin	Exostosin family. The EXT family is a family of tumor suppressor genes. Mutations of EXT1 on 8q24.1, EXT2 on 11p11-13, and EXT3 on 19p have been associated with the autosomal dominant disorder known as hereditary multiple exostoses (HME). This is the most common known skeletal dysplasia. The chromosomal locations of other EXT genes suggest association with other forms of neoplasia. EXT1 and EXT2 …	.	.	.	.	.
Supercontig_1.89	81219	81454	W13837_peak_8692	81255	82347	Exon	+	199	BC1G_11567	.	.	.	.	.	.	.	.	.	.	.	.	.	.	.	.	pfam03251	Tymo_45kd_70kd	Tymovirus 45/70Kd protein. Tymoviruses are single stranded RNA viruses. This family includes a protein of unknown function that has been named based on its molecular weight. Tymoviruses such as the ononis yellow mosaic tymovirus encode only three proteins. Of these two are overlapping this protein overlaps a larger ORF that is thought to be the polymerase.	.	.	.	.	.
Supercontig_1.9	158208	158414	W13837_peak_8751	157656	158505	Exon	-	206	BC1G_02715	gi|491019246|ref|WP_004880952.1|	264	1e-23	amidotransferase [Pseudomonas viridiflava]	.	.	.	.	Q09686	130	3e-34	Putative glutamine amidotransferase-like protein C13C5.04	SPAC13C5.04	130	9e-35	COG0518	pfam00117	GATase	Glutamine amidotransferase class-I.	GO:0006541|glutamine metabolic process;	GO:0005829|cytosol;GO:0005634|nucleus;	GO:0003824|catalytic activity;GO:0016740|transferase activity;	.	.
Supercontig_1.9	176696	176876	W13837_peak_8755	176672	176887	Exon	+	180	BC1G_02722	gi|149823946|gb|EDM83171.1|	158	3e-10	hypothetical protein LMED105_01172 [Limnobacter sp. MED105]	.	.	.	.	Q9FIX2	52.8	2e-07	AIG2-like protein A	.	.	.	.	pfam06094	AIG2	AIG2-like family. AIG2 is an Arabidopsis proteins that exhibit RPS2- and avrRpt2-dependent induction early after infection with Pseudomonas syringae pv maculicola strain ES4326 carrying avrRpt2.	.	.	GO:0016746|transferase activity, transferring acyl groups;	.	.
Supercontig_1.9	487254	487433	W13837_peak_8847	487256	487597	Exon	+	177	BC1G_02846	.	.	.	.	.	.	.	.	.	.	.	.	.	.	.	.	pfam12795	MscS_porin	Mechanosensitive ion channel porin domain. The small mechanosensitive channel, MscS, is a part of the turgor-driven solute efflux system that protects bacteria from lysis in the event of osmotic shock. The MscS protein alone is sufficient to form a functional mechanosensitive channel gated directly by tension in the lipid bilayer. The MscS proteins are heptamers of three transmembrane subunits wi…	.	.	.	.	.
Supercontig_1.92	150390	150556	W13837_peak_8955	149533	151255	Exon	+	166	BC1G_11991	.	.	.	.	.	.	.	.	.	.	.	.	.	.	.	.	pfam05956	APC_basic	APC basic domain. This region of the APC family of proteins is known as the basic domain. It contains a high proportion of positively charged amino acids and interacts with microtubules.	.	.	.	.	.
Supercontig_1.93	47506	47720	W13837_peak_8976	47581	47965	Exon	-	139	BC1G_12012	.	.	.	.	.	.	.	.	.	.	.	.	.	.	.	.	pfam10325	7TM_GPCR_Srz	Serpentine type 7TM GPCR chemoreceptor Srz. Chemoreception is mediated in Caenorhabditis elegans by members of the seven-transmembrane G-protein-coupled receptor class (7TM GPCRs) of proteins which are of the serpentine type. Srz is a solo families amongst the superfamilies of chemoreceptors. Chemoperception is one of the central senses of soil nematodes like C. elegans which are otherwise 'blind…	.	.	.	.	.
Supercontig_1.95	108967	109156	W13837_peak_9056	108946	109880	Exon	+	189	BC1G_11919	.	.	.	.	.	.	.	.	.	.	.	.	.	.	.	.	pfam12737	Mating_C	C-terminal domain of homeodomain 1. Mating in fungi is controlled by the loci that determine the mating type of an individual, and only individuals with differing mating types can mate. Basidiomycete fungi have evolved a unique mating system, termed tetrapolar or bifactorial incompatibility, in which mating type is determined by two unlinked loci; compatibility at both loci is required for mating…	.	.	.	.	.
Supercontig_1.97	132377	132594	W13837_peak_9128	132428	132912	Exon	-	166	BC1G_12672	.	.	.	.	.	.	.	.	Q10077	191	1e-47	Lid2 complex component snt2	.	.	.	.	pfam01426	BAH	BAH domain. This domain has been called BAH (Bromo adjacent homology) domain and has also been called ELM1 and BAM (Bromo adjacent motif) domain. The function of this domain is unknown but may be involved in protein-protein interaction.	GO:0035556|intracellular signal transduction;	GO:0048189|Lid2 complex;GO:0072686|mitotic spindle;GO:0044732|mitotic spindle pole body;GO:0005634|nucleus;	GO:0003682|chromatin binding;GO:0008270|zinc ion binding;	.	.
Supercontig_1.1	71583	71795	W13837_peak_12	71161	73161	Downstream2k	+	212	BC1G_00036	gi|901665439|emb|CQB90063.1|	330	2e-36	Ubiquitin-conjugating enzyme [Chlamydia trachomatis]	.	.	.	.	O74983	169	2e-52	Ubiquitin-conjugating enzyme spm2	.	.	.	.	pfam00179	UQ_con	Ubiquitin-conjugating enzyme. Proteins destined for proteasome-mediated degradation may be ubiquitinated. Ubiquitination follows conjugation of ubiquitin to a conserved cysteine residue of UBC homologues. TSG101 is one of several UBC homologues that lacks this active site cysteine.	GO:0006301|postreplication repair;GO:0070534|protein K63-linked ubiquitination;	GO:0005737|cytoplasm;GO:0005829|cytosol;GO:0005634|nucleus;	GO:0016874|ligase activity;GO:0061631|ubiquitin conjugating enzyme activity;GO:0061630|ubiquitin protein ligase activity;GO:0031625|ubiquitin protein ligase binding;	K10704	UBE2V; ubiquitin-conjugating enzyme E2 variant
Supercontig_1.1	117005	117193	W13837_peak_20	115176	117176	Downstream2k	-	171	BC1G_00053	.	.	.	.	.	.	.	.	Q9QZE7	114	8e-26	Translin-associated protein X	SPCC736.09c	90.9	8e-19	COG2178	pfam01997	Translin	Translin family. Members of this family include Translin that interacts with DNA and forms a ring around the DNA. This family also includes human translin-associated protein X, which was found to interact with translin with yeast two-hybrid screen.	GO:0030154|cell differentiation;GO:0007275|multicellular organismal development;GO:0007283|spermatogenesis;	GO:0005737|cytoplasm;GO:0005794|Golgi apparatus;GO:0005634|nucleus;GO:0048471|perinuclear region of cytoplasm;	GO:0046872|metal ion binding;GO:0044822|poly(A) RNA binding;GO:0043565|sequence-specific DNA binding;GO:0003697|single-stranded DNA binding;	.	.
Supercontig_1.1	124404	124753	W13837_peak_24	123552	125552	Downstream2k	+	349	BC1G_00054	gi|643033005|gb|AIA93122.1|	154	2e-10	CAZy families GT50 protein, partial [uncultured Saccharomyces]	.	.	.	.	Q7S4Z3	83.6	3e-18	GPI mannosyltransferase 1	.	.	.	.	pfam15402	Spc7_N	N-terminus of kinetochore NMS complex subunit Spc7.	GO:0071555|cell wall organization;GO:0006506|GPI anchor biosynthetic process;	GO:0005789|endoplasmic reticulum membrane;GO:0016021|integral component of membrane;	GO:0016758|transferase activity, transferring hexosyl groups;	K05284	PIGM; phosphatidylinositol glycan, class M [EC:2.4.1.-]
Supercontig_1.1	124404	124753	W13837_peak_24	124429	126429	Downstream2k	+	324	BC1G_00055	.	.	.	.	.	.	.	.	Q4WAH2	142	8e-40	GPI mannosyltransferase 1	.	.	.	.	pfam05007	Mannosyl_trans	Mannosyltransferase (PIG-M). PIG-M has a DXD motif. The DXD motif is found in many glycosyltransferases that utilize nucleotide sugars. It is thought that the motif is involved in the binding of a manganese ion that is required for association of the enzymes with nucleotide sugar substrates.	GO:0071555|cell wall organization;GO:0006506|GPI anchor biosynthetic process;	GO:0005789|endoplasmic reticulum membrane;GO:0016021|integral component of membrane;	GO:0016758|transferase activity, transferring hexosyl groups;	K05284	PIGM; phosphatidylinositol glycan, class M [EC:2.4.1.-]
Supercontig_1.1	124404	124753	W13837_peak_24	122980	124980	Downstream2k	-	349	BC1G_00056	.	.	.	.	.	.	.	.	.	.	.	.	.	.	.	.	pfam10472	CReP_N	eIF2-alpha phosphatase phosphorylation constitutive repressor. This is the conserved N-terminal domain of CReP, constitutive repressor of eIF2-alpha phosphorylation/protein phosphatase 1, catalytic subunit. It functions in the dephosphorylation of eIF2-alpha under basal conditions in the absence of stress. In response to translation inhibition, there is reduced synthesis of the labile CReP that c…	.	.	.	.	.
Supercontig_1.1	242898	243244	W13837_peak_55	242587	244587	Downstream2k	-	346	BC1G_00103	gi|157390503|emb|CAO98966.1|	344	7e-31	19.5g1 protein [Chelonus inanitus bracovirus]	.	.	.	.	.	.	.	.	.	.	.	.	pfam03184	DDE_1	DDE superfamily endonuclease. This family of proteins are related to pfam00665 and are probably endonucleases of the DDE superfamily. Transposase proteins are necessary for efficient DNA transposition. This domain is a member of the DDE superfamily, which contain three carboxylate residues that are believed to be responsible for coordinating metal ions needed for catalysis. The catalytic activity…	.	.	.	.	.
Supercontig_1.1	284450	284644	W13837_peak_58	283449	285449	Downstream2k	+	194	BC1G_00118	.	.	.	.	.	.	.	.	.	.	.	.	.	.	.	.	pfam07223	DUF1421	Protein of unknown function (DUF1421). This family represents a conserved region approximately 350 residues long within a number of plant proteins of unknown function.	.	.	.	.	.
Supercontig_1.1	635016	635213	W13837_peak_137	633224	635224	Downstream2k	+	197	BC1G_00258	.	.	.	.	.	.	.	.	.	.	.	.	.	.	.	.	pfam06083	IL17	Interleukin-17. IL-17 is a potent proinflammatory cytokine produced by activated memory T cells. The IL-17 family is thought to represent a distinct signaling system that appears to have been highly conserved across vertebrate evolution.	.	.	.	.	.
Supercontig_1.1	783594	783833	W13837_peak_169	783525	785525	Downstream2k	+	239	BC1G_00324	.	.	.	.	.	.	.	.	.	.	.	.	.	.	.	.	pfam13044	DUF3904	Protein of unknown function (DUF3904). This family of proteins is functionally uncharacterized. This family of proteins is found in viruses. Proteins in this family are typically between 437 and 448 amino acids in length.	.	.	.	.	.
Supercontig_1.1	1154396	1154604	W13837_peak_231	1153793	1155793	Downstream2k	+	208	BC1G_00451	gi|643021491|gb|AIA87334.1|	393	4e-39	CAZy families GT4 protein, partial [uncultured Aspergillus]	.	.	.	.	.	.	.	.	.	.	.	.	pfam00534	Glycos_transf_1	Glycosyl transferases group 1. Mutations in this domain of human PIGA lead to disease (Paroxysmal Nocturnal haemoglobinuria). Members of this family transfer activated sugars to a variety of substrates, including glycogen, Fructose-6-phosphate and lipopolysaccharides. Members of this family transfer UDP, ADP, GDP or CMP linked sugars. The eukaryotic glycogen synthases may be distant members of th…	.	.	.	.	.
Supercontig_1.1	1253843	1254014	W13837_peak_251	1252421	1254421	Downstream2k	+	171	BC1G_00498	gi|499636462|ref|WP_011317196.1|	712	7e-90	hypothetical protein [Anabaena variabilis]	.	.	.	.	Q9L9F0	194	9e-59	Decarboxylase NovR	all1723	278	3e-92	COG0235	pfam00596	Aldolase_II	Class II Aldolase and Adducin N-terminal domain. This family includes class II aldolases and adducins which have not been ascribed any enzymatic function.	GO:0017000|antibiotic biosynthetic process;	.	GO:0016829|lyase activity;	K12708	novR; novobiocin biosynthesis protein NovR
Supercontig_1.10	146060	146343	W13837_peak_295	144992	146992	Downstream2k	-	283	BC1G_03298	.	.	.	.	.	.	.	.	.	.	.	.	.	.	.	.	pfam00188	CAP	Cysteine-rich secretory protein family. This is a large family of cysteine-rich secretory proteins, antigen 5, and pathogenesis-related 1 proteins (CAP) that are found in a wide range of organisms, including prokaryotes and non-vertebrate eukaryotes, The nine subfamilies of the mammalian CAP 'super'family include: the human glioma pathogenesis-related 1 (GLIPR1), Golgi associated pathogenesis rel…	.	.	.	.	.
Supercontig_1.10	219255	219466	W13837_peak_308	218905	220905	Downstream2k	+	211	BC1G_03331	.	.	.	.	.	.	.	.	.	.	.	.	.	.	.	.	pfam00240	ubiquitin	Ubiquitin family. This family contains a number of ubiquitin-like proteins: SUMO (smt3 homologue) Nedd8, Elongin B, Rub1, and Parkin. A number of them are thought to carry a distinctive five-residue motif termed the proteasome-interacting motif (PIM), which may have a biologically significant role in protein delivery to proteasomes and recruitment of proteasomes to transcription sites.	.	.	.	.	.
Supercontig_1.10	378232	378468	W13837_peak_343	376845	378845	Downstream2k	-	236	BC1G_03395	gi|576495297|gb|EUA88699.1|	279	3e-24	glycosyl hydrolase family 65 central catalytic domain protein [Mycobacterium ulcerans str. Harvey]	.	.	.	.	P78617	186	6e-50	Acid trehalase	YPR026w	94.7	5e-20	COG1554	pfam03632	Glyco_hydro_65m	Glycosyl hydrolase family 65 central catalytic domain. This family of glycosyl hydrolases contains vacuolar acid trehalase and maltose phosphorylase.Maltose phosphorylase (MP) is a dimeric enzyme that catalyses the conversion of maltose and inorganic phosphate into beta-D-glucose-1-phosphate and glucose. The central domain is the catalytic domain, which binds a phosphate ion that is proximal the …	GO:0005993|trehalose catabolic process;	GO:0005576|extracellular region;GO:0031160|spore wall;	GO:0004555|alpha,alpha-trehalase activity;GO:0030246|carbohydrate binding;	.	.
Supercontig_1.10	385076	385266	W13837_peak_346	383215	385215	Downstream2k	-	139	BC1G_03397	.	.	.	.	.	.	.	.	.	.	.	.	.	.	.	.	pfam11489	DUF3210	Protein of unknown function (DUF3210). This is a family of proteins conserved in yeasts. The function is not known. The Schizosaccharomyces pombe member is SPBC18E5.07 and the Saccharomyces cerevisiae member is AIM21.	.	.	.	.	.
Supercontig_1.100	32151	32379	W13837_peak_361	32146	34146	Downstream2k	+	228	BC1G_12439	gi|754712394|ref|WP_042087112.1|	759	3e-89	2-oxoglutarate dehydrogenase [alpha proteobacterium Q-1]	.	.	.	.	O74378	406	4e-132	2-oxoglutarate dehydrogenase, mitochondrial	SPBC3H7.03c	406	1e-132	COG0567	pfam02779	Transket_pyr	Transketolase, pyrimidine binding domain. This family includes transketolase enzymes, pyruvate dehydrogenases, and branched chain alpha-keto acid decarboxylases.	GO:0006103|2-oxoglutarate metabolic process;GO:0006099|tricarboxylic acid cycle;	GO:0042645|mitochondrial nucleoid;GO:0009353|mitochondrial oxoglutarate dehydrogenase complex;GO:0005739|mitochondrion;GO:0045252|oxoglutarate dehydrogenase complex;	GO:0004591|oxoglutarate dehydrogenase (succinyl-transferring) activity;GO:0030976|thiamine pyrophosphate binding;	K00164	OGDH, sucA; 2-oxoglutarate dehydrogenase E1 component [EC:1.2.4.2]
Supercontig_1.101	39256	39440	W13837_peak_394	38277	40277	Downstream2k	-	184	BC1G_12203	.	.	.	.	.	.	.	.	Q6QI44	62	3e-08	N-alpha-acetyltransferase 25, NatB auxiliary subunit	.	.	.	.	pfam09797	NatB_MDM20	N-acetyltransferase B complex (NatB) non catalytic subunit. This is the non-catalytic subunit of the N-terminal acetyltransferase B complex (NatB). The NatB complex catalyses the acetylation of the amino-terminal methionine residue of all proteins beginning with Met-Asp or Met-Glu and of some proteins beginning with Met-Asn or Met-Met. In Saccharomyces cerevisiae this subunit is called MDM20 and …	GO:0017196|N-terminal peptidyl-methionine acetylation;	GO:0005737|cytoplasm;GO:0031416|NatB complex;	.	K17973	NAA25, MDM20; N-terminal acetyltransferase B complex non-catalytic subunit
Supercontig_1.101	81266	81447	W13837_peak_401	80333	82333	Downstream2k	+	181	BC1G_12217	.	.	.	.	.	.	.	.	.	.	.	.	.	.	.	.	pfam06317	Arena_RNA_pol	Arenavirus RNA polymerase. This family consists of several Arenavirus RNA polymerase proteins (EC:2.7.7.48).	.	.	.	.	.
Supercontig_1.101	81266	81447	W13837_peak_401	81334	83334	Downstream2k	-	113	BC1G_12219	gi|524691014|emb|CDD98776.1|	458	2e-47	putative uncharacterized protein [Roseburia sp. CAG:471]	.	.	.	.	O13492	588	0	Folylpolyglutamate synthase	YOR241w	394	3e-130	COG0285	pfam02875	Mur_ligase_C	Mur ligase family, glutamate ligase domain. This family contains a number of related ligase enzymes which have EC numbers 6.3.2.*. This family includes: MurC, MurD, MurE, MurF, Mpl and FolC. MurC, MurD, Mure and MurF catalyse consecutive steps in the synthesis of peptidoglycan. Peptidoglycan consists of a sheet of two sugar derivatives, with one of these N-acetylmuramic acid attaching to a small …	GO:0006730|one-carbon metabolic process;	GO:0005743|mitochondrial inner membrane;GO:0005759|mitochondrial matrix;	GO:0005524|ATP binding;GO:0004326|tetrahydrofolylpolyglutamate synthase activity;	K01930	FPGS; folylpolyglutamate synthase [EC:6.3.2.17]
Supercontig_1.102	9666	9876	W13837_peak_422	8914	10914	Downstream2k	-	210	BC1G_12553	.	.	.	.	.	.	.	.	.	.	.	.	.	.	.	.	pfam00653	BIR	Inhibitor of Apoptosis domain. BIR stands for 'Baculovirus Inhibitor of apoptosis protein Repeat'. It is found repeated in inhibitor of apoptosis proteins (IAPs), and in fact it is also known as IAP repeat. These domains characteristically have a number of invariant residues, including 3 conserved cysteines and one conserved histidine that coordinate a zinc ion. They are usually made up of 4-5 al…	.	.	.	.	.
Supercontig_1.105	135435	135626	W13837_peak_543	134376	136376	Downstream2k	-	191	BC1G_12739	.	.	.	.	.	.	.	.	.	.	.	.	.	.	.	.	pfam01146	Caveolin	Caveolin. All three known Caveolin forms have the FEDVIAEP caveolin 'signature motif' within their hydrophilic N-terminal domain. Caveolin 2 (Cav-2) is co-localized and co-expressed with Cav-1/VIP21, forms heterodimers with it and needs Cav-1 for proper membrane localisation. Cav-3 has greater protein sequence similarity to Cav-1 than to Cav-2. Cellular processes caveolins are involved in include…	.	.	.	.	.
Supercontig_1.106	11279	11496	W13837_peak_551	10276	12276	Downstream2k	-	217	BC1G_12808	gi|823669856|gb|AKI70140.1|	374	4e-36	PRPF3, partial [synthetic construct]	.	.	.	.	Q09856	169	8e-46	U4/U5/U6 small nuclear ribonucleoprotein prp3	.	.	.	.	pfam08572	PRP3	pre-mRNA processing factor 3 (PRP3). Pre-mRNA processing factor 3 (PRP3) is a U4/U6-associated splicing factor. The human PRP3 has been implicated in autosomal retinitis pigmentosa.	GO:0045292|mRNA cis splicing, via spliceosome;GO:0051028|mRNA transport;	GO:0005737|cytoplasm;GO:0072686|mitotic spindle;GO:0044732|mitotic spindle pole body;GO:0005634|nucleus;GO:0005681|spliceosomal complex;GO:0046540|U4/U6 x U5 tri-snRNP complex;	.	K12843	PRPF3, PRP3; U4/U6 small nuclear ribonucleoprotein PRP3
Supercontig_1.107	31097	31313	W13837_peak_588	30534	32534	Downstream2k	+	216	BC1G_13017	gi|823672356|gb|AKI71389.1|	268	1e-21	PLA2G7, partial [synthetic construct]	.	.	.	.	Q90678	123	7e-29	Platelet-activating factor acetylhydrolase	.	.	.	.	pfam03403	PAF-AH_p_II	Platelet-activating factor acetylhydrolase, isoform II. Platelet-activating factor acetylhydrolase (PAF-AH) is a subfamily of phospholipases A2, responsible for inactivation of platelet-activating factor through cleavage of an acetyl group. Three known PAF-AHs are the brain heterotrimeric PAF-AH Ib, whose catalytic beta and gamma subunits are aligned in pfam02266, the extracellular, plasma PAF-AH…	GO:0016042|lipid catabolic process;	GO:0005615|extracellular space;	GO:0003847|1-alkyl-2-acetylglycerophosphocholine esterase activity;	K01062	PAFAH; platelet-activating factor acetylhydrolase [EC:3.1.1.47]
Supercontig_1.107	85740	85962	W13837_peak_592	85243	87243	Downstream2k	+	222	BC1G_13036	gi|780137686|ref|WP_045487695.1|	317	3e-34	endoribonuclease L-PSP [Bacillus sp. TS-2]	.	.	.	.	P37552	115	8e-32	2-iminobutanoate/2-iminopropanoate deaminase	BS_yabJ	115	2e-32	COG0251	pfam01042	Ribonuc_L-PSP	Endoribonuclease L-PSP. Endoribonuclease active on single-stranded mRNA. Inhibits protein synthesis by cleavage of mRNA. Previously thought to inhibit protein synthesis initiation. This protein may also be involved in the regulation of purine biosynthesis. YjgF (renamed RidA) family members are enamine/imine deaminases. They hydrolyze reactive intermediates released by PLP-dependent enzymes, incl…	GO:0046360|2-oxobutyrate biosynthetic process;GO:0008652|cellular amino acid biosynthetic process;GO:0009097|isoleucine biosynthetic process;GO:0009636|response to toxic substance;	GO:0005737|cytoplasm;	GO:0019239|deaminase activity;GO:0016787|hydrolase activity;	K09022	ridA, tdcF; 2-iminobutanoate/2-iminopropanoate deaminase [EC:3.5.99.10]
Supercontig_1.108	22194	22384	W13837_peak_607	21632	23632	Downstream2k	+	190	BC1G_12965	.	.	.	.	.	.	.	.	.	.	.	.	.	.	.	.	pfam04484	DUF566	Family of unknown function (DUF566). Family of related proteins that is plant specific.	.	.	.	.	.
Supercontig_1.108	22857	23025	W13837_peak_608	21632	23632	Downstream2k	+	168	BC1G_12965	.	.	.	.	.	.	.	.	.	.	.	.	.	.	.	.	pfam04484	DUF566	Family of unknown function (DUF566). Family of related proteins that is plant specific.	.	.	.	.	.
Supercontig_1.109	104775	105083	W13837_peak_653	103230	105230	Downstream2k	+	308	BC1G_12943	gi|414145861|pdb|4HQD|A	164	2e-09	Chain A, Crystal Structure Of Engineered Protein. Northeast Structural Genomics Consortium Target Or265.	.	.	.	.	.	.	.	.	all2748	55.8	3e-07	COG0666	pfam12796	Ank_2	Ankyrin repeats (3 copies).	.	.	.	.	.
Supercontig_1.109	129306	129520	W13837_peak_662	129206	131206	Downstream2k	+	214	BC1G_12952	.	.	.	.	.	.	.	.	O42882	96.3	2e-20	Uncharacterized protein C8E11.05c	.	.	.	.	pfam08580	KAR9	Yeast cortical protein KAR9. The KAR9 protein in Saccharomyces cerevisiae is a cytoskeletal protein required for karyogamy, correct positioning of the mitotic spindle and for orientation of cytoplasmic microtubules. KAR9 localizes at the shmoo tip in mating cells and at the tip of the growing bud in anaphase.	.	GO:0005829|cytosol;GO:0005634|nucleus;	.	.	.
Supercontig_1.109	129306	129520	W13837_peak_662	129249	131249	Downstream2k	-	214	BC1G_12953	.	.	.	.	.	.	.	.	.	.	.	.	.	.	.	.	pfam14179	YppG	YppG-like protein. The YppG-like protein family includes the B. subtilis YppG protein, which is functionally uncharacterized. This family of proteins is found in bacteria. Proteins in this family are typically between 115 and 181 amino acids in length. There are two completely conserved residues (F and G) that may be functionally important.	.	.	.	.	.
Supercontig_1.11	248909	249165	W13837_peak_711	247569	249569	Downstream2k	-	256	BC1G_02963	.	.	.	.	.	.	.	.	.	.	.	.	.	.	.	.	pfam05382	Amidase_5	Bacteriophage peptidoglycan hydrolase. At least one of the members of this family, the Pal protein from the pneumococcal bacteriophage Dp-1 has been shown to be a N-acetylmuramoyl-L-alanine amidase. According to the known modular structure of this and other peptidoglycan hydrolases from the pneumococcal system, the active site should reside at the N-terminal domain whereas the C-terminal domain b…	.	.	.	.	.
Supercontig_1.11	273952	274120	W13837_peak_720	273551	275551	Downstream2k	+	168	BC1G_02971	gi|516329854|ref|WP_017720513.1|	580	3e-64	hypothetical protein [Oscillatoria sp. PCC 10802]	.	.	.	.	O14123	250	2e-71	Probable Na(+)/H(+) antiporter C3A11.09	SPAC3A11.09	250	5e-72	COG0025	pfam00999	Na_H_Exchanger	Sodium/hydrogen exchanger family. Na/H antiporters are key transporters in maintaining the pH of actively metabolizing cells. The molecular mechanisms of antiport are unclear. These antiporters contain 10-12 transmembrane regions (M) at the amino-terminus and a large cytoplasmic region at the carboxyl terminus. The transmembrane regions M3-M12 share identity with other members of the family. The …	GO:0030007|cellular potassium ion homeostasis;GO:0035725|sodium ion transmembrane transport;	GO:0016021|integral component of membrane;GO:0005886|plasma membrane;	GO:0015385|sodium:proton antiporter activity;	.	.
Supercontig_1.11	273952	274120	W13837_peak_720	272118	274118	Downstream2k	-	166	BC1G_02972	gi|823672694|gb|AKI71558.1|	1083	2e-141	HPD, partial [synthetic construct]	.	.	.	.	Q872T7	571	0	4-hydroxyphenylpyruvate dioxygenase	all0771	193	5e-56	COG3185	pfam00903	Glyoxalase	Glyoxalase/Bleomycin resistance protein/Dioxygenase superfamily.	GO:0006559|L-phenylalanine catabolic process;GO:0006572|tyrosine catabolic process;	.	GO:0003868|4-hydroxyphenylpyruvate dioxygenase activity;GO:0046872|metal ion binding;	K00457	HPD, hppD; 4-hydroxyphenylpyruvate dioxygenase [EC:1.13.11.27]
Supercontig_1.11	372387	372586	W13837_peak_737	372026	374026	Downstream2k	+	199	BC1G_03006	gi|323145547|gb|ADX31871.1|	811	4e-102	G-ialpha65A [synthetic construct]	.	.	.	.	Q9HFW7	525	0	Guanine nucleotide-binding protein alpha-3 subunit	.	.	.	.	pfam00503	G-alpha	G-protein alpha subunit. G proteins couple receptors of extracellular signals to intracellular signaling pathways. The G protein alpha subunit binds guanyl nucleotide and is a weak GTPase. A set of residues that are unique to G-alpha as compared to its ancestor the Arf-like family form a ring of residues centered on the nucleotide binding site. A Ggamma is found fused to an inactive Galpha in the…	GO:0007188|adenylate cyclase-modulating G-protein coupled receptor signaling pathway;GO:0048315|conidium formation;GO:0030435|sporulation resulting in formation of a cellular spore;	GO:0005834|heterotrimeric G-protein complex;	GO:0031683|G-protein beta/gamma-subunit complex binding;GO:0001664|G-protein coupled receptor binding;GO:0005525|GTP binding;GO:0003924|GTPase activity;GO:0046872|metal ion binding;GO:0004871|signal transducer activity;	K04630	GNAI; guanine nucleotide-binding protein G(i) subunit alpha
Supercontig_1.11	440914	441086	W13837_peak_757	439585	441585	Downstream2k	-	172	BC1G_03032	.	.	.	.	.	.	.	.	.	.	.	.	.	.	.	.	pfam02141	DENN	DENN (AEX-3) domain. DENN (after differentially expressed in neoplastic vs normal cells) is a domain which occurs in several proteins involved in Rab- mediated processes or regulation of MAPK signalling pathways.	.	.	.	.	.
Supercontig_1.110	48411	48593	W13837_peak_769	46764	48764	Downstream2k	-	182	BC1G_12766	.	.	.	.	.	.	.	.	.	.	.	.	.	.	.	.	pfam10214	Rrn6	RNA polymerase I-specific transcription-initiation factor. RNA polymerase I-specific transcription-initiation factor Rrn6 and Rrn7 represent components of a multisubunit transcription factor essential for the initiation of rDNA transcription by Pol I. These proteins are found in fungi.	.	.	.	.	.
Supercontig_1.110	48411	48593	W13837_peak_769	47683	49683	Downstream2k	+	182	BC1G_12765	gi|702752520|ref|WP_033255478.1|	416	3e-41	cytochrome P450 [Kitasatospora phosalacinea]	.	.	.	.	Q9HCS2	159	6e-41	Cytochrome P450 4F12	AGc2890	152	3e-39	COG2124	pfam00067	p450	Cytochrome P450. Cytochrome P450s are haem-thiolate proteins involved in the oxidative degradation of various compounds. They are particularly well known for their role in the degradation of environmental toxins and mutagens. They can be divided into 4 classes, according to the method by which electrons from NAD(P)H are delivered to the catalytic site. Sequence conservation is relatively low with…	GO:0019369|arachidonic acid metabolic process;GO:0017144|drug metabolic process;GO:0019373|epoxygenase P450 pathway;GO:0036101|leukotriene B4 catabolic process;GO:0001676|long-chain fatty acid metabolic process;GO:0055114|oxidation-reduction process;GO:0003095|pressure natriuresis;GO:0003091|renal water homeostasis;GO:0055078|sodium ion homeostasis;GO:0000038|very long-chain fatty acid metabolic …	GO:0016324|apical plasma membrane;GO:0005737|cytoplasm;GO:0005789|endoplasmic reticulum membrane;GO:0016021|integral component of membrane;GO:0043231|intracellular membrane-bounded organelle;GO:0031090|organelle membrane;	GO:0018685|alkane 1-monooxygenase activity;GO:0008392|arachidonic acid epoxygenase activity;GO:0070330|aromatase activity;GO:0020037|heme binding;GO:0005506|iron ion binding;GO:0050051|leukotriene-B4 20-monooxygenase activity;GO:0019825|oxygen binding;	K17730	CYP4F12; cytochrome P450, family 4, subfamily F, polypeptide 12 [EC:1.14.14.1]
Supercontig_1.112	18929	19103	W13837_peak_822	18239	20239	Downstream2k	+	174	BC1G_13278	gi|754489940|ref|WP_041906853.1|	1557	0	hypothetical protein [SAR202 cluster bacterium SCGC AAA240-N13]	.	.	.	.	Q59KZ1	981	0	Aminopeptidase 2	YKL157w	959	0	COG0308	pfam01433	Peptidase_M1	Peptidase family M1. Members of this family are aminopeptidases. The members differ widely in specificity, hydrolysing acidic, basic or neutral N-terminal residues. This family includes leukotriene-A4 hydrolase, this enzyme also has an aminopeptidase activity.	.	GO:0005618|cell wall;GO:0005576|extracellular region;	GO:0004177|aminopeptidase activity;GO:0008237|metallopeptidase activity;GO:0008270|zinc ion binding;	K13721	APE2; aminopeptidase 2 [EC:3.4.11.-]
Supercontig_1.112	18929	19103	W13837_peak_822	17058	19058	Downstream2k	-	129	BC1G_13279	.	.	.	.	.	.	.	.	.	.	.	.	.	.	.	.	pfam03349	Toluene_X	Outer membrane protein transport protein (OMPP1/FadL/TodX). This family includes TodX from Pseudomonas putida F1 and TbuX from Ralstonia pickettii PKO1. These are membrane proteins of uncertain function that are involved in toluene catabolism. Related proteins involved in the degradation of similar aromatic hydrocarbons are also in this family, such as CymD. This family also includes FadL involve…	.	.	.	.	.
Supercontig_1.114	124390	124573	W13837_peak_878	123646	125646	Downstream2k	+	183	BC1G_13110	.	.	.	.	.	.	.	.	.	.	.	.	.	.	.	.	.	.	.	.	.	.	.	.
Supercontig_1.115	89031	89200	W13837_peak_895	88653	90653	Downstream2k	+	169	BC1G_13392	.	.	.	.	.	.	.	.	.	.	.	.	.	.	.	.	pfam13615	Racemase_4	Putative alanine racemase. This is a family of eukaryotic proteins which are putatively alanine racemase.	.	.	.	.	.
Supercontig_1.116	64531	64703	W13837_peak_915	64021	66021	Downstream2k	+	172	BC1G_13195	.	.	.	.	.	.	.	.	.	.	.	.	.	.	.	.	pfam13136	DUF3984	Protein of unknown function (DUF3984). This family of proteins is functionally uncharacterized. This family of proteins is found in eukaryotes. Proteins in this family are typically between 393 and 442 amino acids in length.	.	.	.	.	.
Supercontig_1.117	47743	47940	W13837_peak_934	47138	49138	Downstream2k	-	197	BC1G_13238	gi|753870558|ref|WP_041626168.1|	556	2e-61	hypothetical protein, partial [Stackebrandtia nassauensis]	.	.	.	.	P75905	63.5	2e-09	Poly-beta-1,6-N-acetyl-D-glucosamine synthase	lin0533	74.3	2e-13	COG1215	pfam13632	Glyco_trans_2_3	Glycosyl transferase family group 2. Members of this family of prokaryotic proteins include putative glucosyltransferases, which are involved in bacterial capsule biosynthesis.	GO:0043708|cell adhesion involved in biofilm formation;	GO:0016021|integral component of membrane;GO:0005886|plasma membrane;	GO:0008375|acetylglucosaminyltransferase activity;	K11936	pgaC; biofilm PGA synthesis N-glycosyltransferase PgaC [EC:2.4.-.-]
Supercontig_1.117	47743	47940	W13837_peak_934	47740	49740	Downstream2k	+	197	BC1G_13237	.	.	.	.	.	.	.	.	.	.	.	.	.	.	.	.	pfam01567	Hanta_G1	Hantavirus glycoprotein G1. The medium (M) genome segment of hantaviruses (family Bunyaviridae) encodes the two virion glycoproteins. G1 and G2, as a precursor protein in the complementary sense RNA.	.	.	.	.	.
Supercontig_1.117	99968	100168	W13837_peak_945	99604	101604	Downstream2k	+	200	BC1G_13256	.	.	.	.	.	.	.	.	.	.	.	.	.	.	.	.	pfam14050	Nudc_N	N-terminal conserved domain of Nudc. The N-terminus of nuclear distribution gene C homolog (NUDC) proteins contains a highly conserved region consisting of a predicted three helix bundle. In the human homolog this segment has been targeted for structure determination by the Joint Center for Structural Genomics. NUDC forms a complex with other NUD proteins and is involved in several cellular divis…	.	.	.	.	.
Supercontig_1.117	116580	116743	W13837_peak_951	115336	117336	Downstream2k	+	163	BC1G_13263	.	.	.	.	.	.	.	.	Q4IPZ1	119	3e-34	Mitochondrial import inner membrane translocase subunit TIM10	.	.	.	.	pfam02953	zf-Tim10_DDP	Tim10/DDP family zinc finger. Putative zinc binding domain with four conserved cysteine residues. This domain is found in the human disease protein TIMM8A. Members of this family such as Tim9 and Tim10 are involved in mitochondrial protein import. Members of this family seem to be localized to the mitochondrial intermembrane space.	GO:0045039|protein import into mitochondrial inner membrane;	GO:0042721|mitochondrial inner membrane protein insertion complex;GO:0042719|mitochondrial intermembrane space protein transporter complex;	GO:0046872|metal ion binding;GO:0008565|protein transporter activity;	K17778	TIM10; mitochondrial import inner membrane translocase subunit TIM10
Supercontig_1.117	116580	116743	W13837_peak_951	116288	118288	Downstream2k	-	163	BC1G_13265	.	.	.	.	.	.	.	.	P36085	154	3e-40	Protein STB6	.	.	.	.	pfam01471	PG_binding_1	Putative peptidoglycan binding domain. This domain is composed of three alpha helices. This domain is found at the N or C terminus of a variety of enzymes involved in bacterial cell wall degradation. This domain may have a general peptidoglycan binding function. This family is found N-terminal to the catalytic domain of matrixins. The domain is found to bind peptidoglycan experimentally.	.	GO:0070822|Sin3-type complex;	.	.	.
Supercontig_1.118	22709	22877	W13837_peak_959	21558	23558	Downstream2k	+	168	BC1G_13417	.	.	.	.	.	.	.	.	P32335	313	2e-99	Protein MSS51, mitochondrial	.	.	.	.	pfam13824	zf-Mss51	Zinc-finger of mitochondrial splicing suppressor 51. Mss51 regulates the expression of cytochrome oxidase, so this domain is probably DNA-binding.	GO:0097034|mitochondrial respiratory chain complex IV biogenesis;GO:0006397|mRNA processing;GO:0070131|positive regulation of mitochondrial translation;GO:0008380|RNA splicing;	GO:0031314|extrinsic component of mitochondrial inner membrane;	GO:0045182|translation regulator activity;	K17656	MSS51; mitochondrial splicing suppressor protein 51
Supercontig_1.118	22709	22877	W13837_peak_959	21360	23360	Downstream2k	-	168	BC1G_13419	.	.	.	.	.	.	.	.	Q9USS6	245	6e-73	Probable acid phosphatase SPBC4.06	.	.	.	.	pfam00328	His_Phos_2	Histidine phosphatase superfamily (branch 2). The histidine phosphatase superfamily is so named because catalysis centres on a conserved His residue that is transiently phosphorylated during the catalytic cycle. Other conserved residues contribute to a 'phosphate pocket' and interact with the phospho group of substrate before, during and after its transfer to the His residue. Structure and sequen…	.	GO:0005739|mitochondrion;	GO:0003993|acid phosphatase activity;	K01078	E3.1.3.2; acid phosphatase [EC:3.1.3.2]
Supercontig_1.119	31328	31498	W13837_peak_992	31327	33327	Downstream2k	-	170	BC1G_13507	.	.	.	.	.	.	.	.	.	.	.	.	.	.	.	.	pfam03863	Phage_mat-A	Phage maturation protein.	.	.	.	.	.
Supercontig_1.119	106785	107038	W13837_peak_1013	105069	107069	Downstream2k	-	253	BC1G_13535	gi|780038119|ref|WP_045446929.1|	881	3e-109	acyl-CoA dehydrogenase [alpha proteobacterium MA2]	.	.	.	.	P45857	158	2e-41	Acyl-CoA dehydrogenase	.	.	.	.	pfam00441	Acyl-CoA_dh_1	Acyl-CoA dehydrogenase, C-terminal domain. C-terminal domain of Acyl-CoA dehydrogenase is an all-alpha, four helical up-and-down bundle.	GO:0033539|fatty acid beta-oxidation using acyl-CoA dehydrogenase;GO:0055088|lipid homeostasis;GO:0030435|sporulation resulting in formation of a cellular spore;	.	GO:0003995|acyl-CoA dehydrogenase activity;GO:0009055|electron carrier activity;GO:0000062|fatty-acyl-CoA binding;GO:0050660|flavin adenine dinucleotide binding;GO:0052890|oxidoreductase activity, acting on the CH-CH group of donors, with a flavin as acceptor;	K00257	E1.3.99.-
Supercontig_1.12	386949	387257	W13837_peak_1111	385259	387259	Downstream2k	+	308	BC1G_03198	.	.	.	.	.	.	.	.	.	.	.	.	.	.	.	.	pfam12824	MRP-L20	Mitochondrial ribosomal protein subunit L20. This family is the essential mitochondrial ribosomal protein subunit L20 of fungi.	.	.	.	.	.
Supercontig_1.12	425598	425806	W13837_peak_1119	423995	425995	Downstream2k	-	208	BC1G_03218	.	.	.	.	.	.	.	.	.	.	.	.	.	.	.	.	pfam02825	WWE	WWE domain. The WWE domain is named after three of its conserved residues and is predicted to mediate specific protein- protein interactions in ubiquitin and ADP ribose conjugation systems.	.	.	.	.	.
Supercontig_1.12	436532	436729	W13837_peak_1121	435395	437395	Downstream2k	+	197	BC1G_03221	gi|823669614|gb|AKI70019.1|	361	6e-33	MLH1, partial [synthetic construct]	.	.	.	.	Q9P7W6	198	8e-54	Putative MutL protein homolog 1	SPBC1703.04	198	2e-54	COG0323	pfam01119	DNA_mis_repair	DNA mismatch repair protein, C-terminal domain. This family represents the C-terminal domain of the mutL/hexB/PMS1 family. This domain has a ribosomal S5 domain 2-like fold.	GO:0006298|mismatch repair;	GO:0005712|chiasma;GO:0005829|cytosol;GO:0044732|mitotic spindle pole body;GO:0032389|MutLalpha complex;GO:0005634|nucleus;GO:0000795|synaptonemal complex;	GO:0005524|ATP binding;GO:0016887|ATPase activity;GO:0030983|mismatched DNA binding;GO:0003697|single-stranded DNA binding;	K08734	MLH1; DNA mismatch repair protein MLH1
Supercontig_1.120	74895	75057	W13837_peak_1146	73333	75333	Downstream2k	+	162	BC1G_13662	.	.	.	.	.	.	.	.	.	.	.	.	.	.	.	.	pfam01443	Viral_helicase1	Viral (Superfamily 1) RNA helicase. Helicase activity for this family has been demonstrated and NTPase activity. This helicase has multiple roles at different stages of viral RNA replication, as dissected by mutational analysis.	.	.	.	.	.
Supercontig_1.121	13638	13798	W13837_peak_1158	12840	14840	Downstream2k	+	160	BC1G_13333	gi|818644457|gb|KKS91353.1|	804	5e-93	ATP-dependent RNA helicase dhx8 [Parcubacteria bacterium GW2011_GWF2_43_11]	.	.	.	.	Q5RBD4	451	1e-147	Probable ATP-dependent RNA helicase DHX35	SPAC145.03	363	5e-115	COG1643	pfam04408	HA2	Helicase associated domain (HA2). This presumed domain is about 90 amino acid residues in length. It is found is a diverse set of RNA helicases. Its function is unknown, however it seems likely to be involved in nucleic acid binding.	GO:0006397|mRNA processing;GO:0008380|RNA splicing;	GO:0005681|spliceosomal complex;	GO:0005524|ATP binding;GO:0008026|ATP-dependent helicase activity;GO:0003676|nucleic acid binding;	K13117	DHX35; ATP-dependent RNA helicase DDX35 [EC:3.6.4.13]
Supercontig_1.122	28192	28493	W13837_peak_1183	26987	28987	Downstream2k	+	301	BC1G_13551	.	.	.	.	.	.	.	.	P87000	722	0	Transcriptional activator protein acu-15	.	.	.	.	pfam04082	Fungal_trans	Fungal specific transcription factor domain.	GO:0061414|positive regulation of transcription from RNA polymerase II promoter by a nonfermentable carbon source;	GO:0005634|nucleus;	GO:0000978|RNA polymerase II core promoter proximal region sequence-specific DNA binding;GO:0001077|transcriptional activator activity, RNA polymerase II core promoter proximal region sequence-specific binding;GO:0008270|zinc ion binding;	.	.
Supercontig_1.122	28192	28493	W13837_peak_1183	28246	30246	Downstream2k	+	247	BC1G_13552	gi|503625289|ref|WP_013859365.1|	167	3e-12	sterol-binding protein [Bacillus coagulans]	.	.	.	.	P80547	126	5e-36	Fatty acid-binding protein	BH3315	43.9	5e-06	COG3255	pfam02036	SCP2	SCP-2 sterol transfer family. This domain is involved in binding sterols. It is found in the SCP2 protein, as well as the C terminus of the enzyme estradiol 17 beta-dehydrogenase EC:1.1.1.62. The UNC-24 protein contains an SPFH domain pfam01145.	GO:0032365|intracellular lipid transport;	GO:0005777|peroxisome;	GO:0008289|lipid binding;	.	.
Supercontig_1.122	28192	28493	W13837_peak_1183	27812	29812	Downstream2k	-	301	BC1G_13553	.	.	.	.	.	.	.	.	.	.	.	.	.	.	.	.	pfam00261	Tropomyosin	Tropomyosin.	.	.	.	.	.
Supercontig_1.123	40164	40406	W13837_peak_1211	39375	41375	Downstream2k	+	242	BC1G_13599	.	.	.	.	.	.	.	.	.	.	.	.	.	.	.	.	pfam03616	Glt_symporter	Sodium/glutamate symporter.	.	.	.	.	.
Supercontig_1.123	47838	48127	W13837_peak_1214	47450	49450	Downstream2k	-	289	BC1G_13604	.	.	.	.	.	.	.	.	.	.	.	.	.	.	.	.	pfam15586	Imm47	Immunity protein 47. A predicted immunity protein with an alpha+beta fold and a conserved Wea (a: aromatic) motif. Proteins containing this domain are present in bacterial polymorphic toxin systems as an immediate gene neighbor of the toxin gene, usually containing a domain of the Ntox7 family.	.	.	.	.	.
Supercontig_1.123	84082	84288	W13837_peak_1221	83579	85579	Downstream2k	-	206	BC1G_13617	gi|739465624|ref|WP_037325571.1|	1374	2e-179	trehalase [Salinimicrobium terrae]	.	.	.	.	O42783	1023	0	Neutral trehalase	SPBC660.07	792	0	COG1626	pfam01204	Trehalase	Trehalase. Trehalase (EC:3.2.1.28) is known to recycle trehalose to glucose. Trehalose is a physiological hallmark of heat-shock response in yeast and protects of proteins and membranes against a variety of stresses. This family is found in conjunction with pfam07492 in fungi.	GO:0005993|trehalose catabolic process;	GO:0005737|cytoplasm;	GO:0004555|alpha,alpha-trehalase activity;GO:0005509|calcium ion binding;	K01194	E3.2.1.28, treA, treF; alpha,alpha-trehalase [EC:3.2.1.28]
Supercontig_1.125	40391	40653	W13837_peak_1256	38622	40622	Downstream2k	+	231	BC1G_13766	gi|901668690|emb|CQB89151.1|	291	7e-26	Uncharacterised protein [Chlamydia trachomatis]	.	.	.	.	Q9USN4	274	1e-82	Uncharacterized transporter C1529.01	.	.	.	.	pfam07690	MFS_1	Major Facilitator Superfamily.	.	GO:0005783|endoplasmic reticulum;GO:0016021|integral component of membrane;	GO:0022857|transmembrane transporter activity;	.	.
Supercontig_1.125	40391	40653	W13837_peak_1256	39656	41656	Downstream2k	-	262	BC1G_13767	.	.	.	.	.	.	.	.	.	.	.	.	.	.	.	.	pfam04665	Pox_A32	Poxvirus A32 protein. The A32 protein is thought to be involved in viral DNA packaging.	.	.	.	.	.
Supercontig_1.125	53223	53484	W13837_peak_1260	51367	53367	Downstream2k	+	144	BC1G_13772	.	.	.	.	.	.	.	.	.	.	.	.	.	.	.	.	pfam10318	7TM_GPCR_Srh	Serpentine type 7TM GPCR chemoreceptor Srh. Chemoreception is mediated in Caenorhabditis elegans by members of the seven-transmembrane G-protein-coupled receptor class (7TM GPCRs) of proteins which are of the serpentine type. Srh is part of the Str superfamily of chemoreceptors. Chemoperception is one of the central senses of soil nematodes like C. elegans which are otherwise 'blind' and 'deaf'.	.	.	.	.	.
Supercontig_1.125	53223	53484	W13837_peak_1260	52159	54159	Downstream2k	+	261	BC1G_13773	.	.	.	.	.	.	.	.	.	.	.	.	.	.	.	.	pfam10101	DUF2339	Predicted membrane protein (DUF2339). This domain, found in various hypothetical bacterial proteins, has no known function.	.	.	.	.	.
Supercontig_1.125	64968	65149	W13837_peak_1267	64551	66551	Downstream2k	+	181	BC1G_13780	.	.	.	.	.	.	.	.	.	.	.	.	.	.	.	.	pfam03115	Astro_capsid	Astrovirus capsid protein precursor. This product is encoded by astrovirus ORF2, one of the three astrovirus ORFs (1a, 1b, 2). The 87kD precursor protein undergoes an intracellular cleavage to form a 79kD protein. Subsequently, extracellular trypsin cleavage yields the three proteins forming the infectious virion.	.	.	.	.	.
Supercontig_1.125	82816	83010	W13837_peak_1270	82254	84254	Downstream2k	+	194	BC1G_13787	gi|54696298|gb|AAV38521.1|	775	7e-100	proteasome (prosome, macropain) subunit, alpha type, 5 [synthetic construct]	.	.	.	.	Q9UT97	363	2e-125	Probable proteasome subunit alpha type-5	SPAC323.02c	363	6e-126	COG0638	pfam00227	Proteasome	Proteasome subunit. The proteasome is a multisubunit structure that degrades proteins. Protein degradation is an essential component of regulation because proteins can become misfolded, damaged, or unnecessary. Proteasomes and their homologues vary greatly in complexity: from HslV (heat shock locus v), which is encoded by 1 gene in bacteria, to the eukaryotic 20S proteasome, which is encoded by m…	GO:0043161|proteasome-mediated ubiquitin-dependent protein catabolic process;	GO:0005829|cytosol;GO:0005634|nucleus;GO:0019773|proteasome core complex, alpha-subunit complex;	GO:0004298|threonine-type endopeptidase activity;	K02729	PSMA5; 20S proteasome subunit alpha 5 [EC:3.4.25.1]
Supercontig_1.125	82816	83010	W13837_peak_1270	82862	84862	Downstream2k	-	148	BC1G_13789	.	.	.	.	.	.	.	.	.	.	.	.	.	.	.	.	pfam08272	Topo_Zn_Ribbon	Topoisomerase I zinc-ribbon-like. Some Proteobacteria topoisomerase I contain two zinc-ribbon-like domains at the C-terminus that structurally homologous to pfam01396. However, this domain no longer bind zinc. Indeed, only one of the four cysteine residues remains.	.	.	.	.	.
Supercontig_1.125	82816	83010	W13837_peak_1270	80978	82978	Downstream2k	-	162	BC1G_13788	gi|759858982|ref|WP_043549852.1|	244	5e-20	alanine-phosphoribitol ligase [Acetobacter malorum]	.	.	.	.	Q47944	86.3	9e-18	L-sorbose 1-dehydrogenase	DR0965	75.9	8e-15	COG2303	pfam05199	GMC_oxred_C	GMC oxidoreductase. This domain found associated with pfam00732.	.	.	GO:0050660|flavin adenine dinucleotide binding;GO:0016614|oxidoreductase activity, acting on CH-OH group of donors;	.	.
Supercontig_1.125	84429	84692	W13837_peak_1271	82862	84862	Downstream2k	-	263	BC1G_13789	.	.	.	.	.	.	.	.	.	.	.	.	.	.	.	.	pfam08272	Topo_Zn_Ribbon	Topoisomerase I zinc-ribbon-like. Some Proteobacteria topoisomerase I contain two zinc-ribbon-like domains at the C-terminus that structurally homologous to pfam01396. However, this domain no longer bind zinc. Indeed, only one of the four cysteine residues remains.	.	.	.	.	.
Supercontig_1.127	57865	58094	W13837_peak_1312	57750	59750	Downstream2k	+	229	BC1G_13732	gi|229442287|gb|AAI72904.1|	1187	4e-128	transformation/transcription domain-associated protein [synthetic construct]	.	.	.	.	P38811	2035	0	Transcription-associated protein 1	YHR099w	2035	0	COG5032	pfam02259	FAT	FAT domain. The FAT domain is named after FRAP, ATM and TRRAP.	GO:0006281|DNA repair;GO:0016573|histone acetylation;GO:0045944|positive regulation of transcription from RNA polymerase II promoter;GO:0006351|transcription, DNA-templated;	GO:0035267|NuA4 histone acetyltransferase complex;GO:0005634|nucleus;GO:0000124|SAGA complex;GO:0046695|SLIK (SAGA-like) complex;	GO:0016301|kinase activity;	K08874	TRRAP; transformation/transcription domain-associated protein
Supercontig_1.127	57865	58094	W13837_peak_1312	56841	58841	Downstream2k	-	229	BC1G_13734	.	.	.	.	.	.	.	.	.	.	.	.	.	.	.	.	pfam03251	Tymo_45kd_70kd	Tymovirus 45/70Kd protein. Tymoviruses are single stranded RNA viruses. This family includes a protein of unknown function that has been named based on its molecular weight. Tymoviruses such as the ononis yellow mosaic tymovirus encode only three proteins. Of these two are overlapping this protein overlaps a larger ORF that is thought to be the polymerase.	.	.	.	.	.
Supercontig_1.129	5161	5326	W13837_peak_1345	4508	6508	Downstream2k	+	165	BC1G_13798	gi|225646310|gb|ACO04496.1|	325	4e-31	pfs, nacht and ankyrin domain protein [Persephonella marina EX-H1]	.	.	.	.	Q7T163	84	1e-16	Kinase D-interacting substrate of 220 kDa	all2748	100	2e-23	COG0666	pfam12796	Ank_2	Ankyrin repeats (3 copies).	GO:0038180|nerve growth factor signaling pathway;GO:0007399|nervous system development;GO:0045859|regulation of protein kinase activity;	GO:0016021|integral component of membrane;GO:0005770|late endosome;	GO:0030165|PDZ domain binding;GO:0019887|protein kinase regulator activity;	.	.
Supercontig_1.129	33207	33397	W13837_peak_1354	32618	34618	Downstream2k	+	190	BC1G_13808	gi|489084605|ref|WP_002994514.1|	146	2e-06	ankyrin [Sphingobacterium spiritivorum]	.	.	.	.	P41412	154	3e-38	Cell division cycle-related protein res2/pct1	SPAC22F3.09c	154	8e-39	COG0666	pfam04383	KilA-N	KilA-N domain. The amino-terminal module of the D6R/N1R proteins defines a novel, conserved DNA-binding domain (the KilA-N domain) that is found in a wide range of proteins of large bacterial and eukaryotic DNA viruses. The KilA-N domain family also includes the previously defined APSES domain. The KilA-N and APSES domains may also share a common fold with the nucleic acid-binding modules of the …	GO:0051321|meiotic cell cycle;GO:0045944|positive regulation of transcription from RNA polymerase II promoter;GO:0071931|positive regulation of transcription involved in G1/S transition of mitotic cell cycle;GO:0051445|regulation of meiotic cell cycle;GO:0006355|regulation of transcription, DNA-templated;	GO:0005737|cytoplasm;GO:0005829|cytosol;GO:0030907|MBF transcription complex;GO:0000790|nuclear chromatin;GO:0005634|nucleus;GO:0033309|SBF transcription complex;	GO:0003677|DNA binding;GO:0001077|transcriptional activator activity, RNA polymerase II core promoter proximal region sequence-specific binding;	.	.
Supercontig_1.129	70166	70354	W13837_peak_1363	68961	70961	Downstream2k	+	188	BC1G_13824	.	.	.	.	.	.	.	.	Q9USW9	92.8	6e-21	SAGA-associated factor 29	.	.	.	.	pfam07039	DUF1325	SGF29 tudor-like domain. This domain is found in the yeast protein SAGA-associated factor 29. This domain is related to members of the Tudor domain superfamily such as pfam05641. The SAGA complex is involved in RNA polymerase II-dependent transcriptional regulation. The membership of the tudor domain superfamily suggests this domain may bind to RNA.	GO:0016573|histone acetylation;GO:0006357|regulation of transcription from RNA polymerase II promoter;GO:0006351|transcription, DNA-templated;	GO:0005829|cytosol;GO:0005634|nucleus;GO:0000124|SAGA complex;	.	K11364	SGF29; SAGA-associated factor 29
Supercontig_1.129	71819	72006	W13837_peak_1364	71862	73862	Downstream2k	+	144	BC1G_13825	gi|54696596|gb|AAV38670.1|	723	6e-94	ADP-ribosylation factor 6 [synthetic construct]	.	.	.	.	P26990	284	2e-96	ADP-ribosylation factor 6	.	.	.	.	pfam00025	Arf	ADP-ribosylation factor family. Pfam combines a number of different Prosite families together	GO:0030154|cell differentiation;GO:0030866|cortical actin cytoskeleton organization;GO:0007399|nervous system development;GO:0030838|positive regulation of actin filament polymerization;GO:0015031|protein transport;GO:0035020|regulation of Rac protein signal transduction;GO:0031529|ruffle organization;GO:0007264|small GTPase mediated signal transduction;GO:0016192|vesicle-mediated transport;	GO:0005938|cell cortex;GO:0005737|cytoplasm;GO:0030139|endocytic vesicle;GO:0005768|endosome;GO:0010008|endosome membrane;GO:0031527|filopodium membrane;GO:0005794|Golgi apparatus;GO:0005886|plasma membrane;GO:0001726|ruffle;	GO:0005525|GTP binding;	K07941	ARF6; ADP-ribosylation factor 6
Supercontig_1.129	71819	72006	W13837_peak_1364	70835	72835	Downstream2k	-	187	BC1G_13826	.	.	.	.	.	.	.	.	.	.	.	.	.	.	.	.	pfam05709	Sipho_tail	Phage tail protein. This family consists of several Siphovirus and other phage tail component proteins as well as some bacterial proteins of unknown function.	.	.	.	.	.
Supercontig_1.131	32784	33046	W13837_peak_1483	32031	34031	Downstream2k	-	262	BC1G_14123	.	.	.	.	.	.	.	.	.	.	.	.	.	.	.	.	pfam01295	Adenylate_cycl	Adenylate cyclase, class-I.	.	.	.	.	.
Supercontig_1.134	38097	38327	W13837_peak_1554	36332	38332	Downstream2k	+	230	BC1G_14012	gi|504986827|ref|WP_015173929.1|	1383	4e-179	choline dehydrogenase [Calothrix parietina]	.	.	.	.	Q4K4K7	177	2e-46	Oxygen-dependent choline dehydrogenase	AGc1517	162	5e-42	COG2303	pfam05199	GMC_oxred_C	GMC oxidoreductase. This domain found associated with pfam00732.	GO:0019285|glycine betaine biosynthetic process from choline;	.	GO:0008802|betaine-aldehyde dehydrogenase activity;GO:0008812|choline dehydrogenase activity;GO:0050660|flavin adenine dinucleotide binding;	K00108	betA, CHDH; choline dehydrogenase [EC:1.1.99.1]
Supercontig_1.134	38097	38327	W13837_peak_1554	37732	39732	Downstream2k	-	230	BC1G_14015	gi|534501123|gb|AGU10423.1|	215	6e-15	Heterokaryon incompatibility protein, partial [uncultured organism]	.	.	.	.	Q9UV10	64.3	3e-09	Heterokaryon incompatibility protein 6, OR allele	.	.	.	.	pfam06985	HET	Heterokaryon incompatibility protein (HET). This family represents a conserved region approximately 150 residues long within various heterokaryon incompatibility proteins that seem to be restricted to ascomycete fungi. Genetic differences in specific het genes prevent a viable heterokaryotic fungal cell from being formed by the fusion of filaments from two different wild-type strains. Many family…	GO:0019285|glycine betaine biosynthetic process from choline;	.	GO:0008802|betaine-aldehyde dehydrogenase activity;GO:0008812|choline dehydrogenase activity;GO:0050660|flavin adenine dinucleotide binding;	.	.
Supercontig_1.135	18646	18836	W13837_peak_1572	17249	19249	Downstream2k	+	190	BC1G_14226	gi|739093788|ref|WP_036964660.1|	192	2e-12	FAD-linked oxidase, partial [Promicromonospora kroppenstedtii]	.	.	.	.	D7UQ40	69.7	2e-11	Bifunctional solanapyrone synthase	BS_yvdP	51.6	3e-06	COG0277	pfam01565	FAD_binding_4	FAD binding domain. This family consists of various enzymes that use FAD as a co-factor, most of the enzymes are similar to oxygen oxidoreductase. One of the enzymes Vanillyl-alcohol oxidase (VAO) has a solved structure, the alignment includes the FAD binding site, called the PP-loop, between residues 99-110. The FAD molecule is covalently bound in the known structure, however the residue that li…	GO:0009405|pathogenesis;	.	GO:0050660|flavin adenine dinucleotide binding;GO:0016853|isomerase activity;GO:0016614|oxidoreductase activity, acting on CH-OH group of donors;	.	.
Supercontig_1.135	45369	45578	W13837_peak_1577	44436	46436	Downstream2k	-	209	BC1G_14237	.	.	.	.	.	.	.	.	.	.	.	.	.	.	.	.	pfam04780	DUF629	Protein of unknown function (DUF629). This family represents a region of several plant proteins of unknown function. A C2H2 zinc finger is predicted in this region in some family members, but the spacing between the cysteine residues is not conserved throughout the family.	.	.	.	.	.
Supercontig_1.136	67513	67724	W13837_peak_1593	65771	67771	Downstream2k	+	211	BC1G_14098	gi|829597759|gb|KLR60199.1|	308	3e-27	esterase/lipase [Actinobacteria bacterium IMCC26207]	.	.	.	.	O14158	259	1e-74	AB hydrolase superfamily protein C4A8.06c	SPAC4A8.06c	259	3e-75	COG0657	pfam07859	Abhydrolase_3	alpha/beta hydrolase fold. This catalytic domain is found in a very wide range of enzymes.	GO:0008152|metabolic process;	GO:0005739|mitochondrion;	GO:0016787|hydrolase activity;	.	.
Supercontig_1.137	61678	61877	W13837_peak_1611	60022	62022	Downstream2k	+	199	BC1G_13903	gi|502922742|ref|WP_013157718.1|	634	4e-71	sulfatase [Meiothermus silvanus]	.	.	.	.	Q10723	355	4e-112	Arylsulfatase	MA2645	70.1	1e-11	COG3119	pfam00884	Sulfatase	Sulfatase.	GO:0018958|phenol-containing compound metabolic process;	GO:0042597|periplasmic space;	GO:0004065|arylsulfatase activity;GO:0046872|metal ion binding;	.	.
Supercontig_1.137	61678	61877	W13837_peak_1611	61034	63034	Downstream2k	-	199	BC1G_13905	gi|648594071|ref|WP_026285822.1|	846	8e-109	alpha/beta hydrolase [Halomonas zhanjiangensis]	.	.	.	.	P26174	58.5	1e-08	Magnesium-chelatase 30 kDa subunit	.	.	.	.	pfam12697	Abhydrolase_6	Alpha/beta hydrolase family. This family contains alpha/beta hydrolase enzymes of diverse specificity.	GO:0036070|light-independent bacteriochlorophyll biosynthetic process;GO:0015979|photosynthesis;	.	GO:0005524|ATP binding;GO:0016851|magnesium chelatase activity;	.	.
Supercontig_1.138	34902	35090	W13837_peak_1631	34788	36788	Downstream2k	+	188	BC1G_14335	.	.	.	.	.	.	.	.	.	.	.	.	.	.	.	.	pfam13388	DUF4106	Protein of unknown function (DUF4106). This family of proteins are found in large numbers in the Trichomonas vaginalis proteome. The function of this protein is unknown.	.	.	.	.	.
Supercontig_1.138	34902	35090	W13837_peak_1631	34925	36925	Downstream2k	-	165	BC1G_14337	gi|126256148|gb|ABO09756.1|	233	8e-19	AQP4e [Expression vector pcDNA3-AQP4e]	.	.	.	.	C8ZJM1	124	2e-31	Aquaporin-1	YPR192w	122	5e-31	COG0580	pfam00230	MIP	Major intrinsic protein. MIP (Major Intrinsic Protein) family proteins exhibit essentially two distinct types of channel properties: (1) specific water transport by the aquaporins, and (2) small neutral solutes transport, such as glycerol by the glycerol facilitators.	.	GO:0005789|endoplasmic reticulum membrane;GO:0016021|integral component of membrane;GO:0005886|plasma membrane;	GO:0005215|transporter activity;	.	.
Supercontig_1.14	17910	18101	W13837_peak_1696	16493	18493	Downstream2k	+	191	BC1G_03767	.	.	.	.	.	.	.	.	.	.	.	.	.	.	.	.	pfam09293	RNaseH_C	T4 RNase H, C terminal. Members of this family are found in T4 RNaseH ribonuclease, and adopt a SAM domain-like fold, consisting of a bundle of four/five helices. These residues may have a role in providing a docking site for other proteins or enzymes in the replication fork.	.	.	.	.	.
Supercontig_1.14	17910	18101	W13837_peak_1696	16275	18275	Downstream2k	-	191	BC1G_03768	gi|493682334|ref|WP_006632493.1|	214	7e-15	kinase [Microcoleus vaginatus]	.	.	.	.	A6RT32	802	0	Probable cytosolic iron-sulfur protein assembly protein 1	.	.	.	.	pfam00400	WD40	WD domain, G-beta repeat.	GO:0016226|iron-sulfur cluster assembly;GO:0000055|ribosomal large subunit export from nucleus;GO:0002098|tRNA wobble uridine modification;	GO:0097361|CIA complex;GO:0005634|nucleus;	.	.	.
Supercontig_1.14	194609	194847	W13837_peak_1754	194205	196205	Downstream2k	+	238	BC1G_03846	gi|901666263|emb|CQB89933.1|	155	1e-09	50S ribosomal protein L32 [Chlamydia trachomatis]	.	.	.	.	O94379	70.1	3e-14	Probable 54S ribosomal protein L32, mitochondrial	SPBC1604.13c	70.1	1e-14	COG0333	pfam01783	Ribosomal_L32p	Ribosomal L32p protein family.	GO:0032543|mitochondrial translation;	GO:0005743|mitochondrial inner membrane;GO:0005762|mitochondrial large ribosomal subunit;GO:0005739|mitochondrion;	GO:0003735|structural constituent of ribosome;	K02911	RP-L32, MRPL32, rpmF; large subunit ribosomal protein L32
Supercontig_1.14	368528	368747	W13837_peak_1803	368108	370108	Downstream2k	+	219	BC1G_03913	.	.	.	.	.	.	.	.	.	.	.	.	.	.	.	.	pfam12234	Rav1p_C	RAVE protein 1 C terminal. This domain family is found in eukaryotes, and is typically between 621 and 644 amino acids in length. This family is the C terminal region of the protein RAVE (regulator of the ATPase of vacuolar and endosomal membranes). Rav1p is involved in regulating the glucose dependent assembly and disassembly of vacuolar ATPase V1 and V0 subunits.	.	.	.	.	.
Supercontig_1.14	368528	368747	W13837_peak_1803	367897	369897	Downstream2k	-	219	BC1G_03914	gi|738782098|ref|WP_036673413.1|	319	2e-29	hypothetical protein, partial [Pediococcus pentosaceus]	.	.	.	.	C8Z6M6	114	1e-25	Alpha-glucosides permease MPH3	.	.	.	.	pfam00083	Sugar_tr	Sugar (and other) transporter.	GO:0008643|carbohydrate transport;GO:0000023|maltose metabolic process;	GO:0016021|integral component of membrane;GO:0005886|plasma membrane;	GO:0022891|substrate-specific transmembrane transporter activity;	.	.
Supercontig_1.140	32857	33032	W13837_peak_1823	31059	33059	Downstream2k	+	175	BC1G_14422	gi|664099793|ref|WP_030637605.1|	947	2e-120	amidohydrolase [Streptomyces flavovirens]	.	.	.	.	P45493	183	2e-51	Hippurate hydrolase	Cgl2031	268	1e-83	COG1473	pfam01546	Peptidase_M20	Peptidase family M20/M25/M40. This family includes a range of zinc metallopeptidases belonging to several families in the peptidase classification. Family M20 are Glutamate carboxypeptidases. Peptidase family M25 contains X-His dipeptidases.	GO:0008152|metabolic process;	.	GO:0047980|hippurate hydrolase activity;	K01451	hipO; hippurate hydrolase [EC:3.5.1.32]
Supercontig_1.140	32857	33032	W13837_peak_1823	32099	34099	Downstream2k	-	175	BC1G_14425	.	.	.	.	.	.	.	.	.	.	.	.	.	.	.	.	pfam08317	Spc7	Spc7 kinetochore protein. This domain is found in cell division proteins which are required for kinetochore-spindle association.	.	.	.	.	.
Supercontig_1.141	28377	28577	W13837_peak_1835	26606	28606	Downstream2k	+	200	BC1G_14567	gi|823672824|gb|AKI71623.1|	331	5e-32	AQP4, partial [synthetic construct]	.	.	.	.	P0CD92	169	1e-47	Aquaporin-1	YPR192w	168	4e-48	COG0580	pfam00230	MIP	Major intrinsic protein. MIP (Major Intrinsic Protein) family proteins exhibit essentially two distinct types of channel properties: (1) specific water transport by the aquaporins, and (2) small neutral solutes transport, such as glycerol by the glycerol facilitators.	.	GO:0005789|endoplasmic reticulum membrane;GO:0016021|integral component of membrane;GO:0005886|plasma membrane;	GO:0005215|transporter activity;	.	.
Supercontig_1.141	28377	28577	W13837_peak_1835	28214	30214	Downstream2k	-	200	BC1G_14569	.	.	.	.	.	.	.	.	.	.	.	.	.	.	.	.	pfam00328	His_Phos_2	Histidine phosphatase superfamily (branch 2). The histidine phosphatase superfamily is so named because catalysis centres on a conserved His residue that is transiently phosphorylated during the catalytic cycle. Other conserved residues contribute to a 'phosphate pocket' and interact with the phospho group of substrate before, during and after its transfer to the His residue. Structure and sequen…	.	.	.	.	.
Supercontig_1.142	12457	12640	W13837_peak_1847	11712	13712	Downstream2k	+	183	BC1G_14491	gi|652567991|ref|WP_026961409.1|	321	2e-31	hypothetical protein [Alicyclobacillus herbarius]	.	.	.	.	B1ZB18	62.8	4e-10	Putative aminoacrylate hydrolase RutD	RSc0298	80.9	4e-17	COG0596	pfam12697	Abhydrolase_6	Alpha/beta hydrolase family. This family contains alpha/beta hydrolase enzymes of diverse specificity.	GO:0019740|nitrogen utilization;GO:0006212|uracil catabolic process;	.	GO:0016811|hydrolase activity, acting on carbon-nitrogen (but not peptide) bonds, in linear amides;	K09023	rutD; aminoacrylate hydrolase [EC:3.5.1.-]
Supercontig_1.142	12457	12640	W13837_peak_1847	12328	14328	Downstream2k	+	183	BC1G_14492	.	.	.	.	.	.	.	.	.	.	.	.	.	.	.	.	pfam13875	DUF4202	Domain of unknown function (DUF4202). This family of proteins is found in bacteria, archaea and eukaryotes. Proteins in this family are typically between 187 and 205 amino acids in length. There are two conserved sequence motifs: LED and KMS. The function of these proteins is unknown, although many are incorrectly annotated as glutamyl tRNA synthetases.	.	.	.	.	.
Supercontig_1.142	12457	12640	W13837_peak_1847	10576	12576	Downstream2k	-	119	BC1G_14493	.	.	.	.	.	.	.	.	.	.	.	.	.	.	.	.	pfam11309	DUF3112	Protein of unknown function (DUF3112). This eukaryotic family of proteins has no known function.	.	.	.	.	.
Supercontig_1.143	17686	17926	W13837_peak_1875	17105	19105	Downstream2k	-	240	BC1G_14767	.	.	.	.	.	.	.	.	.	.	.	.	.	.	.	.	.	.	.	.	.	.	.	.
Supercontig_1.144	32938	33143	W13837_peak_1892	32991	34991	Downstream2k	-	152	BC1G_14370	.	.	.	.	.	.	.	.	.	.	.	.	.	.	.	.	pfam10601	zf-LITAF-like	LITAF-like zinc ribbon domain. Members of this family display a conserved zinc ribbon structure with the motif C-XX-C- separated from the more C-terminal HX-C(P)X-C-X4-G-R motif by a variable region of usually 25-30 (hydrophobic) residues. Although it belongs to one of the zinc finger's fold groups (zinc ribbon), this particular domain was first identified in LPS-induced tumor necrosis alpha fact…	.	.	.	.	.
Supercontig_1.147	17562	17751	W13837_peak_1954	16711	18711	Downstream2k	-	189	BC1G_14728	.	.	.	.	.	.	.	.	.	.	.	.	.	.	.	.	pfam10183	ESSS	ESSS subunit of NADH:ubiquinone oxidoreductase (complex I). This subunit is part of the mitochondrial NADH:ubiquinone oxidoreductase (complex I). It carries mitochondrial import sequences.	.	.	.	.	.
Supercontig_1.147	17562	17751	W13837_peak_1954	17441	19441	Downstream2k	-	189	BC1G_14729	.	.	.	.	.	.	.	.	.	.	.	.	.	.	.	.	pfam03820	Mtc	Tricarboxylate carrier.	.	.	.	.	.
Supercontig_1.148	27253	27484	W13837_peak_1967	26165	28165	Downstream2k	-	231	BC1G_14638	.	.	.	.	.	.	.	.	.	.	.	.	.	.	.	.	pfam15260	FAM219A	Protein family FAM219A. This protein family, FAM219A is a domain of unknown function. This protein family has been found in eukaryotes. Proteins in this family are typically between 144 and 191 amino acids in length. There are two conserved sequence motifs: QLL and LDE.	.	.	.	.	.
Supercontig_1.148	64590	64788	W13837_peak_1981	64391	66391	Downstream2k	-	198	BC1G_14655	.	.	.	.	.	.	.	.	A7EAE5	169	2e-53	Ubiquitin-like protein ATG12	.	.	.	.	pfam04110	APG12	Ubiquitin-like autophagy protein Apg12. In yeast, 15 Apg proteins coordinate the formation of autophagosomes. Autophagy is a bulk degradation process induced by starvation in eukaryotic cells. The Apg12 system is one of the ubiquitin-like protein conjugation systems conserved in eukaryotes. It was first discovered in yeast during systematic analyses of the apg mutants defective in autophagy. Cova…	GO:0000045|autophagosome assembly;GO:0006501|C-terminal protein lipidation;GO:0000422|mitophagy;GO:0044804|nucleophagy;GO:0015031|protein transport;	GO:0034274|Atg12-Atg5-Atg16 complex;GO:0034045|pre-autophagosomal structure membrane;	GO:0019776|Atg8 ligase activity;	K08336	ATG12; ubiquitin-like protein ATG12
Supercontig_1.148	71361	71536	W13837_peak_1984	71059	73059	Downstream2k	+	175	BC1G_14657	.	.	.	.	.	.	.	.	.	.	.	.	.	.	.	.	pfam09611	Cas_Csy1	CRISPR-associated protein (Cas_Csy1). CRISPR (Clustered Regularly Interspaced Short Palindromic Repeats) is a widespread family of prokaryotic direct repeats with spacers of unique sequence between consecutive repeats. This entry, typified by YPO2465 of Yersinia pestis, is a CRISPR-associated (Cas) entry strictly associated with the Ypest subtype of CRISPR/Cas locus. It is designated Csy1, for CR…	.	.	.	.	.
Supercontig_1.148	71361	71536	W13837_peak_1984	70433	72433	Downstream2k	-	175	BC1G_14658	.	.	.	.	.	.	.	.	.	.	.	.	.	.	.	.	pfam06792	UPF0261	Uncharacterized protein family (UPF0261).	.	.	.	.	.
Supercontig_1.149	10161	10487	W13837_peak_1990	9832	11832	Downstream2k	-	326	BC1G_14800	.	.	.	.	.	.	.	.	.	.	.	.	.	.	.	.	pfam06121	DUF959	Domain of Unknown Function (DUF959). This N-terminal domain is not expressed in the 'Short' isoform of Collagen A.	.	.	.	.	.
Supercontig_1.15	119864	120074	W13837_peak_2039	119844	121844	Downstream2k	+	210	BC1G_04151	gi|410375290|gb|AFV66858.1|	1569	0	codon optimized glucoamylase I [synthetic construct]	.	.	.	.	P14804	619	0	Glucoamylase	SPBC14C8.05c	206	1e-57	COG3387	pfam00723	Glyco_hydro_15	Glycosyl hydrolases family 15. In higher organisms this family is represented by phosphorylase kinase subunits.	GO:0016052|carbohydrate catabolic process;GO:0000272|polysaccharide catabolic process;	GO:0000324|fungal-type vacuole;	GO:0004339|glucan 1,4-alpha-glucosidase activity;GO:2001070|starch binding;	K01178	E3.2.1.3; glucoamylase [EC:3.2.1.3]
Supercontig_1.15	119864	120074	W13837_peak_2039	118379	120379	Downstream2k	-	210	BC1G_04152	.	.	.	.	.	.	.	.	Q872F4	73.9	4e-15	Putative RNA polymerase II transcriptional coactivator	.	.	.	.	pfam02229	PC4	Transcriptional Coactivator p15 (PC4). p15 has a bipartite structure composed of an amino-terminal regulatory domain and a carboxy-terminal cryptic DNA-binding domain. The DNA-binding activity of the carboxy-terminal is disguised by the amino-terminal p15 domain. Activity is controlled by protein kinases that target the regulatory domain.	GO:0006355|regulation of transcription, DNA-templated;GO:0006351|transcription, DNA-templated;	GO:0005634|nucleus;	GO:0003677|DNA binding;GO:0003713|transcription coactivator activity;	.	.
Supercontig_1.154	34357	34573	W13837_peak_2186	32512	34512	Downstream2k	-	155	BC1G_14199	gi|901670067|emb|CQB88391.1|	363	4e-36	Predicted protein tyrosine phosphatase [Chlamydia trachomatis]	.	.	.	.	O13632	154	2e-41	Tyrosine-protein phosphatase yvh1	SPBC17A3.06	154	5e-42	COG2453	pfam00782	DSPc	Dual specificity phosphatase, catalytic domain. Ser/Thr and Tyr protein phosphatases. The enzyme's tertiary fold is highly similar to that of tyrosine-specific phosphatases, except for a "recognition" region.	.	GO:0005829|cytosol;GO:0005634|nucleus;	GO:0004725|protein tyrosine phosphatase activity;GO:0008138|protein tyrosine/serine/threonine phosphatase activity;	K14819	DUSP12, YVH1; dual specificity phosphatase 12 [EC:3.1.3.16 3.1.3.48]
Supercontig_1.155	50277	50441	W13837_peak_2203	49056	51056	Downstream2k	-	164	BC1G_14704	.	.	.	.	.	.	.	.	.	.	.	.	.	.	.	.	pfam05603	DUF775	Protein of unknown function (DUF775). This family consists of several eukaryotic proteins of unknown function.	.	.	.	.	.
Supercontig_1.156	16711	16882	W13837_peak_2214	16239	18239	Downstream2k	-	171	BC1G_14853	gi|901665414|emb|CQB90065.1|	172	2e-12	Glutaredoxin-3 [Chlamydia trachomatis]	.	.	.	.	P38068	94.4	1e-21	Monothiol glutaredoxin-7	YBR014c	94.4	4e-22	COG0695	pfam00462	Glutaredoxin	Glutaredoxin.	GO:0045454|cell redox homeostasis;GO:0034599|cellular response to oxidative stress;	GO:0005801|cis-Golgi network;GO:0005794|Golgi apparatus;GO:0005796|Golgi lumen;GO:0016021|integral component of membrane;	GO:0051537|2 iron, 2 sulfur cluster binding;GO:0009055|electron carrier activity;GO:0004362|glutathione-disulfide reductase activity;GO:0046872|metal ion binding;GO:0015035|protein disulfide oxidoreductase activity;GO:0042803|protein homodimerization activity;	.	.
Supercontig_1.157	70413	70608	W13837_peak_2247	69445	71445	Downstream2k	+	195	BC1G_14405	.	.	.	.	.	.	.	.	.	.	.	.	.	.	.	.	pfam01544	CorA	CorA-like Mg2+ transporter protein. The CorA transport system is the primary Mg2+ influx system of Salmonella typhimurium and Escherichia coli. CorA is virtually ubiquitous in the Bacteria and Archaea. There are also eukaryotic relatives of this protein. The family includes the MRS2 protein from yeast that is thought to be an RNA splicing protein. However its membership of this family suggests th…	.	.	.	.	.
Supercontig_1.157	70413	70608	W13837_peak_2247	69091	71091	Downstream2k	-	195	BC1G_14406	.	.	.	.	.	.	.	.	.	.	.	.	.	.	.	.	pfam05094	LEF-9	Late expression factor 9 (LEF-9). Late expression factor 9 (LEF-9) is one of the primary components of RNA polymerase produced by baculoviruses. LEF-9 is homologous to the largest beta-subunit of prokaryotic DNA-directed RNA polymerase.	.	.	.	.	.
Supercontig_1.159	43158	43386	W13837_peak_2270	42524	44524	Downstream2k	+	228	BC1G_14266	.	.	.	.	.	.	.	.	.	.	.	.	.	.	.	.	pfam03773	DUF318	Predicted permease. This family of integral membrane proteins are predicted to be permeases of unknown specificity.	.	.	.	.	.
Supercontig_1.159	43158	43386	W13837_peak_2270	42127	44127	Downstream2k	-	228	BC1G_14267	gi|504972730|ref|WP_015159832.1|	341	2e-31	hypothetical protein [Chamaesiphon minutus]	.	.	.	.	Q5UQ60	82.8	1e-15	Uncharacterized protein L662	.	.	.	.	pfam14388	DUF4419	Domain of unknown function (DUF4419). This family of proteins is functionally uncharacterized. This family of proteins is found in bacteria, eukaryotes and viruses. Proteins in this family are typically between 348 and 454 amino acids in length.	GO:0006890|retrograde vesicle-mediated transport, Golgi to ER;	GO:0005783|endoplasmic reticulum;GO:0016021|integral component of membrane;	GO:0004252|serine-type endopeptidase activity;	.	.
Supercontig_1.159	74762	74929	W13837_peak_2275	73538	75538	Downstream2k	-	167	BC1G_14277	gi|33303933|gb|AAQ02474.1|	151	1e-07	NIMA-related kinase 6 [synthetic construct]	.	.	.	.	A2BD05	63.5	9e-10	Serine/threonine-protein kinase Nek6	.	.	.	.	pfam00069	Pkinase	Protein kinase domain.	GO:0006915|apoptotic process;GO:0051301|cell division;GO:0007059|chromosome segregation;GO:0031572|G2 DNA damage checkpoint;GO:0007067|mitotic nuclear division;GO:0018105|peptidyl-serine phosphorylation;GO:0043123|positive regulation of I-kappaB kinase/NF-kappaB signaling;GO:0046777|protein autophosphorylation;GO:0006468|protein phosphorylation;GO:0030071|regulation of mitotic metaphase/anaphase …	GO:0005737|cytoplasm;GO:0005815|microtubule organizing center;GO:0016607|nuclear speck;GO:0000922|spindle pole;	GO:0005524|ATP binding;GO:0000287|magnesium ion binding;GO:0019901|protein kinase binding;GO:0004674|protein serine/threonine kinase activity;GO:0004871|signal transducer activity;	K08857	NEK; NIMA (never in mitosis gene a)-related kinase [EC:2.7.11.1]
Supercontig_1.16	90376	90582	W13837_peak_2298	89339	91339	Downstream2k	-	206	BC1G_03637	gi|524795920|emb|CDE92013.1|	275	1e-22	transporter major facilitator family [Fusobacterium sp. CAG:815]	.	.	.	.	O14091	265	1e-78	General alpha-glucoside permease	.	.	.	.	pfam07690	MFS_1	Major Facilitator Superfamily.	.	GO:0000329|fungal-type vacuole membrane;GO:0005794|Golgi apparatus;GO:0005887|integral component of plasma membrane;	GO:0015151|alpha-glucoside transmembrane transporter activity;GO:0005364|maltose:proton symporter activity;GO:0008506|sucrose:proton symporter activity;	K15378	SLC45A1_2_4; solute carrier family 45, member 1/2/4
Supercontig_1.16	300355	300590	W13837_peak_2345	299484	301484	Downstream2k	-	235	BC1G_03718	.	.	.	.	.	.	.	.	.	.	.	.	.	.	.	.	pfam03251	Tymo_45kd_70kd	Tymovirus 45/70Kd protein. Tymoviruses are single stranded RNA viruses. This family includes a protein of unknown function that has been named based on its molecular weight. Tymoviruses such as the ononis yellow mosaic tymovirus encode only three proteins. Of these two are overlapping this protein overlaps a larger ORF that is thought to be the polymerase.	.	.	.	.	.
Supercontig_1.16	302168	302362	W13837_peak_2347	301108	303108	Downstream2k	+	194	BC1G_03717	.	.	.	.	.	.	.	.	.	.	.	.	.	.	.	.	pfam03326	Herpes_TAF50	Herpesvirus transcription activation factor (transactivator). This family includes EBV BRLF1 and similar ORF 50 proteins from other herpesviruses.	.	.	.	.	.
Supercontig_1.16	302168	302362	W13837_peak_2347	302072	304072	Downstream2k	-	194	BC1G_03719	.	.	.	.	.	.	.	.	.	.	.	.	.	.	.	.	pfam15352	K1377	Susceptibility to monomelic amyotrophy. This family of proteins is associated with a susceptibility to monomelic amyotrophy.	.	.	.	.	.
Supercontig_1.16	319058	319391	W13837_peak_2355	317627	319627	Downstream2k	-	333	BC1G_03723	gi|649121094|gb|AIC55087.1|	203	1e-14	MSMO1, partial [synthetic construct]	.	.	.	.	P38992	234	8e-72	Sphingolipid C4-hydroxylase SUR2	YDR297w	234	2e-72	COG3000	pfam04116	FA_hydroxylase	Fatty acid hydroxylase superfamily. This superfamily includes fatty acid and carotene hydroxylases and sterol desaturases. Beta-carotene hydroxylase is involved in zeaxanthin synthesis by hydroxylating beta-carotene, but the enzyme may be involved in other pathways. This family includes C-5 sterol desaturase and C-4 sterol methyl oxidase. Members of this family are involved in cholesterol biosynt…	GO:0006633|fatty acid biosynthetic process;GO:0030148|sphingolipid biosynthetic process;GO:0006665|sphingolipid metabolic process;	GO:0005789|endoplasmic reticulum membrane;GO:0016021|integral component of membrane;	GO:0005506|iron ion binding;GO:0042284|sphingolipid delta-4 desaturase activity;GO:0000170|sphingosine hydroxylase activity;	K04713	SUR2; sphinganine C4-monooxygenase [EC:1.14.18.5]
Supercontig_1.161	43809	44018	W13837_peak_2396	42764	44764	Downstream2k	-	209	BC1G_14991	gi|649150085|gb|AIC62275.1|	1353	2e-164	POLR1B, partial [synthetic construct]	.	.	.	.	O74633	1888	0	DNA-directed RNA polymerase I subunit RPA2	YPR010c	1408	0	COG0085	pfam00562	RNA_pol_Rpb2_6	RNA polymerase Rpb2, domain 6. RNA polymerases catalyse the DNA dependent polymerization of RNA. Prokaryotes contain a single RNA polymerase compared to three in eukaryotes (not including mitochondrial. and chloroplast polymerases). This domain represents the hybrid binding domain and the wall domain. The hybrid binding domain binds the nascent RNA strand / template DNA strand in the Pol II trans…	GO:0006360|transcription from RNA polymerase I promoter;	GO:0005736|DNA-directed RNA polymerase I complex;	GO:0003677|DNA binding;GO:0003899|DNA-directed RNA polymerase activity;GO:0046872|metal ion binding;GO:0032549|ribonucleoside binding;	K03002	RPA2, POLR1B; DNA-directed RNA polymerase I subunit RPA2 [EC:2.7.7.6]
Supercontig_1.161	59179	59356	W13837_peak_2402	59110	61110	Downstream2k	+	177	BC1G_14996	.	.	.	.	.	.	.	.	.	.	.	.	.	.	.	.	pfam13586	DDE_Tnp_1_2	Transposase DDE domain. Transposase proteins are necessary for efficient DNA transposition. This domain is a member of the DDE superfamily, which contain three carboxylate residues that are believed to be responsible for coordinating metal ions needed for catalysis.	.	.	.	.	.
Supercontig_1.162	43691	43875	W13837_peak_2409	43175	45175	Downstream2k	+	184	BC1G_15041	.	.	.	.	.	.	.	.	Q49YW6	50.8	6e-06	Uncharacterized protein SSP0869	.	.	.	.	pfam10282	Lactonase	Lactonase, 7-bladed beta-propeller. This entry contains bacterial 6-phosphogluconolactonases (6PGL)YbhE-type (EC:3.1.1.31) which hydrolyse 6-phosphogluconolactone to 6-phosphogluconate. The entry also contains the fungal muconate lactonising enzyme carboxy-cis,cis-muconate cyclase (EC:5.5.1.5) and muconate cycloisomerase (EC:5.5.1.1), which convert cis,cis-muconates to muconolactones and vice ver…	GO:0008203|cholesterol metabolic process;GO:0032933|SREBP signaling pathway;	GO:0005789|endoplasmic reticulum membrane;GO:0012507|ER to Golgi transport vesicle membrane;GO:0000139|Golgi membrane;GO:0016021|integral component of membrane;	GO:0015485|cholesterol binding;	.	.
Supercontig_1.162	43691	43875	W13837_peak_2409	41858	43858	Downstream2k	-	167	BC1G_15042	.	.	.	.	.	.	.	.	.	.	.	.	.	.	.	.	pfam15020	CATSPERD	Cation channel sperm-associated protein subunit delta. The CATSPER (cation channel of sperm) complex is a tetrameric complex consisting of CATSPER1, CATSPER2, CATSPER3 and CATSPER4, it functions as an alkalinisation-activated calcium channel. This complex requires several auxiliary subunits, including CATSPERD. CATSPERD is essential for the cation channel function and may play a role in channel a…	.	.	.	.	.
Supercontig_1.162	43691	43875	W13837_peak_2409	43684	45684	Downstream2k	-	184	BC1G_15043	.	.	.	.	.	.	.	.	.	.	.	.	.	.	.	.	pfam05422	SIN1	Stress-activated map kinase interacting protein 1 (SIN1). This family consists of several stress-activated map kinase interacting protein 1 (MAPKAP1 OR SIN1) sequences. The fission yeast Sty1/Spc1 mitogen-activated protein (MAP) kinase is a member of the eukaryotic stress-activated MAP kinase (SAPK) family. Sin1 interacts with Sty1/Spc1. Cells lacking Sin1 display many, but not all, of the phenot…	.	.	.	.	.
Supercontig_1.163	7993	8237	W13837_peak_2413	8011	10011	Downstream2k	+	226	BC1G_15133	gi|901669450|emb|CQB88750.1|	341	5e-30	RhoGAP domain [Chlamydia trachomatis]	.	.	.	.	O94466	251	2e-71	Probable Rho-GTPase-activating protein 7	.	.	.	.	pfam00620	RhoGAP	RhoGAP domain. GTPase activator proteins towards Rho/Rac/Cdc42-like small GTPases.	GO:0035024|negative regulation of Rho protein signal transduction;GO:0043547|positive regulation of GTPase activity;GO:0007165|signal transduction;	GO:0032153|cell division site;GO:0005737|cytoplasm;GO:0005829|cytosol;	GO:0005096|GTPase activator activity;	.	.
Supercontig_1.163	7993	8237	W13837_peak_2413	7116	9116	Downstream2k	-	244	BC1G_15134	.	.	.	.	.	.	.	.	Q7SGG0	171	7e-42	Mediator of RNA polymerase II transcription subunit 12	.	.	.	.	pfam09497	Med12	Transcription mediator complex subunit Med12. Med12 is a negative regulator of the Gli3-dependent sonic hedgehog signalling pathway via its interaction with Gli3 within the RNA polymerase II transcriptional Mediator. A complex is formed between Med12, Med13, CDK8 and CycC which is responsible for suppression of transcription. This subunit forms part of the Kinase section of Mediator.	.	GO:0016592|mediator complex;	GO:0001105|RNA polymerase II transcription coactivator activity;	K15163	SRB8, MED12; mediator of RNA polymerase II transcription subunit 12, fungi type
Supercontig_1.164	22026	22371	W13837_peak_2429	21259	23259	Downstream2k	+	345	BC1G_15086	.	.	.	.	.	.	.	.	.	.	.	.	.	.	.	.	pfam00651	BTB	BTB/POZ domain. The BTB (for BR-C, ttk and bab) or POZ (for Pox virus and Zinc finger) domain is present near the N-terminus of a fraction of zinc finger (pfam00096) proteins and in proteins that contain the pfam01344 motif such as Kelch and a family of pox virus proteins. The BTB/POZ domain mediates homomeric dimerization and in some instances heteromeric dimerization. The structure of the dimer…	.	.	.	.	.
Supercontig_1.164	28361	28577	W13837_peak_2430	27868	29868	Downstream2k	-	216	BC1G_15091	gi|823672242|gb|AKI71332.1|	184	2e-13	FXN, partial [synthetic construct]	.	.	.	.	Q07540	91.3	3e-21	Frataxin homolog, mitochondrial	YDL120w	91.3	9e-22	COG1965	pfam01491	Frataxin_Cyay	Frataxin-like domain. This family contains proteins that have a domain related to the globular C-terminus of Frataxin the protein that is mutated in Friedreich's ataxia. This domain is found in a family of bacterial proteins. The function of this domain is currently unknown. It has been suggested that this family is involved in iron transport.	GO:0006879|cellular iron ion homeostasis;GO:0006749|glutathione metabolic process;GO:0006783|heme biosynthetic process;GO:0006811|ion transport;GO:0016226|iron-sulfur cluster assembly;GO:0006121|mitochondrial electron transport, succinate to ubiquinone;GO:0006626|protein targeting to mitochondrion;GO:0010040|response to iron(II) ion;GO:0006979|response to oxidative stress;	GO:0005743|mitochondrial inner membrane;GO:0005758|mitochondrial intermembrane space;GO:0005759|mitochondrial matrix;GO:0005739|mitochondrion;	GO:0008199|ferric iron binding;GO:0008198|ferrous iron binding;GO:0004322|ferroxidase activity;GO:0034986|iron chaperone activity;	K19054	FXN; frataxin [EC:1.16.3.1]
Supercontig_1.164	29679	29885	W13837_peak_2431	29367	31367	Downstream2k	+	206	BC1G_15090	.	.	.	.	.	.	.	.	Q7SC15	115	3e-33	Diphthamide biosynthesis protein 3	SPAC8F11.02c	87	1e-22	COG5216	pfam05207	zf-CSL	CSL zinc finger. This is a zinc binding motif which contains four cysteine residues which chelate zinc. This domain is often found associated with a pfam00226 domain. This domain is named after the conserved motif of the final cysteine.	GO:0017183|peptidyl-diphthamide biosynthetic process from peptidyl-histidine;	GO:0005737|cytoplasm;GO:0005634|nucleus;	GO:0046872|metal ion binding;	K15455	KTI11, DPH3; diphthamide biosynthesis protein 3
Supercontig_1.164	29679	29885	W13837_peak_2431	27868	29868	Downstream2k	-	189	BC1G_15091	gi|823672242|gb|AKI71332.1|	184	2e-13	FXN, partial [synthetic construct]	.	.	.	.	Q07540	91.3	3e-21	Frataxin homolog, mitochondrial	YDL120w	91.3	9e-22	COG1965	pfam01491	Frataxin_Cyay	Frataxin-like domain. This family contains proteins that have a domain related to the globular C-terminus of Frataxin the protein that is mutated in Friedreich's ataxia. This domain is found in a family of bacterial proteins. The function of this domain is currently unknown. It has been suggested that this family is involved in iron transport.	GO:0006879|cellular iron ion homeostasis;GO:0006749|glutathione metabolic process;GO:0006783|heme biosynthetic process;GO:0006811|ion transport;GO:0016226|iron-sulfur cluster assembly;GO:0006121|mitochondrial electron transport, succinate to ubiquinone;GO:0006626|protein targeting to mitochondrion;GO:0010040|response to iron(II) ion;GO:0006979|response to oxidative stress;	GO:0005743|mitochondrial inner membrane;GO:0005758|mitochondrial intermembrane space;GO:0005759|mitochondrial matrix;GO:0005739|mitochondrion;	GO:0008199|ferric iron binding;GO:0008198|ferrous iron binding;GO:0004322|ferroxidase activity;GO:0034986|iron chaperone activity;	K19054	FXN; frataxin [EC:1.16.3.1]
Supercontig_1.164	48264	48597	W13837_peak_2436	48047	50047	Downstream2k	-	333	BC1G_15101	gi|511817842|ref|WP_016399762.1|	1193	1e-156	glutathione reductase [Agarivorans albus]	.	.	.	.	Q873E8	703	0	Glutathione reductase	SPBC17A3.07	533	0	COG1249	pfam07992	Pyr_redox_2	Pyridine nucleotide-disulphide oxidoreductase. This family includes both class I and class II oxidoreductases and also NADH oxidases and peroxidases. This domain is actually a small NADH binding domain within a larger FAD binding domain.	GO:0045454|cell redox homeostasis;GO:0006749|glutathione metabolic process;	GO:0005737|cytoplasm;	GO:0050660|flavin adenine dinucleotide binding;GO:0004362|glutathione-disulfide reductase activity;GO:0050661|NADP binding;	K00383	GSR, gor; glutathione reductase (NADPH) [EC:1.8.1.7]
Supercontig_1.166	17166	17395	W13837_peak_2457	17111	19111	Downstream2k	-	229	BC1G_15008	.	.	.	.	.	.	.	.	.	.	.	.	.	.	.	.	pfam01576	Myosin_tail_1	Myosin tail. The myosin molecule is a multi-subunit complex made up of two heavy chains and four light chains it is a fundamental contractile protein found in all eukaryote cell types. This family consists of the coiled-coil myosin heavy chain tail region. The coiled-coil is composed of the tail from two molecules of myosin. These can then assemble into the macromolecular thick filament. The coil…	.	.	.	.	.
Supercontig_1.166	50114	50312	W13837_peak_2463	49129	51129	Downstream2k	+	198	BC1G_15021	.	.	.	.	.	.	.	.	.	.	.	.	.	.	.	.	pfam08242	Methyltransf_12	Methyltransferase domain. Members of this family are SAM dependent methyltransferases.	.	.	.	.	.
Supercontig_1.166	50114	50312	W13837_peak_2463	48655	50655	Downstream2k	-	198	BC1G_15022	gi|503701958|ref|WP_013936034.1|	539	1e-59	hypothetical protein [Myxococcus fulvus]	.	.	.	.	.	.	.	.	.	.	.	.	pfam04415	DUF515	Protein of unknown function (DUF515). Family of hypothetical Archaeal proteins.	.	.	.	.	.
Supercontig_1.17	40004	40183	W13837_peak_2529	39715	41715	Downstream2k	+	179	BC1G_04434	.	.	.	.	.	.	.	.	Q00083	95.9	2e-18	Anucleate primary sterigmata protein A	.	.	.	.	pfam12814	Mcp5_PH	Meiotic cell cortex C-terminal pleckstrin homology. The PH domain of these largely fungal proteins is necessary for the cortical localisation of the protein during meiosis, since the overall function of the protein is to anchor dynein at the cell cortex during the horsetail phase. During prophase I of fission yeast, horsetail nuclear movement occurs, and this starts when all the telomeres become …	GO:0048315|conidium formation;GO:0032065|cortical protein anchoring;GO:0030989|dynein-driven meiotic oscillatory nuclear movement;GO:0000226|microtubule cytoskeleton organization;GO:0000266|mitochondrial fission;GO:0000001|mitochondrion inheritance;GO:0007097|nuclear migration;GO:0051647|nucleus localization;	GO:0005938|cell cortex;GO:0005739|mitochondrion;GO:0005886|plasma membrane;	GO:0005543|phospholipid binding;GO:0015631|tubulin binding;	.	.
Supercontig_1.17	96832	97057	W13837_peak_2547	95595	97595	Downstream2k	+	225	BC1G_04453	gi|123981550|gb|ABM82604.1|	233	1e-18	MKI67 (FHA domain) interacting nucleolar phosphoprotein [synthetic construct]	.	.	.	.	O74978	134	1e-34	Uncharacterized RNA-binding protein C1827.05c	.	.	.	.	pfam01490	Aa_trans	Transmembrane amino acid transporter protein. This transmembrane region is found in many amino acid transporters including UNC-47 and MTR. UNC-47 encodes a vesicular amino butyric acid (GABA) transporter, (VGAT). UNC-47 is predicted to have 10 transmembrane domains. MTR is a N system amino acid transporter system protein involved in methyltryptophan resistance. Other members of this family includ…	GO:0042254|ribosome biogenesis;	GO:0005730|nucleolus;	GO:0000166|nucleotide binding;GO:0003723|RNA binding;	K14838	NOP15; nucleolar protein 15
Supercontig_1.17	96832	97057	W13837_peak_2547	95432	97432	Downstream2k	-	225	BC1G_04455	.	.	.	.	.	.	.	.	.	.	.	.	.	.	.	.	pfam12045	DUF3528	Protein of unknown function (DUF3528). This family of proteins is functionally uncharacterized. This protein is found in eukaryotes. Proteins in this family are typically between 185 to 298 amino acids in length. This protein is found associated with pfam00046.	.	.	.	.	.
Supercontig_1.17	307351	307517	W13837_peak_2601	307385	309385	Downstream2k	-	132	BC1G_04531	gi|488713263|ref|WP_002637140.1|	517	6e-56	amidohydrolase [Myxococcus sp. (contaminant ex DSM 436)]	.	.	.	.	.	.	.	.	CC3125	121	2e-29	COG1228	pfam01979	Amidohydro_1	Amidohydrolase family. This family of enzymes are a a large metal dependent hydrolase superfamily. The family includes Adenine deaminase EC:3.5.4.2 that hydrolyses adenine to form hypoxanthine and ammonia. Adenine deaminases reaction is important for adenine utilisation as a purine and also as a nitrogen source. This family also includes dihydroorotase and N-acetylglucosamine-6-phosphate deacetyl…	.	.	.	.	.
Supercontig_1.170	1063	1239	W13837_peak_2630	718	2718	Downstream2k	-	176	BC1G_15290	.	.	.	.	.	.	.	.	.	.	.	.	.	.	.	.	pfam08801	Nucleoporin_N	Nup133 N terminal like. Nup133 is a nucleoporin that is crucial for nuclear pore complex (NPC) biogenesis. The N terminal forms a seven-bladed beta propeller structure. This family now contains other sized nucleoporins, including Nup155, Nup8, Nuo132, Nup15 and Nup170.	.	.	.	.	.
Supercontig_1.170	7390	7553	W13837_peak_2631	6829	8829	Downstream2k	-	163	BC1G_15292	gi|655448847|ref|WP_028832418.1|	252	4e-19	hypothetical protein [Proteobacteria bacterium JGI 0000113-E04]	.	.	.	.	P47083	169	1e-43	U3 small nucleolar RNA-associated protein MPP10	YJR002w	169	4e-44	COG5384	pfam04006	Mpp10	Mpp10 protein. This family includes proteins related to Mpp10 (M phase phosphoprotein 10). The U3 small nucleolar ribonucleoprotein (snoRNP) is required for three cleavage events that generate the mature 18S rRNA from the pre-rRNA. In Saccharomyces cerevisiae, depletion of Mpp10, a U3 snoRNP-specific protein, halts 18S rRNA production and impairs cleavage at the three U3 snoRNP-dependent sites.	GO:0000480|endonucleolytic cleavage in 5'-ETS of tricistronic rRNA transcript (SSU-rRNA, 5.8S rRNA, LSU-rRNA);GO:0000447|endonucleolytic cleavage in ITS1 to separate SSU-rRNA from 5.8S rRNA and LSU-rRNA from tricistronic rRNA transcript (SSU-rRNA, 5.8S rRNA, LSU-rRNA);GO:0000472|endonucleolytic cleavage to generate mature 5'-end of SSU-rRNA from (SSU-rRNA, 5.8S rRNA, LSU-rRNA);GO:0031167|rRNA met…	GO:0034457|Mpp10 complex;GO:0005654|nucleoplasm;GO:0005732|small nucleolar ribonucleoprotein complex;GO:0032040|small-subunit processome;	.	K14559	MPP10; U3 small nucleolar RNA-associated protein MPP10
Supercontig_1.170	54797	55093	W13837_peak_2641	53275	55275	Downstream2k	+	296	BC1G_15314	.	.	.	.	.	.	.	.	.	.	.	.	.	.	.	.	pfam03394	Pox_E8	Poxvirus E8 protein.	.	.	.	.	.
Supercontig_1.173	8950	9138	W13837_peak_2668	8267	10267	Downstream2k	-	188	BC1G_15344	gi|261860484|dbj|BAI46764.1|	264	2e-25	ribosomal protein S10 [synthetic construct]	.	.	.	.	Q08745	139	7e-41	40S ribosomal protein S10-A	YOR293w	139	2e-41	COG5045	pfam03501	S10_plectin	Plectin/S10 domain. This presumed domain is found at the N-terminus of some isoforms of the cytoskeletal muscle protein plectin as well as the ribosomal S10 protein. This domain may be involved in RNA binding.	GO:0034198|cellular response to amino acid starvation;GO:0002181|cytoplasmic translation;GO:0045860|positive regulation of protein kinase activity;GO:0000028|ribosomal small subunit assembly;GO:0006407|rRNA export from nucleus;	GO:0022627|cytosolic small ribosomal subunit;	GO:0003735|structural constituent of ribosome;	K02947	RP-S10e, RPS10; small subunit ribosomal protein S10e
Supercontig_1.175	11279	11459	W13837_peak_2693	10972	12972	Downstream2k	+	180	BC1G_15417	gi|655449066|ref|WP_028832627.1|	667	2e-70	hypothetical protein [Proteobacteria bacterium JGI 0000113-E04]	.	.	.	.	O74842	555	6e-175	ATP-dependent helicase fft2	.	.	.	.	pfam00176	SNF2_N	SNF2 family N-terminal domain. This domain is found in proteins involved in a variety of processes including transcription regulation (e.g., SNF2, STH1, brahma, MOT1), DNA repair (e.g., ERCC6, RAD16, RAD5), DNA recombination (e.g., RAD54), and chromatin unwinding (e.g., ISWI) as well as a variety of other proteins with little functional information (e.g., lodestar, ETL1).	GO:0016569|covalent chromatin modification;	GO:0005829|cytosol;GO:0005634|nucleus;	GO:0005524|ATP binding;GO:0004003|ATP-dependent DNA helicase activity;GO:0003677|DNA binding;	K14439	SMARCAD1; SWI/SNF-related matrix-associated actin-dependent regulator of chromatin subfamily A containing DEAD/H box 1 [EC:3.6.4.12]
Supercontig_1.175	11279	11459	W13837_peak_2693	9554	11554	Downstream2k	-	180	BC1G_15418	.	.	.	.	.	.	.	.	.	.	.	.	.	.	.	.	pfam00221	Lyase_aromatic	Aromatic amino acid lyase. This family includes proteins with phenylalanine ammonia-lyase, EC:4.3.1.24, histidine ammonia-lyase, EC:4.3.1.3, and tyrosine aminomutase, EC:5.4.3.6, activities.	.	.	.	.	.
Supercontig_1.18	30760	30991	W13837_peak_2770	29286	31286	Downstream2k	-	231	BC1G_04285	.	.	.	.	.	.	.	.	.	.	.	.	.	.	.	.	pfam04748	Polysacc_deac_2	Divergent polysaccharide deacetylase. This family is divergently related to pfam01522 (personal obs:Yeats C).	.	.	.	.	.
Supercontig_1.18	30760	30991	W13837_peak_2770	30301	32301	Downstream2k	-	231	BC1G_04286	gi|495377980|ref|WP_008102691.1|	685	7e-84	3'(2'),5'-bisphosphate nucleotidase [Verrucomicrobiae bacterium DG1235]	.	.	.	.	Q5BCG1	447	9e-156	3'(2'),5'-bisphosphate nucleotidase	SPCC1753.04	301	1e-98	COG1218	pfam00459	Inositol_P	Inositol monophosphatase family.	GO:0009086|methionine biosynthetic process;GO:0046854|phosphatidylinositol phosphorylation;GO:0000103|sulfate assimilation;	GO:0005737|cytoplasm;GO:0005829|cytosol;GO:0005634|nucleus;	GO:0008441|3'(2'),5'-bisphosphate nucleotidase activity;GO:0052829|inositol-1,3,4-trisphosphate 1-phosphatase activity;GO:0004441|inositol-1,4-bisphosphate 1-phosphatase activity;GO:0000287|magnesium ion binding;	K01082	E3.1.3.7, cysQ, MET22, BPNT1; 3'(2'), 5'-bisphosphate nucleotidase [EC:3.1.3.7]
Supercontig_1.18	60941	61100	W13837_peak_2775	59538	61538	Downstream2k	-	159	BC1G_04297	.	.	.	.	.	.	.	.	Q10335	270	3e-83	Probable 26S proteasome regulatory subunit rpn7	SPBC582.07c	270	9e-84	COG5187	pfam10602	RPN7	26S proteasome subunit RPN7. RPN7 (known as the non ATPase regulatory subunit 6 in higher eukaryotes) is one of the lid subunits of the 26S proteasome and has been shown in Saccharomyces cerevisiae to be required for structural integrity. The 26S proteasome is is involved in the ATP-dependent degradation of ubiquitinated proteins.	GO:0045842|positive regulation of mitotic metaphase/anaphase transition;	GO:0005829|cytosol;GO:0005634|nucleus;GO:0005838|proteasome regulatory particle;	.	K03037	PSMD6, RPN7; 26S proteasome regulatory subunit N7
Supercontig_1.18	113810	114031	W13837_peak_2779	113668	115668	Downstream2k	+	221	BC1G_04317	gi|648562108|ref|WP_026253859.1|	333	1e-30	metallophosphoesterase [Legionella shakespearei]	.	.	.	.	O42947	348	9e-107	Uncharacterized protein C16H5.12c	.	.	.	.	pfam10360	DUF2433	Protein of unknown function (DUF2433). This is a conserved 120 residue region of a family of proteins found in fungi. The function is not known.	GO:0019608|nicotine catabolic process;	.	GO:0018530|(R)-6-hydroxynicotine oxidase activity;GO:0050660|flavin adenine dinucleotide binding;GO:0016614|oxidoreductase activity, acting on CH-OH group of donors;	.	.
Supercontig_1.18	113810	114031	W13837_peak_2779	113269	115269	Downstream2k	-	221	BC1G_04318	gi|655496942|ref|WP_028878284.1|	523	2e-61	ubiquinone biosynthesis methyltransferase UbiE [Terasakiella pusilla]	gi|74419069|gb|CP000115.1|	34	8e-07	Nitrobacter winogradskyi Nb-255, complete genome	P87230	231	1e-72	2-methoxy-6-polyprenyl-1,4-benzoquinol methylase, mitochondrial	SPCC4G3.04c	231	3e-73	COG2226	pfam01209	Ubie_methyltran	ubiE/COQ5 methyltransferase family.	GO:0032259|methylation;GO:0006744|ubiquinone biosynthetic process;	GO:0031314|extrinsic component of mitochondrial inner membrane;GO:0005739|mitochondrion;	GO:0043430|2-decaprenyl-6-methoxy-1,4-benzoquinone methyltransferase activity;GO:0008757|S-adenosylmethionine-dependent methyltransferase activity;	K06127	COQ5; 2-methoxy-6-polyprenyl-1,4-benzoquinol methylase [EC:2.1.1.201]
Supercontig_1.18	122319	122493	W13837_peak_2782	122373	124373	Downstream2k	+	120	BC1G_04322	.	.	.	.	.	.	.	.	.	.	.	.	.	.	.	.	pfam14907	NTP_transf_5	Uncharacterized nucleotidyltransferase. This family is likely to be an uncharacterized group of nucleotidyltransferases.	.	.	.	.	.
Supercontig_1.18	162146	162418	W13837_peak_2786	161589	163589	Downstream2k	-	272	BC1G_04336	gi|488860272|ref|WP_002772511.1|	294	6e-30	S-methyl-5'-thioadenosine phosphorylase [Leptonema illini]	.	.	.	.	A7EAA1	174	2e-53	S-methyl-5'-thioadenosine phosphorylase	SPAC16C9.02c	108	6e-29	COG0005	pfam01048	PNP_UDP_1	Phosphorylase superfamily. Members of this family include: purine nucleoside phosphorylase (PNP) Uridine phosphorylase (UdRPase) 5'-methylthioadenosine phosphorylase (MTA phosphorylase)	GO:0006537|glutamate biosynthetic process;GO:0019509|L-methionine biosynthetic process from methylthioadenosine;GO:0006166|purine ribonucleoside salvage;GO:0043101|purine-containing compound salvage;	GO:0005737|cytoplasm;GO:0005829|cytosol;GO:0005634|nucleus;	GO:0003729|mRNA binding;GO:0017061|S-methyl-5-thioadenosine phosphorylase activity;	K00772	E2.4.2.28, mtaP; 5'-methylthioadenosine phosphorylase [EC:2.4.2.28]
Supercontig_1.18	193990	194205	W13837_peak_2794	193930	195930	Downstream2k	+	215	BC1G_04349	.	.	.	.	.	.	.	.	.	.	.	.	.	.	.	.	pfam04082	Fungal_trans	Fungal specific transcription factor domain.	.	.	.	.	.
Supercontig_1.18	287525	287773	W13837_peak_2830	285699	287699	Downstream2k	+	174	BC1G_04383	.	.	.	.	.	.	.	.	.	.	.	.	.	.	.	.	pfam10174	Cast	RIM-binding protein of the cytomatrix active zone. This is a family of proteins that form part of the CAZ (cytomatrix at the active zone) complex which is involved in determining the site of synaptic vesicle fusion. The C-terminus is a PDZ-binding motif that binds directly to RIM (a small G protein Rab-3A effector). The family also contains four coiled-coil domains.	.	.	.	.	.
Supercontig_1.18	287525	287773	W13837_peak_2830	285748	287748	Downstream2k	-	223	BC1G_04384	.	.	.	.	.	.	.	.	.	.	.	.	.	.	.	.	pfam10067	DUF2306	Predicted membrane protein (DUF2306). Members of this family of hypothetical bacterial proteins have no known function.	.	.	.	.	.
Supercontig_1.18	370805	370991	W13837_peak_2856	370557	372557	Downstream2k	-	186	BC1G_04414	.	.	.	.	.	.	.	.	.	.	.	.	.	.	.	.	pfam04696	Pinin_SDK_memA	pinin/SDK/memA/ protein conserved region. Members of this family have very varied localisations within the eukaryotic cell. pinin is known to localize at the desmosomes and is implicated in anchoring intermediate filaments to the desmosomal plaque. SDK2/3 is a dynamically localized nuclear protein thought to be involved in modulation of alternative pre-mRNA splicing. memA is a tumor marker prefer…	.	.	.	.	.
Supercontig_1.180	14280	14497	W13837_peak_2872	14337	16337	Downstream2k	-	160	BC1G_15481	gi|497905169|ref|WP_010219325.1|	227	2e-17	Zn-dependent oxidoreductase [Sphingomonas sp. PAMC 26621]	.	.	.	.	Q9Y7D0	207	5e-61	Enoyl reductase LovC	YLR460c	88.2	1e-18	COG0604	pfam00107	ADH_zinc_N	Zinc-binding dehydrogenase.	GO:0030639|polyketide biosynthetic process;	.	GO:0070402|NADPH binding;GO:0016491|oxidoreductase activity;GO:0008270|zinc ion binding;	.	.
Supercontig_1.184	48543	48904	W13837_peak_2920	46899	48899	Downstream2k	-	356	BC1G_15612	gi|747217674|gb|KIG17217.1|	368	2e-38	Gluconolactonase [Enhygromyxa salina]	.	.	.	.	Q01578	70.1	8e-13	Gluconolactonase	SMa0196	130	8e-35	COG3386	pfam08450	SGL	SMP-30/Gluconolaconase/LRE-like region. This family describes a region that is found in proteins expressed by a variety of eukaryotic and prokaryotic species. These proteins include various enzymes, such as senescence marker protein 30 (SMP-30), gluconolactonase and luciferin-regenerating enzyme (LRE). SMP-30 is known to hydrolyse diisopropyl phosphorofluoridate in the liver, and has been noted a…	GO:0046178|D-gluconate biosynthetic process;	GO:0042597|periplasmic space;	GO:0004341|gluconolactonase activity;	K01053	E3.1.1.17, gnl, RGN; gluconolactonase [EC:3.1.1.17]
Supercontig_1.186	13491	13697	W13837_peak_2932	12182	14182	Downstream2k	-	206	BC1G_15459	.	.	.	.	.	.	.	.	.	.	.	.	.	.	.	.	pfam04592	SelP_N	Selenoprotein P, N terminal region. SelP is the only known eukaryotic selenoprotein that contains multiple selenocysteine (Sec) residues, and accounts for more than 50% of the selenium content of rat and human plasma. It is thought to be glycosylated. SelP may have antioxidant properties. It can attach to epithelial cells, and may protect vascular endothelial cells against peroxynitrite toxicity.…	.	.	.	.	.
Supercontig_1.187	25582	25772	W13837_peak_2940	23912	25912	Downstream2k	+	190	BC1G_15623	gi|516024000|ref|WP_017454583.1|	222	1e-21	hypothetical protein [Herbaspirillum rubrisubalbicans]	.	.	.	.	Q9C2D4	116	5e-34	Probable protein transport protein Sec61 subunit gamma	SPAC4G8.02c	99.8	7e-28	COG2443	pfam00584	SecE	SecE/Sec61-gamma subunits of protein translocation complex. SecE is part of the SecYEG complex in bacteria which translocates proteins from the cytoplasm. In eukaryotes the complex, made from Sec61-gamma and Sec61-alpha translocates protein from the cytoplasm to the ER. Archaea have a similar complex.	GO:0006605|protein targeting;	GO:0005789|endoplasmic reticulum membrane;GO:0016021|integral component of membrane;	GO:0015450|P-P-bond-hydrolysis-driven protein transmembrane transporter activity;	K07342	SEC61G, SSS1, secE; protein transport protein SEC61 subunit gamma and related proteins
Supercontig_1.188	27917	28077	W13837_peak_2954	27830	29830	Downstream2k	+	160	BC1G_15691	.	.	.	.	.	.	.	.	P87241	68.6	1e-11	Diaminohydroxyphosphoribosylamino-pyrimidine deaminase	.	.	.	.	pfam10294	Methyltransf_16	Putative methyltransferase.	GO:0009231|riboflavin biosynthetic process;GO:0009451|RNA modification;	GO:0005829|cytosol;GO:0005634|nucleus;	GO:0008835|diaminohydroxyphosphoribosylaminopyrimidine deaminase activity;GO:0008270|zinc ion binding;	K14655	RIB2, PUS8; tRNA pseudouridine synthase 8 / 2,5-diamino-6-(5-phospho-D-ribitylamino)-pyrimidin-4(3H)-one deaminase [EC:5.4.99.-]
Supercontig_1.19	173395	173637	W13837_peak_3006	172915	174915	Downstream2k	+	242	BC1G_04646	.	.	.	.	.	.	.	.	Q4WKB9	766	0	Pre-mRNA-splicing factor cwc22	.	.	.	.	pfam02854	MIF4G	MIF4G domain. MIF4G is named after Middle domain of eukaryotic initiation factor 4G (eIF4G). Also occurs in NMD2p and CBP80. The domain is rich in alpha-helices and may contain multiple alpha-helical repeats. In eIF4G, this domain binds eIF4A, eIF3, RNA and DNA.	GO:0006397|mRNA processing;GO:0008380|RNA splicing;	GO:0005737|cytoplasm;GO:0005684|U2-type spliceosomal complex;	GO:0003723|RNA binding;	K13100	CWC22; pre-mRNA-splicing factor CWC22
Supercontig_1.19	289076	289373	W13837_peak_3029	289176	291176	Downstream2k	+	197	BC1G_04695	.	.	.	.	.	.	.	.	Q7RYM7	305	5e-99	Protein pbn1	.	.	.	.	pfam08320	PIG-X	PIG-X / PBN1. Mammalian PIG-X and yeast PBN1 are essential components of glycosylphosphatidylinositol-mannosyltransferase I. These enzymes are involved in the transfer of sugar molecules.	GO:0030433|ER-associated ubiquitin-dependent protein catabolic process;GO:0006506|GPI anchor biosynthetic process;GO:0097502|mannosylation;GO:0016485|protein processing;	GO:0005789|endoplasmic reticulum membrane;GO:1990529|glycosylphosphatidylinositol-mannosyltransferase I complex;GO:0016021|integral component of membrane;	.	.	.
Supercontig_1.19	360883	361078	W13837_peak_3042	360930	362930	Downstream2k	-	148	BC1G_04726	.	.	.	.	.	.	.	.	P38164	58.5	3e-07	SEH-associated protein 4	.	.	.	.	pfam13639	zf-RING_2	Ring finger domain.	GO:1904263|positive regulation of TORC1 signaling;GO:0015031|protein transport;	GO:0097042|extrinsic component of fungal-type vacuolar membrane;GO:0035859|Seh1-associated complex;	.	.	.
Supercontig_1.194	16287	16525	W13837_peak_3096	16394	18394	Downstream2k	-	131	BC1G_15797	gi|551209856|ref|WP_022837865.1|	390	8e-39	MULTISPECIES: hypothetical protein [Marinimicrobia]	.	.	.	.	P34948	238	1e-71	Mannose-6-phosphate isomerase	YER003c	232	5e-70	COG1482	pfam01238	PMI_typeI	Phosphomannose isomerase type I. This is a family of Phosphomannose isomerase type I enzymes (EC 5.3.1.8).	GO:0005975|carbohydrate metabolic process;GO:0031505|fungal-type cell wall organization;GO:0009298|GDP-mannose biosynthetic process;	GO:0005737|cytoplasm;	GO:0004476|mannose-6-phosphate isomerase activity;GO:0008270|zinc ion binding;	K01809	manA, MPI; mannose-6-phosphate isomerase [EC:5.3.1.8]
Supercontig_1.194	17952	18150	W13837_peak_3097	17517	19517	Downstream2k	+	198	BC1G_15796	.	.	.	.	.	.	.	.	.	.	.	.	.	.	.	.	pfam12906	RINGv	RING-variant domain.	.	.	.	.	.
Supercontig_1.194	17952	18150	W13837_peak_3097	16394	18394	Downstream2k	-	198	BC1G_15797	gi|551209856|ref|WP_022837865.1|	390	8e-39	MULTISPECIES: hypothetical protein [Marinimicrobia]	.	.	.	.	P34948	238	1e-71	Mannose-6-phosphate isomerase	YER003c	232	5e-70	COG1482	pfam01238	PMI_typeI	Phosphomannose isomerase type I. This is a family of Phosphomannose isomerase type I enzymes (EC 5.3.1.8).	GO:0005975|carbohydrate metabolic process;GO:0031505|fungal-type cell wall organization;GO:0009298|GDP-mannose biosynthetic process;	GO:0005737|cytoplasm;	GO:0004476|mannose-6-phosphate isomerase activity;GO:0008270|zinc ion binding;	K01809	manA, MPI; mannose-6-phosphate isomerase [EC:5.3.1.8]
Supercontig_1.194	17952	18150	W13837_peak_3097	17999	19999	Downstream2k	-	151	BC1G_15798	.	.	.	.	.	.	.	.	.	.	.	.	.	.	.	.	pfam01135	PCMT	Protein-L-isoaspartate(D-aspartate) O-methyltransferase (PCMT).	.	.	.	.	.
Supercontig_1.195	14273	14484	W13837_peak_3106	12970	14970	Downstream2k	+	211	BC1G_15657	.	.	.	.	.	.	.	.	.	.	.	.	.	.	.	.	.	.	.	.	.	.	.	.
Supercontig_1.199	11220	11394	W13837_peak_3141	9982	11982	Downstream2k	+	174	BC1G_15512	.	.	.	.	.	.	.	.	.	.	.	.	.	.	.	.	pfam10657	RC-P840_PscD	Photosystem P840 reaction centre protein PscD. The photosynthetic reaction centres (RCs) of aerotolerant organisms contain a heterodimeric core, built up of two strongly homologous polypeptides each of which contributes five transmembrane peptide helices to hold a pseudo-symmetric double set of redox components. Two molecules of PscD are housed within a subunit. PscD may be involved in stabilizin…	.	.	.	.	.
Supercontig_1.199	25051	25309	W13837_peak_3143	23481	25481	Downstream2k	+	258	BC1G_15519	gi|60825891|gb|AAX36738.1|	810	8e-107	cell division cycle 42 [synthetic construct]	.	.	.	.	Q01112	345	3e-120	Cell division control protein 42 homolog	SPAC110.03	345	8e-121	COG1100	pfam00071	Ras	Ras family. Includes sub-families Ras, Rab, Rac, Ral, Ran, Rap Ypt1 and more. Shares P-loop motif with GTP_EFTU, arf and myosin_head. See pfam00009 pfam00025, pfam00063. As regards Rab GTPases, these are important regulators of vesicle formation, motility and fusion. They share a fold in common with all Ras GTPases: this is a six-stranded beta-sheet surrounded by five alpha-helices.	GO:0007049|cell cycle;GO:0051301|cell division;GO:0030950|establishment or maintenance of actin cytoskeleton polarity;GO:0046909|intermembrane transport;GO:0032955|regulation of barrier septum assembly;GO:0032951|regulation of beta-glucan biosynthetic process;GO:2000769|regulation of establishment or maintenance of cell polarity regulating cell shape;GO:0017157|regulation of exocytosis;GO:0033157…	GO:0071521|Cdc42 GTPase complex;GO:0051285|cell cortex of cell tip;GO:1902716|cell cortex of growing cell tip;GO:0032153|cell division site;GO:0051286|cell tip;GO:0009898|cytoplasmic side of plasma membrane;GO:0005829|cytosol;GO:0035838|growing cell tip;GO:0097575|lateral cell cortex;GO:0005634|nucleus;	GO:0005525|GTP binding;GO:0003924|GTPase activity;	K04393	CDC42; cell division control protein 42
Supercontig_1.2	38749	39127	W13837_peak_3159	37055	39055	Downstream2k	-	306	BC1G_00540	.	.	.	.	.	.	.	.	.	.	.	.	.	.	.	.	pfam12349	Sterol-sensing	Sterol-sensing domain of SREBP cleavage-activation. Sterol regulatory element-binding proteins (SREBPs) are membrane-bound transcription factors that promote lipid synthesis in animal cells. They are embedded in the membranes of the endoplasmic reticulum (ER) in a helical hairpin orientation and are released from the ER by a two-step proteolytic process. Proteolysis begins when the SREBPs are cle…	.	.	.	.	.
Supercontig_1.2	107633	107841	W13837_peak_3174	107258	109258	Downstream2k	+	208	BC1G_00565	.	.	.	.	.	.	.	.	.	.	.	.	.	.	.	.	pfam12113	SVM_signal	SVM protein signal sequence. This region is presumed to be a signal peptide sequence found in Sequence-variable mosaic (SVM) proteins. This domain is found in phytoplasmas. This presumed signal sequence is about 30 amino acids in length.	.	.	.	.	.
Supercontig_1.2	272260	272434	W13837_peak_3215	272325	274325	Downstream2k	-	109	BC1G_00632	gi|489108261|ref|WP_003018119.1|	763	3e-93	acetyl-CoA acetyltransferase [Francisella tularensis]	.	.	.	.	Q05493	425	2e-144	3-ketoacyl-CoA thiolase, peroxisomal	YIL160c	374	4e-125	COG0183	pfam00108	Thiolase_N	Thiolase, N-terminal domain. Thiolase is reported to be structurally related to beta-ketoacyl synthase (pfam00109), and also chalcone synthase.	GO:0006635|fatty acid beta-oxidation;	GO:0005758|mitochondrial intermembrane space;GO:0005782|peroxisomal matrix;GO:0005777|peroxisome;	GO:0003988|acetyl-CoA C-acyltransferase activity;GO:0003729|mRNA binding;	K07513	ACAA1; acetyl-CoA acyltransferase 1 [EC:2.3.1.16]
Supercontig_1.2	408795	408951	W13837_peak_3243	408036	410036	Downstream2k	-	156	BC1G_00695	gi|754960831|ref|WP_042316826.1|	1556	7e-175	hypothetical protein, partial [Desulfotomaculum acetoxidans]	.	.	.	.	Q4WAZ9	678	0	PKS-NRPS hybrid synthetase psoA	.	.	.	.	pfam00501	AMP-binding	AMP-binding enzyme.	GO:0019184|nonribosomal peptide biosynthetic process;GO:0009405|pathogenesis;GO:1900790|pseurotin A biosynthetic process;GO:0019748|secondary metabolic process;GO:0044550|secondary metabolite biosynthetic process;	.	GO:0016853|isomerase activity;GO:0016874|ligase activity;GO:0031177|phosphopantetheine binding;GO:0016740|transferase activity;	K15390	PSOA; pseurotin A synthetase, hybrid polyketide synthase / nonribosomal peptide synthetase
Supercontig_1.2	457590	457772	W13837_peak_3247	456268	458268	Downstream2k	-	182	BC1G_00713	.	.	.	.	.	.	.	.	.	.	.	.	.	.	.	.	pfam10317	7TM_GPCR_Srd	Serpentine type 7TM GPCR chemoreceptor Srd. Chemoreception is mediated in Caenorhabditis elegans by members of the seven-transmembrane G-protein-coupled receptor class (7TM GPCRs) of proteins which are of the serpentine type. Srd is part of the larger Str superfamily of chemoreceptors. Chemoperception is one of the central senses of soil nematodes like C. elegans which are otherwise 'blind' and '…	.	.	.	.	.
Supercontig_1.2	457590	457772	W13837_peak_3247	457554	459554	Downstream2k	+	182	BC1G_00712	.	.	.	.	.	.	.	.	.	.	.	.	.	.	.	.	pfam15557	CAF1-p150_N	CAF1 complex subunit p150, region binding to PCNA. CAF1-p150_N is part of the N-terminus of the CAF1 complex p150 subunit that binds to PCNA - proliferating cell nuclear antigen. The PCNA mediates the connection between CAF-1 and the DNA replication fork. The CAF1 complex is essential in human cells for the de novo deposition of histones H3 and H4 at the DNA replication fork.	.	.	.	.	.
Supercontig_1.2	638309	638560	W13837_peak_3285	636765	638765	Downstream2k	+	251	BC1G_00784	gi|503254170|ref|WP_013488831.1|	154	7e-08	MFS transporter [Bacillus cellulosilyticus]	.	.	.	.	P53918	68.2	5e-11	Uncharacterized transporter ESBP6	.	.	.	.	pfam07690	MFS_1	Major Facilitator Superfamily.	GO:0034220|ion transmembrane transport;GO:0006810|transport;	GO:0005789|endoplasmic reticulum membrane;GO:0071627|integral component of fungal-type vacuolar membrane;GO:0016020|membrane;GO:0005739|mitochondrion;	GO:0015293|symporter activity;GO:0005215|transporter activity;	.	.
Supercontig_1.2	638309	638560	W13837_peak_3285	637576	639576	Downstream2k	-	251	BC1G_00786	.	.	.	.	.	.	.	.	.	.	.	.	.	.	.	.	pfam15449	Retinal	Retinal protein. This family of proteins is found in the photoreceptor cells of the retina. Mutations of the gene encoding this protein have been associated with retinal disorders such as retinitis pigmentosa and late-onset progressive retinal atrophy. The function of this family of proteins is unknown, but it is likely to be important in the development and function of the retina.	.	.	.	.	.
Supercontig_1.2	650098	650308	W13837_peak_3287	649826	651826	Downstream2k	+	210	BC1G_00790	gi|168275670|dbj|BAG10555.1|	402	1e-38	epsin-3 [synthetic construct]	.	.	.	.	O74423	184	1e-48	Epsin-1	.	.	.	.	pfam01417	ENTH	ENTH domain. The ENTH (Epsin N-terminal homology) domain is found in proteins involved in endocytosis and cytoskeletal machinery. The function of the ENTH domain is unknown.	GO:0007015|actin filament organization;GO:0006897|endocytosis;GO:0043547|positive regulation of GTPase activity;	GO:0030479|actin cortical patch;GO:0016020|membrane;	GO:0005546|phosphatidylinositol-4,5-bisphosphate binding;	K12471	EPN; epsin
Supercontig_1.2	650098	650308	W13837_peak_3287	648715	650715	Downstream2k	-	210	BC1G_00791	gi|30584861|gb|AAP36683.1|	332	2e-35	Homo sapiens centrin, EF-hand protein, 3 (CDC31 homolog, yeast) [synthetic construct]	.	.	.	.	O35648	133	7e-38	Centrin-3	YOR257w	130	5e-37	COG5126	pfam00036	EF-hand_1	EF hand. The EF-hands can be divided into two classes: signaling proteins and buffering/transport proteins. The first group is the largest and includes the most well-known members of the family such as calmodulin, troponin C and S100B. These proteins typically undergo a calcium-dependent conformational change which opens a target binding site. The latter group is represented by calbindin D9k and …	GO:0051301|cell division;GO:0007067|mitotic nuclear division;	GO:0005814|centriole;GO:0005813|centrosome;GO:0036064|ciliary basal body;GO:0035869|ciliary transition zone;GO:0005730|nucleolus;GO:0032391|photoreceptor connecting cilium;	GO:0005509|calcium ion binding;GO:0031683|G-protein beta/gamma-subunit complex binding;GO:0008017|microtubule binding;	K16466	CETN3, CDC31; centrin-3
Supercontig_1.2	686116	686350	W13837_peak_3297	685775	687775	Downstream2k	+	234	BC1G_00801	.	.	.	.	.	.	.	.	.	.	.	.	.	.	.	.	pfam10451	Stn1	Telomere regulation protein Stn1. The budding yeast protein Stn1 is a DNA-binding protein which has specificity for telomeric DNA. Structural profiling has predicted an OB-fold. This domain is the N-terminal part of the molecule, which adopts the OB fold. Protection of telomeres by multiple proteins with OB-fold domains is conserved in eukaryotic evolution.	.	.	.	.	.
Supercontig_1.2	686116	686350	W13837_peak_3297	684730	686730	Downstream2k	-	234	BC1G_00803	gi|770468949|dbj|BAQ61847.1|	591	2e-67	calcium/proton exchanger [Geminocystis sp. NIES-3708]	.	.	.	.	O59768	314	2e-100	Vacuolar calcium ion transporter	SPCC1795.02c	314	6e-101	COG0387	pfam01699	Na_Ca_ex	Sodium/calcium exchanger protein. This is a family of sodium/calcium exchanger integral membrane proteins. This family covers the integral membrane regions of the proteins. Sodium/calcium exchangers regulate intracellular Ca2+ concentrations in many cells; cardiac myocytes, epithelial cells, neurons retinal rod photoreceptors and smooth muscle cells. Ca2+ is moved into or out of the cytosol depen…	GO:0070588|calcium ion transmembrane transport;GO:0006874|cellular calcium ion homeostasis;	GO:0005783|endoplasmic reticulum;GO:0005789|endoplasmic reticulum membrane;GO:0000329|fungal-type vacuole membrane;GO:0016021|integral component of membrane;	GO:0015369|calcium:proton antiporter activity;GO:0046872|metal ion binding;GO:0015386|potassium:proton antiporter activity;	K07300	chaA, CAX; Ca2+:H+ antiporter
Supercontig_1.2	872956	873148	W13837_peak_3330	872992	874992	Downstream2k	-	156	BC1G_00886	gi|586910226|dbj|GAF25125.1|	296	8e-26	permeases of the major facilitator superfamily [Moorella thermoacetica Y72]	.	.	.	.	Q9US44	140	4e-35	Uncharacterized transporter C1002.16c	SPAC1002.16c	140	1e-35	COG0477	pfam07690	MFS_1	Major Facilitator Superfamily.	GO:0006820|anion transport;GO:0055085|transmembrane transport;	GO:0032153|cell division site;GO:0051286|cell tip;GO:0005794|Golgi apparatus;GO:0016021|integral component of membrane;	GO:0022857|transmembrane transporter activity;	.	.
Supercontig_1.2	887879	888079	W13837_peak_3331	886580	888580	Downstream2k	+	200	BC1G_00892	.	.	.	.	.	.	.	.	.	.	.	.	.	.	.	.	pfam12745	HGTP_anticodon2	Anticodon binding domain of tRNAs. This is an HGTP_anticodon binding domain, found largely on Gcn2 proteins which bind tRNA to down regulate translation in certain stress situations.	.	.	.	.	.
Supercontig_1.2	887879	888079	W13837_peak_3331	886526	888526	Downstream2k	-	200	BC1G_00894	gi|30585329|gb|AAP36937.1|	662	3e-69	Homo sapiens actinin, alpha 1 [synthetic construct]	.	.	.	.	O13728	575	0	Alpha-actinin-like protein 1	SPAC15A10.08	575	0	COG5069	pfam08726	EFhand_Ca_insen	Ca2+ insensitive EF hand. EF hands are helix-loop-helix binding motifs involved in the regulation of many cellular processes. EF hands usually bind to Ca2+ ions which causes a major conformational change that allows the protein to interact with its designated targets. This domain corresponds to an EF hand which has partially or entirely lost its calcium-binding properties. The calcium insensitive…	GO:0051764|actin crosslink formation;GO:0030036|actin cytoskeleton organization;GO:0051017|actin filament bundle assembly;GO:1903475|mitotic actomyosin contractile ring assembly;	GO:0005826|actomyosin contractile ring;	GO:0030674|protein binding, bridging;	.	.
Supercontig_1.2	925371	925758	W13837_peak_3341	925351	927351	Downstream2k	+	387	BC1G_00908	.	.	.	.	.	.	.	.	O14086	103	5e-23	DNA-directed RNA polymerase I subunit rpa49	.	.	.	.	pfam06870	RNA_pol_I_A49	A49-like RNA polymerase I associated factor. Saccharomyces cerevisiae A49 is a specific subunit associated with RNA polymerase I (Pol I) in eukaryotes. Pol I maintains transcription activities in A49 deletion mutants. However, such mutants are deficient in transcription activity at low temperatures. Deletion analysis of the fusion yeast homolog indicate that only the C-terminal two thirds are req…	GO:0006360|transcription from RNA polymerase I promoter;	GO:0005736|DNA-directed RNA polymerase I complex;GO:0005730|nucleolus;GO:0005634|nucleus;	GO:0003677|DNA binding;GO:0003899|DNA-directed RNA polymerase activity;	K03005	RPA49, POLR1E; DNA-directed RNA polymerase I subunit RPA49
Supercontig_1.2	963370	963545	W13837_peak_3351	963094	965094	Downstream2k	+	175	BC1G_00927	.	.	.	.	.	.	.	.	.	.	.	.	.	.	.	.	pfam08279	HTH_11	HTH domain. This family includes helix-turn-helix domains in a wide variety of proteins.	.	.	.	.	.
Supercontig_1.2	982261	982537	W13837_peak_3355	981104	983104	Downstream2k	-	276	BC1G_00935	.	.	.	.	.	.	.	.	.	.	.	.	.	.	.	.	pfam12824	MRP-L20	Mitochondrial ribosomal protein subunit L20. This family is the essential mitochondrial ribosomal protein subunit L20 of fungi.	.	.	.	.	.
Supercontig_1.201	27765	27994	W13837_peak_3451	26518	28518	Downstream2k	+	229	BC1G_15876	gi|534501434|gb|AGU10647.1|	241	9e-23	hypothetical protein [uncultured organism]	.	.	.	.	Q2H334	255	7e-78	Pro-apoptotic serine protease NMA111	YNL123w	131	4e-34	COG0265	pfam12812	PDZ_1	PDZ-like domain. PDZ domains are found in diverse signalling proteins in bacteria, yeasts, plants, insects and vertebrates. this is a family of PDZ-like domains from bacteria, plants and fungi.	GO:0006915|apoptotic process;	GO:0005634|nucleus;	GO:0004252|serine-type endopeptidase activity;	.	.
Supercontig_1.201	27765	27994	W13837_peak_3451	27791	29791	Downstream2k	-	203	BC1G_15878	.	.	.	.	.	.	.	.	.	.	.	.	.	.	.	.	pfam15275	PEHE	PEHE domain. This domain was first identified in drosophila MSL1 (male-specific lethal 1). In drosophila it binds to the histone acetyltransferase males-absent on the first protein (MOF) and to protein male-specific lethal-3 (MSL3).	.	.	.	.	.
Supercontig_1.205	3671	3840	W13837_peak_3466	2427	4427	Downstream2k	+	169	BC1G_15807	gi|901672574|emb|CQB86514.1|	504	7e-57	Uncharacterized protein conserved in cyanobacteria [Chlamydia trachomatis]	.	.	.	.	Q4R6D9	241	9e-76	Protein MEMO1	YJR008w	214	1e-65	COG1355	pfam01875	Memo	Memo-like protein. This family contains members from all branches of life. The molecular function of this protein is unknown, but Memo (mediator of ErbB2-driven cell motility) a human protein is included in this family. It has been suggested that Memo controls cell migration by relaying extracellular chemotactic signals to the microtubule cytoskeleton.	GO:0032886|regulation of microtubule-based process;	.	.	K06990	K06990; uncharacterized protein
Supercontig_1.21	132022	132269	W13837_peak_3533	130551	132551	Downstream2k	+	247	BC1G_03990	gi|740432741|ref|WP_038265098.1|	304	2e-24	hypothetical protein [Xenorhabdus cabanillasii]	.	.	.	.	Q54B49	73.6	1e-11	Probable polyketide synthase 45	AGl2323_2	88.2	1e-17	COG3320	pfam07993	NAD_binding_4	Male sterility protein. This family represents the C-terminal region of the male sterility protein in a number of arabidopsis and drosophila. A sequence-related jojoba acyl CoA reductase is also included.	.	GO:0016021|integral component of membrane;	GO:0016491|oxidoreductase activity;GO:0016740|transferase activity;	.	.
Supercontig_1.21	156820	157024	W13837_peak_3536	156662	158662	Downstream2k	-	204	BC1G_04006	.	.	.	.	.	.	.	.	Q9UU76	308	1e-92	Pumilio homology domain family member 6	.	.	.	.	pfam08144	CPL	CPL (NUC119) domain. This C terminal domain is fund in Penguin-like proteins associated with Pumilio like repeats.	GO:0006417|regulation of translation;	GO:0005730|nucleolus;GO:0005634|nucleus;	GO:0003729|mRNA binding;	K14844	PUF6; pumilio homology domain family member 6
Supercontig_1.21	184606	184776	W13837_peak_3542	183630	185630	Downstream2k	+	170	BC1G_04016	.	.	.	.	.	.	.	.	.	.	.	.	.	.	.	.	pfam12685	SpoIIIAH	SpoIIIAH-like protein. Stage III sporulation protein AH (SpoIIIAH) is a protein that is involved in forespore engulfment. It forms a channel with SpoIIIAH that is open on the forespore end and closed (or gated) on the mother cell end. This allows sigma-E-directed gene expression in the mother-cell compartment of the sporangium to trigger the activation of sigma-G forespore-specific gene expressio…	.	.	.	.	.
Supercontig_1.21	186012	186266	W13837_peak_3543	186046	188046	Downstream2k	-	220	BC1G_04019	gi|763126879|ref|WP_044006773.1|	206	6e-32	acetate kinase [Borrelia valaisiana]	.	.	.	.	Q2HAJ4	173	2e-49	Probable acetate kinase	TM0274	81.6	7e-32	COG0282	pfam00871	Acetate_kinase	Acetokinase family. This family includes acetate kinase, butyrate kinase and 2-methylpropanoate kinase.	GO:0006085|acetyl-CoA biosynthetic process;GO:0006082|organic acid metabolic process;	GO:0005622|intracellular;	GO:0008776|acetate kinase activity;GO:0005524|ATP binding;GO:0000287|magnesium ion binding;	.	.
Supercontig_1.21	255908	256143	W13837_peak_3554	255545	257545	Downstream2k	+	235	BC1G_04048	.	.	.	.	.	.	.	.	.	.	.	.	.	.	.	.	pfam10114	PocR	Sensory domain found in PocR. PocR, a ligand binding domain, has a novel variant of the PAS-like Fold. Evidence suggests that it binds small hydrocarbon derivatives such as 1,3-propanediol.	.	.	.	.	.
Supercontig_1.21	255908	256143	W13837_peak_3554	254319	256319	Downstream2k	-	235	BC1G_04049	.	.	.	.	.	.	.	.	.	.	.	.	.	.	.	.	pfam13703	PepSY_TM_2	PepSY-associated TM helix. This family represents a conserved TM helix found in bacteria and archaea.	.	.	.	.	.
Supercontig_1.21	332288	332442	W13837_peak_3578	331937	333937	Downstream2k	-	154	BC1G_04076	gi|498353780|ref|WP_010667936.1|	1093	2e-140	succinate-semialdehyde dehydrogenase [Acetobacter aceti]	.	.	.	.	Q9US47	436	1e-145	Putative succinate-semialdehyde dehydrogenase C1002.12c [NADP(+)]	SPAC1002.12c	435	1e-146	COG1012	pfam00171	Aldedh	Aldehyde dehydrogenase family. This family of dehydrogenases act on aldehyde substrates. Members use NADP as a cofactor. The family includes the following members: The prototypical members are the aldehyde dehydrogenases EC:1.2.1.3. Succinate-semialdehyde dehydrogenase EC:1.2.1.16. Lactaldehyde dehydrogenase EC:1.2.1.22. Benzaldehyde dehydrogenase EC:1.2.1.28. Methylmalonate-semialdehyde dehydrog…	GO:0009450|gamma-aminobutyric acid catabolic process;	GO:0005829|cytosol;	GO:0004029|aldehyde dehydrogenase (NAD) activity;GO:0004777|succinate-semialdehyde dehydrogenase (NAD+) activity;GO:0009013|succinate-semialdehyde dehydrogenase [NAD(P)+] activity;	K00135	gabD; succinate-semialdehyde dehydrogenase / glutarate-semialdehyde dehydrogenase [EC:1.2.1.16 1.2.1.79 1.2.1.20]
Supercontig_1.21	332708	332895	W13837_peak_3579	331937	333937	Downstream2k	-	187	BC1G_04076	gi|498353780|ref|WP_010667936.1|	1093	2e-140	succinate-semialdehyde dehydrogenase [Acetobacter aceti]	.	.	.	.	Q9US47	436	1e-145	Putative succinate-semialdehyde dehydrogenase C1002.12c [NADP(+)]	SPAC1002.12c	435	1e-146	COG1012	pfam00171	Aldedh	Aldehyde dehydrogenase family. This family of dehydrogenases act on aldehyde substrates. Members use NADP as a cofactor. The family includes the following members: The prototypical members are the aldehyde dehydrogenases EC:1.2.1.3. Succinate-semialdehyde dehydrogenase EC:1.2.1.16. Lactaldehyde dehydrogenase EC:1.2.1.22. Benzaldehyde dehydrogenase EC:1.2.1.28. Methylmalonate-semialdehyde dehydrog…	GO:0009450|gamma-aminobutyric acid catabolic process;	GO:0005829|cytosol;	GO:0004029|aldehyde dehydrogenase (NAD) activity;GO:0004777|succinate-semialdehyde dehydrogenase (NAD+) activity;GO:0009013|succinate-semialdehyde dehydrogenase [NAD(P)+] activity;	K00135	gabD; succinate-semialdehyde dehydrogenase / glutarate-semialdehyde dehydrogenase [EC:1.2.1.16 1.2.1.79 1.2.1.20]
Supercontig_1.21	341456	341652	W13837_peak_3581	339785	341785	Downstream2k	+	196	BC1G_04078	.	.	.	.	.	.	.	.	.	.	.	.	.	.	.	.	pfam02011	Glyco_hydro_48	Glycosyl hydrolase family 48. Members of this family are endoglucanase EC:3.2.1.4 and exoglucanase EC:3.2.1.91 enzymes that cleave cellulose or related substrate.	.	.	.	.	.
Supercontig_1.212	19181	19364	W13837_peak_3617	18798	20798	Downstream2k	+	183	BC1G_15938	gi|901668965|emb|CQB89011.1|	1034	4e-120	Poly-beta-1%2C6-N-acetyl-D-glucosamine synthase [Chlamydia trachomatis]	.	.	.	.	Q4P9K9	321	4e-87	Chitin synthase 8	YBR023c	417	2e-121	COG1215	pfam03142	Chitin_synth_2	Chitin synthase. Members of this family are fungal chitin synthase EC:2.4.1.16 enzymes. They catalyse chitin synthesis as follows: UDP-N-acetyl-D-glucosamine + {(1,4)-(N-acetyl-beta-D-glucosaminyl)}(N) <=> UDP + {(1,4)-(N-acetyl-beta-D-glucosaminyl)}(N+1).	GO:0034221|fungal-type cell wall chitin biosynthetic process;GO:0031505|fungal-type cell wall organization;	GO:0071944|cell periphery;GO:0030428|cell septum;GO:0030659|cytoplasmic vesicle membrane;GO:0016021|integral component of membrane;GO:0016459|myosin complex;GO:0005886|plasma membrane;	GO:0005524|ATP binding;GO:0004100|chitin synthase activity;GO:0003677|DNA binding;GO:0003774|motor activity;	K00698	CHS1; chitin synthase [EC:2.4.1.16]
Supercontig_1.212	21667	21886	W13837_peak_3619	20571	22571	Downstream2k	+	219	BC1G_15939	.	.	.	.	.	.	.	.	.	.	.	.	.	.	.	.	pfam00038	Filament	Intermediate filament protein.	.	.	.	.	.
Supercontig_1.212	21667	21886	W13837_peak_3619	21255	23255	Downstream2k	-	219	BC1G_15942	gi|494114144|ref|WP_007054921.1|	189	1e-14	hypothetical protein, partial [Bifidobacterium longum]	.	.	.	.	Q2GZQ4	331	1e-110	Pre-rRNA-processing protein ESF2	.	.	.	.	pfam14259	RRM_6	RNA recognition motif (a.k.a. RRM, RBD, or RNP domain).	GO:0000480|endonucleolytic cleavage in 5'-ETS of tricistronic rRNA transcript (SSU-rRNA, 5.8S rRNA, LSU-rRNA);GO:0000447|endonucleolytic cleavage in ITS1 to separate SSU-rRNA from 5.8S rRNA and LSU-rRNA from tricistronic rRNA transcript (SSU-rRNA, 5.8S rRNA, LSU-rRNA);GO:0000472|endonucleolytic cleavage to generate mature 5'-end of SSU-rRNA from (SSU-rRNA, 5.8S rRNA, LSU-rRNA);GO:0034462|small-su…	GO:0030686|90S preribosome;GO:0005737|cytoplasm;GO:0005730|nucleolus;	GO:0001671|ATPase activator activity;GO:0000166|nucleotide binding;GO:0003723|RNA binding;	.	.
Supercontig_1.214	16111	16320	W13837_peak_3629	15887	17887	Downstream2k	+	209	BC1G_15960	.	.	.	.	.	.	.	.	.	.	.	.	.	.	.	.	pfam12550	GCR1_C	Transcriptional activator of glycolytic enzymes. This domain family is found in eukaryotes, and is approximately 80 amino acids in length. This family is activates the transcription of glycolytic enzymes.	.	.	.	.	.
Supercontig_1.214	16111	16320	W13837_peak_3629	16165	18165	Downstream2k	-	155	BC1G_15961	.	.	.	.	.	.	.	.	.	.	.	.	.	.	.	.	pfam08314	Sec39	Secretory pathway protein Sec39. Mnaimneh et al identified Sec39p as a protein involved in ER-Golgi transport in a large scale promoter shut down analysis of essential yeast genes. Kraynack et al. (2005) showed that Sec39p (Dsl3p) is required for Golgi-ER retrograde transport and is part of a very stable protein complex that also includes Dsl1p (in mammals ZW10), Tip20p (Rint-1) and the ER locali…	.	.	.	.	.
Supercontig_1.216	10457	10647	W13837_peak_3643	9193	11193	Downstream2k	-	190	BC1G_15981	.	.	.	.	.	.	.	.	.	.	.	.	.	.	.	.	pfam03776	MinE	Septum formation topological specificity factor MinE. The Escherichia coli minicell locus was shown to code for three gene products (MinC, MinD, and MinE) whose coordinate action is required for proper placement of the division septum. The minE gene codes for a topological specificity factor that, in wild-type cells, prevents the division inhibitor from acting at internal division sites while per…	.	.	.	.	.
Supercontig_1.22	26522	26739	W13837_peak_3664	25628	27628	Downstream2k	+	217	BC1G_05187	gi|736228873|ref|WP_034319027.1|	404	9e-40	membrane protein [Bacillus sp. DW5-4]	.	.	.	.	Q9P6J0	198	4e-55	Uncharacterized transporter C1683.12	.	.	.	.	pfam07690	MFS_1	Major Facilitator Superfamily.	GO:0006820|anion transport;GO:0055085|transmembrane transport;	GO:0005783|endoplasmic reticulum;GO:0016021|integral component of membrane;GO:0005886|plasma membrane;	GO:0022857|transmembrane transporter activity;	.	.
Supercontig_1.22	155210	155395	W13837_peak_3699	153933	155933	Downstream2k	-	185	BC1G_05233	.	.	.	.	.	.	.	.	.	.	.	.	.	.	.	.	pfam05735	TSP_C	Thrombospondin C-terminal region. This region is found at the C-terminus of thrombospondin and related proteins.	.	.	.	.	.
Supercontig_1.22	160167	160376	W13837_peak_3700	159199	161199	Downstream2k	-	209	BC1G_05236	gi|736971802|ref|WP_034968224.1|	136	9e-06	ABC transporter substrate-binding protein, partial [Campylobacter mucosalis]	.	.	.	.	.	.	.	.	.	.	.	.	pfam05890	Ebp2	Eukaryotic rRNA processing protein EBP2. This family consists of several Eukaryotic rRNA processing protein EBP2 sequences. Ebp2p is required for the maturation of 25S rRNA and 60S subunit assembly. Ebp2p may be one of the target proteins of Rrs1p for executing the signal to regulate ribosome biogenesis. This family also plays a role in chromosome segregation.	.	.	.	.	.
Supercontig_1.22	176895	177109	W13837_peak_3703	176248	178248	Downstream2k	+	214	BC1G_05244	gi|506368614|ref|WP_015888333.1|	354	1e-33	4-hydroxyphenylpyruvate dioxygenase [Sinorhizobium fredii]	.	.	.	.	P07046	154	2e-41	3-dehydroshikimate dehydratase	.	.	.	.	pfam01261	AP_endonuc_2	Xylose isomerase-like TIM barrel. This TIM alpha/beta barrel structure is found in xylose isomerase and in endonuclease IV (EC:3.1.21.2). This domain is also found in the N termini of bacterial myo-inositol catabolism proteins. These are involved in the myo-inositol catabolism pathway, and is required for growth on myo-inositol in Rhizobium leguminosarum bv. viciae.	GO:0046279|3,4-dihydroxybenzoate biosynthetic process;GO:0019630|quinate metabolic process;	.	GO:0016829|lyase activity;	K00457	HPD, hppD; 4-hydroxyphenylpyruvate dioxygenase [EC:1.13.11.27]
Supercontig_1.22	176895	177109	W13837_peak_3703	175756	177756	Downstream2k	-	214	BC1G_05246	.	.	.	.	.	.	.	.	.	.	.	.	.	.	.	.	pfam04797	Herpes_ORF11	Herpesvirus dUTPase protein. This family of proteins are found in Herpesvirus proteins. This family includes proteins called ORF10 and ORF11 amongst others. However, these proteins seem to be related to other dUTPases pfam00692 suggesting that these proteins are also dUTPases (Bateman A pers. obs.).	.	.	.	.	.
Supercontig_1.22	176895	177109	W13837_peak_3703	176827	178827	Downstream2k	-	214	BC1G_05247	.	.	.	.	.	.	.	.	.	.	.	.	.	.	.	.	pfam11719	Drc1-Sld2	DNA replication and checkpoint protein. Genome duplication is precisely regulated by cyclin-dependent kinases CDKs, which bring about the onset of S phase by activating replication origins and then prevent relicensing of origins until mitosis is completed. The optimum sequence motif for CDK phosphorylation is S/T-P-K/R-K/R, and Drc1-Sld2 is found to have at least 11 potential phosphorylation site…	.	.	.	.	.
Supercontig_1.22	203719	203889	W13837_peak_3712	201996	203996	Downstream2k	-	170	BC1G_05258	.	.	.	.	.	.	.	.	.	.	.	.	.	.	.	.	pfam03753	HHV6-IE	Human herpesvirus 6 immediate early protein. The proteins in this family are poorly characterized, but an investigation has indicated that the immediate early protein is required the down-regulation of MHC class I expression in dendritic cells. Human herpesvirus 6 immediate early protein is also referred to as U90.	.	.	.	.	.
Supercontig_1.22	234345	234612	W13837_peak_3721	234336	236336	Downstream2k	-	267	BC1G_05269	.	.	.	.	.	.	.	.	.	.	.	.	.	.	.	.	pfam03217	SLAP	Bacterial surface layer protein.	.	.	.	.	.
Supercontig_1.23	26526	26732	W13837_peak_3792	25675	27675	Downstream2k	-	206	BC1G_04897	.	.	.	.	.	.	.	.	.	.	.	.	.	.	.	.	pfam00260	Protamine_P1	Protamine P1.	.	.	.	.	.
Supercontig_1.23	145942	146198	W13837_peak_3820	144279	146279	Downstream2k	-	256	BC1G_04944	.	.	.	.	.	.	.	.	.	.	.	.	.	.	.	.	pfam01822	WSC	WSC domain. This domain may be involved in carbohydrate binding.	.	.	.	.	.
Supercontig_1.23	145942	146198	W13837_peak_3820	145491	147491	Downstream2k	+	256	BC1G_04943	.	.	.	.	.	.	.	.	.	.	.	.	.	.	.	.	pfam14570	zf-RING_4	RING/Ubox like zinc-binding domain.	.	.	.	.	.
Supercontig_1.23	376945	377169	W13837_peak_3886	375247	377247	Downstream2k	-	224	BC1G_05025	.	.	.	.	.	.	.	.	.	.	.	.	.	.	.	.	pfam02457	DisA_N	DisA bacterial checkpoint controller nucleotide-binding. The DisA protein is a bacterial checkpoint protein that dimerises into an octameric complex. The protein consists of three distinct domains. This domain is the first and is a globular, nucleotide-binding region; the next 146-289 residues constitute the DisA-linker family, pfam10635, that consists of an elongated bundle of three alpha helice…	.	.	.	.	.
Supercontig_1.24	55763	55956	W13837_peak_3916	55251	57251	Downstream2k	-	193	BC1G_05656	.	.	.	.	.	.	.	.	.	.	.	.	.	.	.	.	pfam11913	DUF3431	Protein of unknown function (DUF3431). This family of proteins are functionally uncharacterized. This protein is found in eukaryotes. Proteins in this family are typically between 291 to 390 amino acids in length. This protein has a conserved NLRC sequence motif.	.	.	.	.	.
Supercontig_1.24	73011	73214	W13837_peak_3919	71913	73913	Downstream2k	+	203	BC1G_05662	.	.	.	.	.	.	.	.	.	.	.	.	.	.	.	.	pfam01636	APH	Phosphotransferase enzyme family. This family consists of bacterial antibiotic resistance proteins, which confer resistance to various aminoglycosides they include: aminoglycoside 3'-phosphotransferase or kanamycin kinase / neomycin-kanamycin phosphotransferase and streptomycin 3''-kinase or streptomycin 3''-phosphotransferase. The aminoglycoside phosphotransferases inactivate aminoglycoside anti…	.	.	.	.	.
Supercontig_1.24	73011	73214	W13837_peak_3919	72475	74475	Downstream2k	-	203	BC1G_05665	.	.	.	.	.	.	.	.	.	.	.	.	.	.	.	.	pfam07993	NAD_binding_4	Male sterility protein. This family represents the C-terminal region of the male sterility protein in a number of arabidopsis and drosophila. A sequence-related jojoba acyl CoA reductase is also included.	.	.	.	.	.
Supercontig_1.24	174943	175188	W13837_peak_3937	173549	175549	Downstream2k	+	245	BC1G_05705	.	.	.	.	.	.	.	.	.	.	.	.	.	.	.	.	pfam07911	DUF1677	Protein of unknown function (DUF1677). The sequences found in this family are all derived from hypothetical plant proteins of unknown function. The region features a number of highly conserved cysteine residues.	.	.	.	.	.
Supercontig_1.24	174943	175188	W13837_peak_3937	173722	175722	Downstream2k	-	245	BC1G_05707	gi|759721266|ref|WP_043432175.1|	237	1e-20	gamma-glutamyl cyclotransferase [Cystobacter fuscus]	.	.	.	.	Q4KMJ1	115	8e-30	Putative glutathione-specific gamma-glutamylcyclotransferase 2	SPBC31F10.03	111	8e-29	COG3703	pfam04752	ChaC	ChaC-like protein. The ChaC protein is thought to be associated with the putative ChaA Ca2+/H+ cation transport protein in Escherichia coli. Its function is not known. This family also includes homologues regions from several other bacterial and eukaryotic proteins.	GO:0006751|glutathione catabolic process;	.	GO:0003839|gamma-glutamylcyclotransferase activity;	.	.
Supercontig_1.24	277421	277626	W13837_peak_3967	276052	278052	Downstream2k	+	205	BC1G_05749	.	.	.	.	.	.	.	.	P0C5R7	57	3e-10	Putative uncharacterized protein YPR169W-A	.	.	.	.	pfam12821	DUF3815	Protein of unknown function (DUF3815). This family of membrane proteins is functionally uncharacterized.	GO:0009303|rRNA transcription;	GO:0016021|integral component of membrane;	GO:0004521|endoribonuclease activity;	.	.
Supercontig_1.24	277421	277626	W13837_peak_3967	276604	278604	Downstream2k	-	205	BC1G_05751	.	.	.	.	.	.	.	.	.	.	.	.	.	.	.	.	pfam04197	Birna_RdRp	Birnavirus RNA dependent RNA polymerase (VP1). Birnaviruses are dsRNA viruses. This family corresponds to the RNA dependent RNA polymerase. This protein is also known as VP1. All of the birnavirus VP1 proteins contain conserved RdRp motifs that reside in the catalytic "palm" domain of all classes of polymerases. However, the birnavirus RdRps lack the highly conserved Gly-Asp-Asp (GDD) sequence, a…	.	.	.	.	.
Supercontig_1.249	4521	4734	W13837_peak_4007	2786	4786	Downstream2k	+	213	BC1G_16173	.	.	.	.	.	.	.	.	.	.	.	.	.	.	.	.	pfam08547	CIA30	Complex I intermediate-associated protein 30 (CIA30). This protein is associated with mitochondrial Complex I intermediate-associated protein 30 (CIA30) in human and mouse. The family is also present in Schizosaccharomyces pombe which does not contain the NADH dehydrogenase component of complex I, or many of the other essential subunits. This means it is possible that this family of protein may n…	.	.	.	.	.
Supercontig_1.25	9770	9959	W13837_peak_4008	8166	10166	Downstream2k	+	189	BC1G_05330	gi|750536087|ref|WP_040817956.1|	265	1e-22	salicylate hydroxylase [Nocardia jiangxiensis]	.	.	.	.	Q5B2N0	60.8	6e-09	Kynurenine 3-monooxygenase	BH1851	66.6	2e-11	COG0654	pfam01494	FAD_binding_3	FAD binding domain. This domain is involved in FAD binding in a number of enzymes.	GO:0034354|'de novo' NAD biosynthetic process from tryptophan;GO:0043420|anthranilate metabolic process;GO:0070189|kynurenine metabolic process;GO:0019674|NAD metabolic process;GO:0019805|quinolinate biosynthetic process;GO:0044550|secondary metabolite biosynthetic process;GO:0006569|tryptophan catabolic process;	GO:0005741|mitochondrial outer membrane;	GO:0071949|FAD binding;GO:0050660|flavin adenine dinucleotide binding;GO:0004502|kynurenine 3-monooxygenase activity;GO:0016174|NAD(P)H oxidase activity;	K00486	KMO; kynurenine 3-monooxygenase [EC:1.14.13.9]
Supercontig_1.25	24125	24306	W13837_peak_4010	24031	26031	Downstream2k	+	181	BC1G_05335	.	.	.	.	.	.	.	.	.	.	.	.	.	.	.	.	pfam12248	Methyltransf_FA	Farnesoic acid 0-methyl transferase. This domain family is found in bacteria and eukaryotes, and is approximately 110 amino acids in length.Farnesoic acid O-methyl transferase (FAMeT) is the enzyme that catalyses the formation of methyl farnesoate (MF) from farnesoic acid (FA) in the biosynthetic pathway of juvenile hormone (JH).	.	.	.	.	.
Supercontig_1.25	24125	24306	W13837_peak_4010	22603	24603	Downstream2k	-	181	BC1G_05336	.	.	.	.	.	.	.	.	.	.	.	.	.	.	.	.	pfam13345	DUF4098	Domain of unknown function (DUF4098). This domain is a C-terminal repeat found in many bacterial species.	.	.	.	.	.
Supercontig_1.25	34152	34798	W13837_peak_4011	34214	36214	Downstream2k	+	584	BC1G_05338	gi|534501123|gb|AGU10423.1|	165	8e-09	Heterokaryon incompatibility protein, partial [uncultured organism]	.	.	.	.	Q9UV10	94.4	1e-18	Heterokaryon incompatibility protein 6, OR allele	.	.	.	.	pfam06985	HET	Heterokaryon incompatibility protein (HET). This family represents a conserved region approximately 150 residues long within various heterokaryon incompatibility proteins that seem to be restricted to ascomycete fungi. Genetic differences in specific het genes prevent a viable heterokaryotic fungal cell from being formed by the fusion of filaments from two different wild-type strains. Many family…	GO:0016062|adaptation of rhodopsin mediated signaling;GO:0042574|retinal metabolic process;GO:0001523|retinoid metabolic process;GO:0042572|retinol metabolic process;	GO:0005789|endoplasmic reticulum membrane;GO:0016021|integral component of membrane;GO:0005622|intracellular;GO:0001917|photoreceptor inner segment;	GO:0052650|NADP-retinol dehydrogenase activity;GO:0016616|oxidoreductase activity, acting on the CH-OH group of donors, NAD or NADP as acceptor;GO:0004745|retinol dehydrogenase activity;	.	.
Supercontig_1.25	34152	34798	W13837_peak_4011	33499	35499	Downstream2k	-	646	BC1G_05339	gi|754103449|ref|WP_041741433.1|	243	7e-22	EstA family serine hydrolase [Collimonas fungivorans]	.	.	.	.	Q09621	51.6	4e-07	Beta-lactamase domain-containing protein 2	PA1047	68.9	1e-13	COG1680	pfam00144	Beta-lactamase	Beta-lactamase. This family appears to be distantly related to pfam00905 and PF00768 D-alanyl-D-alanine carboxypeptidase.	.	GO:0016021|integral component of membrane;	.	.	.
Supercontig_1.25	77308	77504	W13837_peak_4021	76706	78706	Downstream2k	+	196	BC1G_05354	gi|823669338|gb|AKI69881.1|	227	9e-16	RASA1, partial [synthetic construct]	.	.	.	.	P33277	591	0	GTPase-activating protein	SPBC646.12c	591	0	COG5261	pfam00616	RasGAP	GTPase-activator protein for Ras-like GTPase. All alpha-helical domain that accelerates the GTPase activity of Ras, thereby "switching" it into an "off" position.	GO:0046580|negative regulation of Ras protein signal transduction;GO:0007265|Ras protein signal transduction;GO:0032005|signal transduction involved in conjugation with cellular fusion;	GO:0005829|cytosol;GO:0005634|nucleus;	GO:0005096|GTPase activator activity;	K05767	IQGAP2_3; Ras GTPase-activating-like protein IQGAP2/3
Supercontig_1.25	77308	77504	W13837_peak_4021	76627	78627	Downstream2k	-	196	BC1G_05356	.	.	.	.	.	.	.	.	.	.	.	.	.	.	.	.	pfam10095	DUF2333	Uncharacterized protein conserved in bacteria (DUF2333). Members of this family of hypothetical bacterial proteins have no known function.	.	.	.	.	.
Supercontig_1.250	13365	13562	W13837_peak_4099	12312	14312	Downstream2k	-	197	BC1G_16125	.	.	.	.	.	.	.	.	.	.	.	.	.	.	.	.	pfam06472	ABC_membrane_2	ABC transporter transmembrane region 2. This domain covers the transmembrane of a small family of ABC transporters and shares sequence similarity with pfam00664. Mutations in this domain in human ABCD3 (PMP70) are believed responsible for Zellweger Syndrome-2; mutations in human ABCD1 (ALD) are responsible for recessive X-linked adrenoleukodystrophy. A Saccharomyces cerevisiae homolog is involved…	.	.	.	.	.
Supercontig_1.26	204591	204791	W13837_peak_4139	203840	205840	Downstream2k	+	200	BC1G_05566	.	.	.	.	.	.	.	.	.	.	.	.	.	.	.	.	pfam15402	Spc7_N	N-terminus of kinetochore NMS complex subunit Spc7.	.	.	.	.	.
Supercontig_1.26	334589	334770	W13837_peak_4177	333168	335168	Downstream2k	-	181	BC1G_05617	gi|860517088|ref|WP_048450080.1|	824	8e-102	uracil phosphoribosyltransferase [Methylobacterium tarhaniae]	.	.	.	.	A5H0J3	385	4e-128	Uracil catabolism protein 4	.	.	.	.	pfam07958	DUF1688	Protein of unknown function (DUF1688). A family of uncharacterized proteins.	GO:0006334|nucleosome assembly;	GO:0005634|nucleus;	.	.	.
Supercontig_1.26	364880	365124	W13837_peak_4182	363752	365752	Downstream2k	+	244	BC1G_05626	gi|168274360|dbj|BAG09600.1|	823	1e-98	neutral alpha-glucosidase AB precursor [synthetic construct]	.	.	.	.	Q9US55	373	1e-119	Glucosidase 2 subunit alpha	SPAC1002.03c	373	4e-120	COG1501	pfam01055	Glyco_hydro_31	Glycosyl hydrolases family 31. Glycosyl hydrolases are key enzymes of carbohydrate metabolizm. Family 31 comprises of enzymes that are, or similar to, alpha- galactosidases.	GO:0005975|carbohydrate metabolic process;	GO:0005783|endoplasmic reticulum;	GO:0030246|carbohydrate binding;GO:0033919|glucan 1,3-alpha-glucosidase activity;	K05546	GANAB; alpha 1,3-glucosidase [EC:3.2.1.84]
Supercontig_1.27	54591	54797	W13837_peak_4199	54244	56244	Downstream2k	+	206	BC1G_05042	.	.	.	.	.	.	.	.	.	.	.	.	.	.	.	.	pfam13925	Katanin_con80	con80 domain of Katanin. The con80 domain of katanin is the C-terminal region of the protein that binds to the N-terminal domain of katanin-p60, the catalytic ATPase. The complex associates with a specific subregion of the mitotic spindle leading to increased microtubule disassembly and targeting of p60 to the spindle poles. The assembly and function of the mitotic spindle requires the activity o…	.	.	.	.	.
Supercontig_1.27	110527	110771	W13837_peak_4218	110609	112609	Downstream2k	+	162	BC1G_05065	gi|504244470|ref|WP_014431572.1|	205	8e-14	MFS transporter [Caldilinea aerophila]	.	.	.	.	A7KAM9	142	6e-35	Autophagy-related protein 22-1	YCL038c	80.9	3e-15	COG2270	pfam11700	ATG22	Vacuole effluxer Atg22 like. Autophagy is a major survival survival mechanism in which eukaryotes recycle cellular nutrients during stress conditions. Atg22, Avt3 and Avt4 are partially redundant vacuolar effluxes, which mediate the efflux of leucine and other amino acids resulting from autophagy. This family also includes other transporter proteins.	GO:0006865|amino acid transport;GO:0006914|autophagy;	GO:0016021|integral component of membrane;GO:0005774|vacuolar membrane;	.	K06902	UMF1; MFS transporter, UMF1 family
Supercontig_1.27	130067	130243	W13837_peak_4224	129931	131931	Downstream2k	-	176	BC1G_05074	gi|647623342|ref|WP_025896902.1|	981	6e-129	succinate--CoA ligase [Sneathiella glossodoripedis]	.	.	.	.	Q9P727	478	3e-168	Probable succinate--CoA ligase [ADP-forming] subunit alpha, mitochondrial	SPAC16E8.17c	397	1e-136	COG0074	pfam00549	Ligase_CoA	CoA-ligase. This family includes the CoA ligases Succinyl-CoA synthetase alpha and beta chains, malate CoA ligase and ATP-citrate lyase. Some members of the family utilize ATP others use GTP.	GO:0009142|nucleoside triphosphate biosynthetic process;GO:0006105|succinate metabolic process;GO:0006104|succinyl-CoA metabolic process;GO:0006099|tricarboxylic acid cycle;	GO:0005759|mitochondrial matrix;	GO:0048037|cofactor binding;GO:0005525|GTP binding;GO:0004775|succinate-CoA ligase (ADP-forming) activity;GO:0004776|succinate-CoA ligase (GDP-forming) activity;	K01899	LSC1; succinyl-CoA synthetase alpha subunit [EC:6.2.1.4 6.2.1.5]
Supercontig_1.27	189988	190274	W13837_peak_4240	189083	191083	Downstream2k	+	286	BC1G_05092	gi|54695634|gb|AAV38189.1|	238	5e-18	Ras-GTPase-activating protein SH3-domain-binding protein [synthetic construct]	.	.	.	.	O94260	144	2e-36	Putative G3BP-like protein	.	.	.	.	pfam02136	NTF2	Nuclear transport factor 2 (NTF2) domain. This family includes the NTF2-like Delta-5-3-ketosteroid isomerase proteins.	GO:0051028|mRNA transport;GO:0016579|protein deubiquitination;GO:0034517|ribophagy;	GO:0005829|cytosol;GO:0030529|ribonucleoprotein complex;GO:1990861|Ubp3-Bre5 deubiquitination complex;	GO:0003729|mRNA binding;GO:0000166|nucleotide binding;GO:0003723|RNA binding;	.	.
Supercontig_1.27	189988	190274	W13837_peak_4240	188407	190407	Downstream2k	-	286	BC1G_05093	.	.	.	.	.	.	.	.	.	.	.	.	.	.	.	.	pfam15449	Retinal	Retinal protein. This family of proteins is found in the photoreceptor cells of the retina. Mutations of the gene encoding this protein have been associated with retinal disorders such as retinitis pigmentosa and late-onset progressive retinal atrophy. The function of this family of proteins is unknown, but it is likely to be important in the development and function of the retina.	.	.	.	.	.
Supercontig_1.28	256117	256381	W13837_peak_4360	255090	257090	Downstream2k	-	264	BC1G_05886	gi|40062978|gb|AAR37848.1|	317	1e-28	cytochrome P450 family protein [uncultured marine bacterium 443]	.	.	.	.	Q6UEG2	265	1e-80	P450 monooxygenase AflN	alr1450	108	1e-24	COG2124	pfam00067	p450	Cytochrome P450. Cytochrome P450s are haem-thiolate proteins involved in the oxidative degradation of various compounds. They are particularly well known for their role in the degradation of environmental toxins and mutagens. They can be divided into 4 classes, according to the method by which electrons from NAD(P)H are delivered to the catalytic site. Sequence conservation is relatively low with…	GO:0045122|aflatoxin biosynthetic process;	.	GO:0020037|heme binding;GO:0005506|iron ion binding;GO:0004497|monooxygenase activity;GO:0016705|oxidoreductase activity, acting on paired donors, with incorporation or reduction of molecular oxygen;	.	.
Supercontig_1.28	297878	298036	W13837_peak_4373	297495	299495	Downstream2k	+	158	BC1G_05902	.	.	.	.	.	.	.	.	.	.	.	.	.	.	.	.	pfam00969	MHC_II_beta	Class II histocompatibility antigen, beta domain.	.	.	.	.	.
Supercontig_1.28	297878	298036	W13837_peak_4373	297189	299189	Downstream2k	-	158	BC1G_05903	.	.	.	.	.	.	.	.	.	.	.	.	.	.	.	.	pfam02737	3HCDH_N	3-hydroxyacyl-CoA dehydrogenase, NAD binding domain. This family also includes lambda crystallin.	.	.	.	.	.
Supercontig_1.28	303863	304084	W13837_peak_4377	303737	305737	Downstream2k	+	221	BC1G_05904	gi|667771025|ref|WP_031390367.1|	252	2e-21	hypothetical protein [Clostridium sp. KNHs209]	.	.	.	.	P59837	74.7	6e-14	Retinol dehydrogenase 12	.	.	.	.	pfam00106	adh_short	short chain dehydrogenase. This family contains a wide variety of dehydrogenases.	GO:0050896|response to stimulus;GO:0042572|retinol metabolic process;GO:0007601|visual perception;	GO:0005622|intracellular;	GO:0004745|retinol dehydrogenase activity;	K11153	RDH12; retinol dehydrogenase 12 [EC:1.1.1.300]
Supercontig_1.28	303863	304084	W13837_peak_4377	302573	304573	Downstream2k	-	221	BC1G_05905	.	.	.	.	.	.	.	.	.	.	.	.	.	.	.	.	pfam04632	FUSC	Fusaric acid resistance protein family. This family includes a conserved region found in two proteins associated with fusaric acid resistance, from Burkholderia cepacia and Klebsiella oxytoca. These proteins are likely to be membrane transporter proteins.	.	.	.	.	.
Supercontig_1.28	335215	335509	W13837_peak_4380	334020	336020	Downstream2k	-	294	BC1G_05915	.	.	.	.	.	.	.	.	.	.	.	.	.	.	.	.	pfam09502	HrpB4	Bacterial type III secretion protein (HrpB4). This entry represents proteins encoded by genes which are found in type III secretion operons in a narrow range of species including Xanthomonas, Burkholderia and Ralstonia.	.	.	.	.	.
Supercontig_1.29	45548	45747	W13837_peak_4404	44499	46499	Downstream2k	-	199	BC1G_06093	gi|685431540|gb|AIO08312.1|	378	2e-41	Rab18a [Cloning vector p3E-zfRab18a-L24Q]	.	.	.	.	P41924	150	1e-43	Ras-like GTP-binding protein RYL1	.	.	.	.	pfam00071	Ras	Ras family. Includes sub-families Ras, Rab, Rac, Ral, Ran, Rap Ypt1 and more. Shares P-loop motif with GTP_EFTU, arf and myosin_head. See pfam00009 pfam00025, pfam00063. As regards Rab GTPases, these are important regulators of vesicle formation, motility and fusion. They share a fold in common with all Ras GTPases: this is a six-stranded beta-sheet surrounded by five alpha-helices.	GO:0072659|protein localization to plasma membrane;GO:0009306|protein secretion;GO:0007264|small GTPase mediated signal transduction;GO:0006904|vesicle docking involved in exocytosis;	GO:0005829|cytosol;GO:0005768|endosome;GO:0005634|nucleus;GO:0005886|plasma membrane;	GO:0005525|GTP binding;	K07901	RAB8A, MEL; Ras-related protein Rab-8A
Supercontig_1.29	114290	114535	W13837_peak_4416	113024	115024	Downstream2k	+	245	BC1G_06121	.	.	.	.	.	.	.	.	.	.	.	.	.	.	.	.	pfam00172	Zn_clus	Fungal Zn(2)-Cys(6) binuclear cluster domain.	.	.	.	.	.
Supercontig_1.29	173007	173187	W13837_peak_4434	171474	173474	Downstream2k	+	180	BC1G_06145	.	.	.	.	.	.	.	.	.	.	.	.	.	.	.	.	pfam04231	Endonuclease_1	Endonuclease I. Bacterial periplasmic or secreted endonuclease I (EC:3.1.21.1) Escherichia coli endonuclease I (EndoI) is a sequence independent endonuclease located in the periplasm. It is inhibited by different RNA species. It is thought to normally generate double strand breaks in DNA, except in the presence of high salt concentrations and RNA, when it generates single strand breaks in DNA. It…	.	.	.	.	.
Supercontig_1.29	287229	287436	W13837_peak_4467	286248	288248	Downstream2k	+	207	BC1G_06192	.	.	.	.	.	.	.	.	.	.	.	.	.	.	.	.	pfam02701	zf-Dof	Dof domain, zinc finger. The Dof domain is a zinc finger DNA-binding domain, that shows resemblance to the Cys2 zinc finger.	.	.	.	.	.
Supercontig_1.29	311007	311201	W13837_peak_4474	311083	313083	Downstream2k	+	118	BC1G_06203	gi|503302477|ref|WP_013537138.1|	301	8e-31	50S ribosomal protein L13 [Thermovibrio ammonificans]	.	.	.	.	Q12487	155	4e-46	54S ribosomal protein L23, mitochondrial	YOR150w	155	1e-46	COG0102	pfam00572	Ribosomal_L13	Ribosomal protein L13.	GO:0032543|mitochondrial translation;GO:0006412|translation;	GO:0005762|mitochondrial large ribosomal subunit;	GO:0003729|mRNA binding;GO:0003735|structural constituent of ribosome;	K02871	RP-L13, MRPL13, rplM; large subunit ribosomal protein L13
Supercontig_1.29	311007	311201	W13837_peak_4474	309965	311965	Downstream2k	-	194	BC1G_06205	.	.	.	.	.	.	.	.	.	.	.	.	.	.	.	.	pfam03124	EXS	EXS family. We have named this region the EXS family after (ERD1, XPR1, and SYG1). This family includes C-terminus portions from the SYG1 G-protein associated signal transduction protein from Saccharomyces cerevisiae, and sequences that are thought to be murine leukaemia virus (MLV) receptors (XPR1). N-terminus portions from these proteins are aligned in the SPX pfam03105 family. The previously n…	.	.	.	.	.
Supercontig_1.3	19523	19758	W13837_peak_4492	17938	19938	Downstream2k	-	235	BC1G_00952	gi|654923442|ref|WP_028373973.1|	400	9e-43	phytanoyl-CoA dioxygenase [Legionella lansingensis]	.	.	.	.	O69060	64.3	1e-10	Probable alpha-ketoglutarate-dependent hypophosphite dioxygenase	.	.	.	.	pfam05721	PhyH	Phytanoyl-CoA dioxygenase (PhyH). This family is made up of several eukaryotic phytanoyl-CoA dioxygenase (PhyH) proteins, ectoine hydroxylases and a number of bacterial deoxygenases. PhyH is a peroxisomal enzyme catalyzing the first step of phytanic acid alpha-oxidation. PhyH deficiency causes Refsum's disease (RD) which is an inherited neurological syndrome biochemically characterized by the acc…	.	.	GO:0051213|dioxygenase activity;	.	.
Supercontig_1.3	87650	87832	W13837_peak_4501	85750	87750	Downstream2k	-	100	BC1G_00977	.	.	.	.	.	.	.	.	.	.	.	.	.	.	.	.	pfam12296	HsbA	Hydrophobic surface binding protein A. This protein is found in eukaryotes. Proteins in this family are typically between 171 to 275 amino acids in length. Although the HsbA amino acid sequence suggests that HsbA may be hydrophilic, HsbA adsorbed to hydrophobic PBSA (Polybutylene succinate-co-adipate) surfaces in the presence of NaCl or CaCl2. When HsbA was adsorbed on the hydrophobic PBSA surfac…	.	.	.	.	.
Supercontig_1.3	240584	241001	W13837_peak_4547	240086	242086	Downstream2k	-	417	BC1G_01035	gi|759751500|ref|WP_043462052.1|	142	6e-06	rRNA methyltransferase [Streptomyces fradiae]	.	.	.	.	P36056	129	1e-29	37S ribosomal protein S22, mitochondrial	YKL155c	129	4e-30	COG5459	pfam09243	Rsm22	Mitochondrial small ribosomal subunit Rsm22. Rsm22 has been identified as a mitochondrial small ribosomal subunit and is a methyltransferase. In Schizosaccharomyces pombe, Rsm22 is tandemly fused to Cox11 (a factor required for copper insertion into cytochrome oxidase) and the two proteins are proteolytically cleaved after import into the mitochondria.	GO:0032543|mitochondrial translation;	GO:0005763|mitochondrial small ribosomal subunit;	GO:0008168|methyltransferase activity;GO:0003735|structural constituent of ribosome;	.	.
Supercontig_1.3	300054	300214	W13837_peak_4563	299456	301456	Downstream2k	+	160	BC1G_01057	.	.	.	.	.	.	.	.	Q6BHU0	65.5	3e-12	DASH complex subunit SPC19	.	.	.	.	pfam08287	DASH_Spc19	Spc19. Spc19 is a component of the DASH complex. The DASH complex associates with the spindle pole body and is important for spindle and kinetochore integrity during cell division.	GO:0008608|attachment of spindle microtubules to kinetochore;GO:0051301|cell division;GO:0007067|mitotic nuclear division;	GO:0005737|cytoplasm;GO:0042729|DASH complex;GO:0005876|spindle microtubule;	.	K11572	SPC19; DASH complex subunit SPC19
Supercontig_1.3	340898	341121	W13837_peak_4575	340106	342106	Downstream2k	+	223	BC1G_01076	.	.	.	.	.	.	.	.	.	.	.	.	.	.	.	.	pfam05599	Deltaretro_Tax	Deltaretrovirus Tax protein. This family consists of Rex/Tax proteins from human and simian T-cell leukaemia viruses. The exact function of these proteins is unknown. Tax is the viral transactivator; is it a nuclear phosphoprotein that interacts with CREB, coactivator CBP/p300 and PCAF to form a multiprotein complex, which activates viral LTR and stimulates virus expression. Tax is also involved …	.	.	.	.	.
Supercontig_1.3	340898	341121	W13837_peak_4575	340751	342751	Downstream2k	+	223	BC1G_01077	.	.	.	.	.	.	.	.	.	.	.	.	.	.	.	.	pfam05677	DUF818	Chlamydia CHLPS protein (DUF818). This family consists of several Chlamydia CHLPS proteins, the function of which are unknown.	.	.	.	.	.
Supercontig_1.3	340898	341121	W13837_peak_4575	339623	341623	Downstream2k	-	223	BC1G_01078	.	.	.	.	.	.	.	.	.	.	.	.	.	.	.	.	pfam10323	7TM_GPCR_Srv	Serpentine type 7TM GPCR chemoreceptor Srv. Chemoreception is mediated in Caenorhabditis elegans by members of the seven-transmembrane G-protein-coupled receptor class (7TM GPCRs) of proteins which are of the serpentine type. Srv is a member of the Srg superfamily of chemoreceptors. Chemoperception is one of the central senses of soil nematodes like C. elegans which are otherwise 'blind' and 'dea…	.	.	.	.	.
Supercontig_1.3	439106	439325	W13837_peak_4597	438687	440687	Downstream2k	-	219	BC1G_01113	.	.	.	.	.	.	.	.	.	.	.	.	.	.	.	.	pfam00661	Matrix	Viral matrix protein. Found in Morbillivirus and paramyxovirus, pneumovirus.	.	.	.	.	.
Supercontig_1.3	618690	618868	W13837_peak_4635	617213	619213	Downstream2k	-	178	BC1G_01195	.	.	.	.	.	.	.	.	.	.	.	.	.	.	.	.	.	.	.	.	.	.	.	.
Supercontig_1.3	697644	697993	W13837_peak_4655	697124	699124	Downstream2k	+	349	BC1G_01224	.	.	.	.	.	.	.	.	.	.	.	.	.	.	.	.	pfam11907	DUF3427	Domain of unknown function (DUF3427). This presumed domain is functionally uncharacterized. This domain is found in bacteria and archaea. This domain is typically between 243 to 275 amino acids in length. This domain is found associated with pfam04851, pfam00271.	.	.	.	.	.
Supercontig_1.3	697644	697993	W13837_peak_4655	696047	698047	Downstream2k	-	349	BC1G_01225	.	.	.	.	.	.	.	.	.	.	.	.	.	.	.	.	pfam10211	Ax_dynein_light	Axonemal dynein light chain. Axonemal dynein light chain proteins play a dynamic role in flagellar and cilia motility. Eukaryotic cilia and flagella are complex organelles consisting of a core structure, the axoneme, which is composed of nine microtubule doublets forming a cylinder that surrounds a pair of central singlet microtubules. This ultra-structural arrangement seems to be one of the most…	.	.	.	.	.
Supercontig_1.3	746399	746569	W13837_peak_4661	745928	747928	Downstream2k	+	170	BC1G_01245	.	.	.	.	.	.	.	.	.	.	.	.	.	.	.	.	pfam12871	PRP38_assoc	Pre-mRNA-splicing factor 38-associated hydrophilic C-term. This domain is a hydrophilic region found at the C-terminus of plant and metazoan pre-mRNA-splicing factor 38 proteins. The function is not known.	.	.	.	.	.
Supercontig_1.3	837263	837447	W13837_peak_4672	837058	839058	Downstream2k	+	184	BC1G_01287	.	.	.	.	.	.	.	.	P52719	78.2	3e-16	Carboxypeptidase cpdS	.	.	.	.	pfam00450	Peptidase_S10	Serine carboxypeptidase.	.	.	GO:0004185|serine-type carboxypeptidase activity;	.	.
Supercontig_1.30	111397	111581	W13837_peak_4709	110979	112979	Downstream2k	-	184	BC1G_05968	.	.	.	.	.	.	.	.	.	.	.	.	.	.	.	.	pfam14071	YlbD_coat	Putative coat protein. This is a family of putative bacterial coat proteins. Proteins in this family are approximately 140 amino acids in length.	.	.	.	.	.
Supercontig_1.31	32701	32888	W13837_peak_4770	31516	33516	Downstream2k	+	187	BC1G_06230	gi|534501123|gb|AGU10423.1|	197	5e-13	Heterokaryon incompatibility protein, partial [uncultured organism]	.	.	.	.	Q9UV10	80.9	7e-15	Heterokaryon incompatibility protein 6, OR allele	.	.	.	.	pfam06985	HET	Heterokaryon incompatibility protein (HET). This family represents a conserved region approximately 150 residues long within various heterokaryon incompatibility proteins that seem to be restricted to ascomycete fungi. Genetic differences in specific het genes prevent a viable heterokaryotic fungal cell from being formed by the fusion of filaments from two different wild-type strains. Many family…	GO:0071805|potassium ion transmembrane transport;	GO:0005887|integral component of plasma membrane;GO:0005937|mating projection;GO:0005774|vacuolar membrane;	GO:0015079|potassium ion transmembrane transporter activity;	.	.
Supercontig_1.31	32701	32888	W13837_peak_4770	32243	34243	Downstream2k	+	187	BC1G_06231	.	.	.	.	.	.	.	.	.	.	.	.	.	.	.	.	pfam03105	SPX	SPX domain. We have named this region the SPX domain after (SYG1, Pho81 and XPR1). This 180 residue length domain is found at the amino terminus of a variety of proteins. In the yeast protein SYG1, the N-terminus directly binds to the G- protein beta subunit and inhibits transduction of the mating pheromone signal. This finding suggests that all the members of this family are involved in G-protei…	.	.	.	.	.
Supercontig_1.31	168473	168749	W13837_peak_4797	167425	169425	Downstream2k	+	276	BC1G_06285	.	.	.	.	.	.	.	.	Q8X0S4	70.9	1e-15	Multifunctional methyltransferase subunit trm112	.	.	.	.	pfam03966	Trm112p	Trm112p-like protein. The function of this family is uncertain. The bacterial members are about 60-70 amino acids in length and the eukaryotic examples are about 120 amino acids in length. The C terminus contains the strongest conservation. Trm112p is required for tRNA methylation in S. cerevisiae and is found in complexes with 2 tRNA methylases (TRM9 and TRM11) also with putative methyltransfera…	GO:0018364|peptidyl-glutamine methylation;GO:0070476|rRNA (guanine-N7)-methylation;GO:0030488|tRNA methylation;	GO:0005737|cytoplasm;GO:0005634|nucleus;	.	K15448	TRM112, TRMT112; multifunctional methyltransferase subunit TRM112
Supercontig_1.31	168473	168749	W13837_peak_4797	166658	168658	Downstream2k	-	185	BC1G_06286	gi|692233749|ref|WP_032114111.1|	191	8e-12	hypothetical protein [Candidatus Paracaedibacter symbiosus]	.	.	.	.	Q9SRR1	60.5	3e-08	F-box/LRR-repeat protein 12	.	.	.	.	pfam09770	PAT1	Topoisomerase II-associated protein PAT1. Members of this family are necessary for accurate chromosome transmission during cell division.	GO:0018364|peptidyl-glutamine methylation;GO:0070476|rRNA (guanine-N7)-methylation;GO:0030488|tRNA methylation;	GO:0005737|cytoplasm;GO:0005634|nucleus;	.	.	.
Supercontig_1.31	335760	335918	W13837_peak_4833	334790	336790	Downstream2k	+	158	BC1G_06342	.	.	.	.	.	.	.	.	.	.	.	.	.	.	.	.	pfam12937	F-box-like	F-box-like. This is an F-box-like family.	.	.	.	.	.
Supercontig_1.32	40259	40518	W13837_peak_4848	40249	42249	Downstream2k	-	259	BC1G_06493	gi|297548703|gb|EFH82570.1|	214	7e-16	Methyltransferase type 11 [Ktedonobacter racemifer DSM 44963]	.	.	.	.	Q9RRT0	53.9	6e-07	Demethylmenaquinone methyltransferase	DR2405	53.9	2e-07	COG2226	pfam13489	Methyltransf_23	Methyltransferase domain. This family appears to be a methyltransferase domain.	GO:0009234|menaquinone biosynthetic process;GO:0032259|methylation;	GO:0005737|cytoplasm;	GO:0008757|S-adenosylmethionine-dependent methyltransferase activity;	K03183	ubiE; demethylmenaquinone methyltransferase / 2-methoxy-6-polyprenyl-1,4-benzoquinol methylase [EC:2.1.1.163 2.1.1.201]
Supercontig_1.32	101206	101371	W13837_peak_4866	99762	101762	Downstream2k	-	165	BC1G_06522	gi|746126922|ref|WP_039192434.1|	283	3e-26	MULTISPECIES: hypothetical protein [unclassified Thaumarchaeota (miscellaneous)]	.	.	.	.	Q2NEW4	78.6	6e-15	Alanine--tRNA ligase	AGc2246	86.3	4e-19	COG2872	pfam01411	tRNA-synt_2c	tRNA synthetases class II (A). Other tRNA synthetase sub-families are too dissimilar to be included. This family includes only alanyl-tRNA synthetases.	GO:0006419|alanyl-tRNA aminoacylation;	GO:0005737|cytoplasm;	GO:0004813|alanine-tRNA ligase activity;GO:0005524|ATP binding;GO:0000049|tRNA binding;GO:0008270|zinc ion binding;	K01872	AARS, alaS; alanyl-tRNA synthetase [EC:6.1.1.7]
Supercontig_1.32	138522	138767	W13837_peak_4872	136818	138818	Downstream2k	+	245	BC1G_06535	.	.	.	.	.	.	.	.	.	.	.	.	.	.	.	.	pfam09757	Arb2	Arb2 domain. A second fission yeast Argonaute complex (Argonaute siRNA chaperone, ARC) that contains two previously uncharacterized proteins, Arb1 and Arb2, both of which are required for histone H3 Lys9 (H3-K9) methylation, heterochromatin assembly and siRNA generation. This family includes a region found in Arb2 and the Hda1 protein.	.	.	.	.	.
Supercontig_1.32	245699	245927	W13837_peak_4899	245342	247342	Downstream2k	+	228	BC1G_06581	.	.	.	.	.	.	.	.	.	.	.	.	.	.	.	.	pfam11318	DUF3120	Protein of unknown function (DUF3120). This family of proteins with unknown function appears to be restricted to Cyanobacteria.	.	.	.	.	.
Supercontig_1.32	245699	245927	W13837_peak_4899	245519	247519	Downstream2k	+	228	BC1G_06582	.	.	.	.	.	.	.	.	.	.	.	.	.	.	.	.	pfam08732	HIM1	HIM1. HIM1 (high induction of mutagenesis protein 1) plays a role in the control of spontaneous and induced mutagenesis. It is thought to participate in the control of processing of mutational intermediates appearing during error-prone bypass of DNA damage.	.	.	.	.	.
Supercontig_1.32	245699	245927	W13837_peak_4899	244719	246719	Downstream2k	-	228	BC1G_06583	.	.	.	.	.	.	.	.	.	.	.	.	.	.	.	.	pfam06325	PrmA	Ribosomal protein L11 methyltransferase (PrmA). This family consists of several Ribosomal protein L11 methyltransferase (EC:2.1.1.-) sequences.	.	.	.	.	.
Supercontig_1.33	131055	131253	W13837_peak_4952	130408	132408	Downstream2k	+	198	BC1G_06665	.	.	.	.	.	.	.	.	.	.	.	.	.	.	.	.	pfam03124	EXS	EXS family. We have named this region the EXS family after (ERD1, XPR1, and SYG1). This family includes C-terminus portions from the SYG1 G-protein associated signal transduction protein from Saccharomyces cerevisiae, and sequences that are thought to be murine leukaemia virus (MLV) receptors (XPR1). N-terminus portions from these proteins are aligned in the SPX pfam03105 family. The previously n…	.	.	.	.	.
Supercontig_1.33	217818	218037	W13837_peak_4985	217441	219441	Downstream2k	-	219	BC1G_06699	.	.	.	.	.	.	.	.	.	.	.	.	.	.	.	.	pfam12896	Apc4	Anaphase-promoting complex, cyclosome, subunit 4. Apc4 is one of the larger of the subunits of the anaphase-promoting complex or cyclosome. This family represents the long domain downstream of the WD40 repeat/s that are present on the Apc4 subunits. The anaphase-promoting complex is a multiprotein subunit E3 ubiquitin ligase complex that controls segregation of chromosomes and exit from mitosis i…	.	.	.	.	.
Supercontig_1.33	219936	220109	W13837_peak_4987	219134	221134	Downstream2k	+	173	BC1G_06698	.	.	.	.	.	.	.	.	.	.	.	.	.	.	.	.	pfam08726	EFhand_Ca_insen	Ca2+ insensitive EF hand. EF hands are helix-loop-helix binding motifs involved in the regulation of many cellular processes. EF hands usually bind to Ca2+ ions which causes a major conformational change that allows the protein to interact with its designated targets. This domain corresponds to an EF hand which has partially or entirely lost its calcium-binding properties. The calcium insensitive…	.	.	.	.	.
Supercontig_1.33	284490	284700	W13837_peak_5001	283079	285079	Downstream2k	+	210	BC1G_06721	.	.	.	.	.	.	.	.	.	.	.	.	.	.	.	.	pfam09486	HrpB7	Bacterial type III secretion protein (HrpB7). This entry represents proteins encoded by genes which are found in type III secretion operons in a narrow range of species including Xanthomonas, Burkholderia and Ralstonia.	.	.	.	.	.
Supercontig_1.33	284490	284700	W13837_peak_5001	283981	285981	Downstream2k	+	210	BC1G_06722	.	.	.	.	.	.	.	.	.	.	.	.	.	.	.	.	pfam15449	Retinal	Retinal protein. This family of proteins is found in the photoreceptor cells of the retina. Mutations of the gene encoding this protein have been associated with retinal disorders such as retinitis pigmentosa and late-onset progressive retinal atrophy. The function of this family of proteins is unknown, but it is likely to be important in the development and function of the retina.	.	.	.	.	.
Supercontig_1.33	284490	284700	W13837_peak_5001	284267	286267	Downstream2k	-	210	BC1G_06723	gi|30584243|gb|AAP36370.1|	210	5e-14	Homo sapiens glucose regulated protein, 58kDa [synthetic construct]	.	.	.	.	P87178	258	6e-73	Uncharacterized protein C3D6.13c	.	.	.	.	pfam00085	Thioredoxin	Thioredoxin. Thioredoxins are small enzymes that participate in redox reactions, via the reversible oxidation of an active centre disulfide bond. Some members with only the active site are not separated from the noise.	GO:0045454|cell redox homeostasis;GO:0034975|protein folding in endoplasmic reticulum;GO:0034976|response to endoplasmic reticulum stress;	GO:0005783|endoplasmic reticulum;GO:0005794|Golgi apparatus;GO:0016021|integral component of membrane;	GO:0003756|protein disulfide isomerase activity;	K13996	EPS1; protein disulfide-isomerase [EC:5.3.4.1]
Supercontig_1.33	298884	299051	W13837_peak_5005	297185	299185	Downstream2k	+	167	BC1G_06728	.	.	.	.	.	.	.	.	P48820	60.1	5e-08	E3 SUMO-protein ligase RanBP2 (Fragment)	.	.	.	.	pfam00638	Ran_BP1	RanBP1 domain.	GO:0051028|mRNA transport;GO:0033132|negative regulation of glucokinase activity;GO:0006607|NLS-bearing protein import into nucleus;GO:0006457|protein folding;GO:0016925|protein sumoylation;GO:0090526|regulation of gluconeogenesis involved in cellular glucose homeostasis;	GO:0005875|microtubule associated complex;GO:0005739|mitochondrion;GO:0042405|nuclear inclusion body;GO:0031965|nuclear membrane;GO:0005643|nuclear pore;GO:0044615|nuclear pore nuclear basket;	GO:0016874|ligase activity;GO:0003755|peptidyl-prolyl cis-trans isomerase activity;GO:0008536|Ran GTPase binding;GO:0003723|RNA binding;	.	.
Supercontig_1.33	298884	299051	W13837_peak_5005	298468	300468	Downstream2k	-	167	BC1G_06730	.	.	.	.	.	.	.	.	.	.	.	.	.	.	.	.	pfam15279	SOBP	Sine oculis-binding protein. SOBP is associated with syndromic and nonsyndromic intellectual disability. It carries a zinc-finger of the zf-C2H2 type at the N-terminus, and a highly characteristic C-terminal PhPhPhPhPhPh motif. The deduced 873-amino acid protein contains an N-terminal nuclear localisation signal (NLS), followed by 2 FCS-type zinc finger motifs, a proline-rich region (PR1), a puta…	.	.	.	.	.
Supercontig_1.34	154033	154297	W13837_peak_5046	154119	156119	Downstream2k	+	178	BC1G_06414	.	.	.	.	.	.	.	.	.	.	.	.	.	.	.	.	pfam15020	CATSPERD	Cation channel sperm-associated protein subunit delta. The CATSPER (cation channel of sperm) complex is a tetrameric complex consisting of CATSPER1, CATSPER2, CATSPER3 and CATSPER4, it functions as an alkalinisation-activated calcium channel. This complex requires several auxiliary subunits, including CATSPERD. CATSPERD is essential for the cation channel function and may play a role in channel a…	.	.	.	.	.
Supercontig_1.34	202818	203044	W13837_peak_5069	202031	204031	Downstream2k	+	226	BC1G_06423	.	.	.	.	.	.	.	.	.	.	.	.	.	.	.	.	pfam14650	FAM75	FAM75 family.	.	.	.	.	.
Supercontig_1.34	202818	203044	W13837_peak_5069	201185	203185	Downstream2k	-	226	BC1G_06424	.	.	.	.	.	.	.	.	.	.	.	.	.	.	.	.	pfam01856	HP_OMP	Helicobacter outer membrane protein. This family seems confined to Helicobacter. It is predicted to be an outer membrane protein based on its pattern of alternating hydrophobic amino acids similar to porins.	.	.	.	.	.
Supercontig_1.34	215930	216137	W13837_peak_5078	214849	216849	Downstream2k	-	207	BC1G_06429	gi|516831392|ref|WP_018120981.1|	340	3e-32	MULTISPECIES: GDP-mannose pyrophosphorylase [Corynebacterium]	.	.	.	.	O60064	438	3e-149	Probable mannose-1-phosphate guanyltransferase	SPBC13G1.02	438	9e-150	COG1208	pfam00483	NTP_transferase	Nucleotidyl transferase. This family includes a wide range of enzymes which transfer nucleotides onto phosphosugars.	GO:0009298|GDP-mannose biosynthetic process;	GO:0005829|cytosol;GO:0005634|nucleus;	GO:0005525|GTP binding;GO:0004475|mannose-1-phosphate guanylyltransferase activity;	K00966	GMPP; mannose-1-phosphate guanylyltransferase [EC:2.7.7.13]
Supercontig_1.35	22151	22324	W13837_peak_5118	21562	23562	Downstream2k	+	173	BC1G_06747	gi|759937523|ref|WP_043622663.1|	183	2e-12	multidrug MFS transporter [Nonomuraea candida]	.	.	.	.	.	.	.	.	.	.	.	.	pfam07690	MFS_1	Major Facilitator Superfamily.	.	.	.	.	.
Supercontig_1.36	41192	41448	W13837_peak_5185	40372	42372	Downstream2k	-	256	BC1G_07084	.	.	.	.	.	.	.	.	Q6XXM7	65.5	9e-12	Calcipressin-1	.	.	.	.	pfam04847	Calcipressin	Calcipressin. Calcipressin is also known as calcineurin-binding protein, since it inhibits calcineurin-mediated transcriptional modulation by binding to calcineurin's catalytic domain.	GO:0033173|calcineurin-NFAT signaling cascade;	GO:0005622|intracellular;	GO:0000166|nucleotide binding;	K17901	RCAN1, MCIP1; calcipressin-1
Supercontig_1.36	251887	252085	W13837_peak_5224	250320	252320	Downstream2k	-	198	BC1G_07169	gi|358635135|dbj|BAL22432.1|	164	2e-08	hypothetical protein AZKH_0085 [Azoarcus sp. KH32C]	.	.	.	.	Q9P4X3	499	6e-170	Probable U3 small nucleolar RNA-associated protein 7	.	.	.	.	pfam08149	BING4CT	BING4CT (NUC141) domain. This C terminal domain is found in the BING4 family of nucleolar WD40 repeat proteins.	GO:0000462|maturation of SSU-rRNA from tricistronic rRNA transcript (SSU-rRNA, 5.8S rRNA, LSU-rRNA);	GO:0030686|90S preribosome;GO:0005730|nucleolus;GO:0032040|small-subunit processome;	.	K14768	UTP7, WDR46; U3 small nucleolar RNA-associated protein 7
Supercontig_1.36	256879	257101	W13837_peak_5225	256834	258834	Downstream2k	+	222	BC1G_07170	gi|208965650|dbj|BAG72839.1|	815	5e-92	TSR1, 20S rRNA accumulation, homolog [synthetic construct]	.	.	.	.	O13956	550	0	Ribosome biogenesis protein tsr1	SPAC23H4.15	550	0	COG5177	pfam04950	DUF663	Protein of unknown function (DUF663). This family contains several uncharacterized eukaryotic proteins.	GO:0000479|endonucleolytic cleavage of tricistronic rRNA transcript (SSU-rRNA, 5.8S rRNA, LSU-rRNA);GO:0000462|maturation of SSU-rRNA from tricistronic rRNA transcript (SSU-rRNA, 5.8S rRNA, LSU-rRNA);	GO:0005737|cytoplasm;GO:0005730|nucleolus;GO:0005634|nucleus;GO:0030688|preribosome, small subunit precursor;	GO:0005525|GTP binding;GO:0003924|GTPase activity;GO:0034511|U3 snoRNA binding;	K14799	TSR1; pre-rRNA-processing protein TSR1
Supercontig_1.36	260715	260939	W13837_peak_5226	259239	261239	Downstream2k	+	224	BC1G_07172	.	.	.	.	.	.	.	.	P41819	63.9	1e-11	Dimethyladenosine transferase	YPL266w	63.9	4e-12	COG0030	pfam09444	MRC1	MRC1-like domain. This putative domain is found to be the most conserved region in mediator of replication checkpoint protein 1.	GO:0000462|maturation of SSU-rRNA from tricistronic rRNA transcript (SSU-rRNA, 5.8S rRNA, LSU-rRNA);GO:0000154|rRNA modification;	GO:0005759|mitochondrial matrix;GO:0005730|nucleolus;GO:0030688|preribosome, small subunit precursor;	GO:0052909|18S rRNA (adenine(1779)-N(6)/adenine(1780)-N(6))-dimethyltransferase activity;GO:0003723|RNA binding;GO:0000179|rRNA (adenine-N6,N6-)-dimethyltransferase activity;	K14191	DIM1; 18S rRNA (adenine1779-N6/adenine1780-N6)-dimethyltransferase [EC:2.1.1.183]
Supercontig_1.36	260715	260939	W13837_peak_5226	259319	261319	Downstream2k	-	224	BC1G_07174	.	.	.	.	.	.	.	.	.	.	.	.	.	.	.	.	pfam03190	Thioredox_DsbH	Protein of unknown function, DUF255.	.	.	.	.	.
Supercontig_1.37	31216	31431	W13837_peak_5245	30586	32586	Downstream2k	+	215	BC1G_06974	gi|752562763|ref|WP_041233992.1|	490	2e-48	hypothetical protein, partial [Cylindrospermum stagnale]	.	.	.	.	Q00808	58.5	3e-07	Vegetative incompatibility protein HET-E-1	.	.	.	.	pfam00400	WD40	WD domain, G-beta repeat.	.	.	GO:0005525|GTP binding;	.	.
Supercontig_1.37	31216	31431	W13837_peak_5245	30480	32480	Downstream2k	-	215	BC1G_06975	.	.	.	.	.	.	.	.	.	.	.	.	.	.	.	.	pfam08302	tRNA_lig_CPD	Fungal tRNA ligase phosphodiesterase domain. This domain is found in fungal tRNA ligases and has cyclic phosphodiesterase activity. tRNA ligases are enzymes required for the splicing of precursor tRNA molecules containing introns.	.	.	.	.	.
Supercontig_1.37	126692	126871	W13837_peak_5252	125798	127798	Downstream2k	+	179	BC1G_07005	.	.	.	.	.	.	.	.	.	.	.	.	.	.	.	.	pfam10317	7TM_GPCR_Srd	Serpentine type 7TM GPCR chemoreceptor Srd. Chemoreception is mediated in Caenorhabditis elegans by members of the seven-transmembrane G-protein-coupled receptor class (7TM GPCRs) of proteins which are of the serpentine type. Srd is part of the larger Str superfamily of chemoreceptors. Chemoperception is one of the central senses of soil nematodes like C. elegans which are otherwise 'blind' and '…	.	.	.	.	.
Supercontig_1.37	126692	126871	W13837_peak_5252	124790	126790	Downstream2k	-	98	BC1G_07006	.	.	.	.	.	.	.	.	.	.	.	.	.	.	.	.	pfam05462	Dicty_CAR	Slime mold cyclic AMP receptor. This family consists of cyclic AMP receptor (CAR) proteins from slime molds. CAR proteins are responsible for controlling development in Dictyostelium discoideum.	.	.	.	.	.
Supercontig_1.37	214262	214457	W13837_peak_5271	213866	215866	Downstream2k	+	195	BC1G_07035	.	.	.	.	.	.	.	.	.	.	.	.	.	.	.	.	pfam01204	Trehalase	Trehalase. Trehalase (EC:3.2.1.28) is known to recycle trehalose to glucose. Trehalose is a physiological hallmark of heat-shock response in yeast and protects of proteins and membranes against a variety of stresses. This family is found in conjunction with pfam07492 in fungi.	.	.	.	.	.
Supercontig_1.37	221501	221667	W13837_peak_5275	219743	221743	Downstream2k	+	166	BC1G_07038	.	.	.	.	.	.	.	.	.	.	.	.	.	.	.	.	pfam09621	LcrR	Type III secretion system regulator (LcrR). This family of proteins are encoded within type III secretion operons and have been characterized in Yersinia as a regulator of the Low-Calcium Response (LCR).	.	.	.	.	.
Supercontig_1.38	192774	192964	W13837_peak_5334	191947	193947	Downstream2k	+	190	BC1G_06918	.	.	.	.	.	.	.	.	Q8W4D8	145	8e-40	FHA domain-containing protein DDL	.	.	.	.	pfam00498	FHA	FHA domain. The FHA (Forkhead-associated) domain is a phosphopeptide binding motif.	GO:0008283|cell proliferation;GO:0035196|production of miRNAs involved in gene silencing by miRNA;GO:0048638|regulation of developmental growth;	GO:0009507|chloroplast;GO:0005829|cytosol;GO:0005634|nucleus;	GO:0003723|RNA binding;	K13108	SNIP1; smad nuclear-interacting protein 1
Supercontig_1.39	67396	67639	W13837_peak_5379	66384	68384	Downstream2k	+	243	BC1G_07316	.	.	.	.	.	.	.	.	.	.	.	.	.	.	.	.	pfam11781	RRN7	RNA polymerase I-specific transcription initiation factor Rrn7. Rrn7 is a transcription binding factor that associates strongly with both Rrn6 and Rrn11 to form a complex which itself binds the TATA-binding protein and is required for transcription by the core domain of the RNA PolI promoter.	.	.	.	.	.
Supercontig_1.39	67396	67639	W13837_peak_5379	67239	69239	Downstream2k	-	243	BC1G_07318	.	.	.	.	.	.	.	.	.	.	.	.	.	.	.	.	pfam14538	Raptor_N	Raptor N-terminal CASPase like domain. This domain is found at the N-terminus of the Raptor protein. It has been identified to have a CASPase like structure. It conserves the characteristic cys/his dyad of the caspases suggesting it may have a peptidase activity.	.	.	.	.	.
Supercontig_1.39	138382	138623	W13837_peak_5398	136676	138676	Downstream2k	+	241	BC1G_07341	.	.	.	.	.	.	.	.	.	.	.	.	.	.	.	.	pfam01500	Keratin_B2	Keratin, high sulfur B2 protein. High sulfur proteins are cysteine-rich proteins synthesized during the differentiation of hair matrix cells, and form hair fibres in association with hair keratin intermediate filaments. This family has been divided up into four regions, with the second region containing 8 copies of a short repeat. This family is also known as B2 or KAP1.	.	.	.	.	.
Supercontig_1.39	181360	181669	W13837_peak_5412	180713	182713	Downstream2k	+	309	BC1G_07357	gi|517109939|ref|WP_018298757.1|	150	8e-08	hypothetical protein [Fangia hongkongensis]	.	.	.	.	Q9Y7M3	70.1	7e-13	FYVE-type zinc finger-containing protein C9B6.03	.	.	.	.	pfam01363	FYVE	FYVE zinc finger. The FYVE zinc finger is named after four proteins that it has been found in: Fab1, YOTB/ZK632.12, Vac1, and EEA1. The FYVE finger has been shown to bind two Zn++ ions. The FYVE finger has eight potential zinc coordinating cysteine positions. Many members of this family also include two histidines in a motif R+HHC+XCG, where + represents a charged residue and X any residue. We ha…	GO:0006897|endocytosis;GO:0034058|endosomal vesicle fusion;GO:0006895|Golgi to endosome transport;GO:0006896|Golgi to vacuole transport;GO:0000011|vacuole inheritance;	GO:0010009|cytoplasmic side of endosome membrane;GO:0005829|cytosol;GO:0000324|fungal-type vacuole;	GO:0046872|metal ion binding;GO:0017137|Rab GTPase binding;	.	.
Supercontig_1.39	181360	181669	W13837_peak_5412	181486	183486	Downstream2k	-	183	BC1G_07359	gi|61368184|gb|AAX43123.1|	383	8e-42	ADP-ribosylation factor related protein 1 [synthetic construct]	.	.	.	.	Q02804	190	1e-58	ADP-ribosylation factor-like protein 3	.	.	.	.	pfam00025	Arf	ADP-ribosylation factor family. Pfam combines a number of different Prosite families together	GO:0043001|Golgi to plasma membrane protein transport;GO:0006886|intracellular protein transport;GO:0033365|protein localization to organelle;GO:0000042|protein targeting to Golgi;GO:0034976|response to endoplasmic reticulum stress;GO:0007264|small GTPase mediated signal transduction;	GO:0005829|cytosol;GO:0005794|Golgi apparatus;GO:0042175|nuclear outer membrane-endoplasmic reticulum membrane network;	GO:0005525|GTP binding;GO:0003924|GTPase activity;	K07952	ARFRP1; ADP-ribosylation factor related protein 1
Supercontig_1.4	14041	14227	W13837_peak_5449	12967	14967	Downstream2k	+	186	BC1G_01339	.	.	.	.	.	.	.	.	.	.	.	.	.	.	.	.	pfam14655	RAB3GAP2_N	Rab3 GTPase-activating protein regulatory subunit N-terminus. This family includes the N-terminus of the Rab3 GTPase-activating protein non-catalytic subunit. Rab3 GTPase-activating protein is a GTPase activating protein with specificity for Rab3 subfamily.	.	.	.	.	.
Supercontig_1.4	14041	14227	W13837_peak_5449	14106	16106	Downstream2k	+	121	BC1G_01340	.	.	.	.	.	.	.	.	.	.	.	.	.	.	.	.	pfam06395	CDC24	CDC24 Calponin. Is a calponin homology domain.	.	.	.	.	.
Supercontig_1.4	14041	14227	W13837_peak_5449	12725	14725	Downstream2k	-	186	BC1G_01341	.	.	.	.	.	.	.	.	.	.	.	.	.	.	.	.	pfam11893	DUF3413	Domain of unknown function (DUF3413). This presumed domain is functionally uncharacterized. This domain is found in bacteria. This domain is about 250 amino acids in length. This domain is found associated with pfam00884.	.	.	.	.	.
Supercontig_1.4	44490	44671	W13837_peak_5458	43428	45428	Downstream2k	+	181	BC1G_01353	.	.	.	.	.	.	.	.	.	.	.	.	.	.	.	.	pfam12216	m04gp34like	Immune evasion protein. This protein is found in archaea and viruses. Proteins in this family are typically between 265 to 342 amino acids in length. The proteins in this family are or are related to the m04 encoded protein gp34 of pathogenic microorganisms such as murine cytomegalovirus. m06 and m152 genes are expressed earlier in the intracellular replication phases of these microorganism' life…	.	.	.	.	.
Supercontig_1.4	131265	131509	W13837_peak_5475	130380	132380	Downstream2k	+	244	BC1G_01387	gi|126217926|gb|ABN81432.1|	126	2e-07	conserved hypothetical protein [Burkholderia pseudomallei 668]	.	.	.	.	.	.	.	.	.	.	.	.	pfam13688	Reprolysin_5	Metallo-peptidase family M12.	.	.	.	.	.
Supercontig_1.4	213887	214093	W13837_peak_5492	213304	215304	Downstream2k	+	206	BC1G_01425	.	.	.	.	.	.	.	.	O95600	54.3	7e-07	Krueppel-like factor 8	.	.	.	.	pfam07223	DUF1421	Protein of unknown function (DUF1421). This family represents a conserved region approximately 350 residues long within a number of plant proteins of unknown function.	GO:0006355|regulation of transcription, DNA-templated;GO:0006351|transcription, DNA-templated;	GO:0005634|nucleus;	GO:0003677|DNA binding;GO:0046872|metal ion binding;	K09205	KLF8_12; krueppel-like factor 8/12
Supercontig_1.4	298857	299077	W13837_peak_5508	297213	299213	Downstream2k	+	220	BC1G_01461	.	.	.	.	.	.	.	.	.	.	.	.	.	.	.	.	pfam12757	DUF3812	Protein of unknown function (DUF3812). This is a family of fungal proteins whose function is not known.	.	.	.	.	.
Supercontig_1.4	380056	380216	W13837_peak_5519	379633	381633	Downstream2k	-	160	BC1G_01497	gi|836610899|ref|WP_047762575.1|	443	2e-42	hypothetical protein [Kiloniella spongiae]	.	.	.	.	P53326	362	5e-107	Uncharacterized protein YGR266W	.	.	.	.	pfam15229	POM121	POM121 family.	.	GO:0005886|plasma membrane;	.	.	.
Supercontig_1.4	604330	604543	W13837_peak_5567	603171	605171	Downstream2k	-	213	BC1G_01584	.	.	.	.	.	.	.	.	.	.	.	.	.	.	.	.	pfam01696	Adeno_E1B_55K	Adenovirus EB1 55K protein / large t-antigen. This family consists of adenovirus E1B 55K protein or large t-antigen. E1B 55K binds p53 the tumor suppressor protein converting it from a transcriptional activator which responds to damaged DNA in to an unregulated repressor of genes with a p53 binding site. This protects the virus against p53 induced host antiviral responses and prevents apoptosis a…	.	.	.	.	.
Supercontig_1.4	642712	642938	W13837_peak_5572	642423	644423	Downstream2k	+	226	BC1G_01601	.	.	.	.	.	.	.	.	.	.	.	.	.	.	.	.	pfam15564	Imm13	Immunity protein 13. A predicted immunity protein with an alpha+beta fold. Proteins containing this domain are present in heterogeneous polyimmunity loci of polymorphic toxin systems.	.	.	.	.	.
Supercontig_1.4	642712	642938	W13837_peak_5572	642297	644297	Downstream2k	-	226	BC1G_01603	.	.	.	.	.	.	.	.	.	.	.	.	.	.	.	.	pfam12228	DUF3604	Protein of unknown function (DUF3604). This family of proteins is found in bacteria. Proteins in this family are typically between 621 and 693 amino acids in length.	.	.	.	.	.
Supercontig_1.4	731856	732222	W13837_peak_5584	730822	732822	Downstream2k	+	366	BC1G_01637	.	.	.	.	.	.	.	.	.	.	.	.	.	.	.	.	pfam03835	Rad4	Rad4 transglutaminase-like domain.	.	.	.	.	.
Supercontig_1.4	731856	732222	W13837_peak_5584	730149	732149	Downstream2k	-	293	BC1G_01638	.	.	.	.	.	.	.	.	.	.	.	.	.	.	.	.	pfam01485	IBR	IBR domain. The IBR (In Between Ring fingers) domain is often found to occur between pairs of ring fingers (pfam00097). This domain has also been called the C6HC domain and DRIL (for double RING finger linked) domain. Proteins that contain two Ring fingers and an IBR domain (these proteins are also termed RBR family proteins) are thought to exist in all eukaryotic organisms. RBR family members pl…	.	.	.	.	.
Supercontig_1.41	227955	228126	W13837_peak_5704	227297	229297	Downstream2k	-	171	BC1G_07596	.	.	.	.	.	.	.	.	.	.	.	.	.	.	.	.	pfam15242	FAM53	Family of FAM53. The FAM53 protein family refers to a family of proteins, which bind to a transcriptional regulator that modulates cell proliferation. It is known to be highly important in neural tube development. It is found in eukaryotes and is typically between 303 and 413 amino acids in length.	.	.	.	.	.
Supercontig_1.42	62858	63036	W13837_peak_5726	61106	63106	Downstream2k	+	178	BC1G_07413	gi|835178762|ref|WP_047380628.1|	579	8e-70	MULTISPECIES: hypothetical protein [Cetobacterium]	.	.	.	.	Q9P7B4	296	1e-98	NADP-dependent 3-hydroxy acid dehydrogenase	SPAC521.03	296	4e-99	COG4221	pfam00106	adh_short	short chain dehydrogenase. This family contains a wide variety of dehydrogenases.	.	GO:0005829|cytosol;GO:0005634|nucleus;	GO:0016491|oxidoreductase activity;	K16066	ydfG; 3-hydroxy acid dehydrogenase / malonic semialdehyde reductase [EC:1.1.1.381 1.1.1.-]
Supercontig_1.42	62858	63036	W13837_peak_5726	61342	63342	Downstream2k	-	178	BC1G_07415	.	.	.	.	.	.	.	.	.	.	.	.	.	.	.	.	pfam00501	AMP-binding	AMP-binding enzyme.	.	.	.	.	.
Supercontig_1.42	71431	71629	W13837_peak_5730	71445	73445	Downstream2k	+	184	BC1G_07418	gi|654352903|ref|WP_027845888.1|	223	1e-17	choline dehydrogenase [Mastigocoleus testarum]	.	.	.	.	P81156	73.6	9e-14	Glucose oxidase	mll1008	80.5	1e-16	COG2303	pfam00732	GMC_oxred_N	GMC oxidoreductase. This family of proteins bind FAD as a cofactor.	.	GO:0005576|extracellular region;	GO:0050660|flavin adenine dinucleotide binding;GO:0046562|glucose oxidase activity;	.	.
Supercontig_1.42	110558	110751	W13837_peak_5739	110586	112586	Downstream2k	-	165	BC1G_07435	.	.	.	.	.	.	.	.	.	.	.	.	.	.	.	.	pfam04817	Umbravirus_LDM	Umbravirus long distance movement (LDM) family. The long distance movement protein of Umbraviruses mediates the movement of viral RNA through the phloem of infected plants.	.	.	.	.	.
Supercontig_1.42	270755	270974	W13837_peak_5777	269685	271685	Downstream2k	+	219	BC1G_07491	gi|754492036|ref|WP_041908931.1|	168	3e-09	hypothetical protein [Candidatus Iainarchaeum andersonii]	.	.	.	.	P24521	201	2e-56	Phosphomevalonate kinase	YMR220w	201	6e-57	COG3890	pfam00288	GHMP_kinases_N	GHMP kinases N terminal domain. This family includes homoserine kinases, galactokinases and mevalonate kinases.	GO:0006696|ergosterol biosynthetic process;GO:0010142|farnesyl diphosphate biosynthetic process, mevalonate pathway;GO:0019287|isopentenyl diphosphate biosynthetic process, mevalonate pathway;GO:0031388|organic acid phosphorylation;	GO:0005737|cytoplasm;	GO:0005524|ATP binding;GO:0004631|phosphomevalonate kinase activity;	K00938	E2.7.4.2, mvaK2; phosphomevalonate kinase [EC:2.7.4.2]
Supercontig_1.42	270755	270974	W13837_peak_5777	270858	272858	Downstream2k	-	116	BC1G_07493	.	.	.	.	.	.	.	.	.	.	.	.	.	.	.	.	pfam06963	FPN1	Ferroportin1 (FPN1). This family represents a conserved region approximately 100 residues long within eukaryotic Ferroportin1 (FPN1), a protein that may play a role in iron export from the cell. This family may represent a number of transmembrane regions in Ferroportin1.	.	.	.	.	.
Supercontig_1.42	272411	272695	W13837_peak_5778	272196	274196	Downstream2k	+	284	BC1G_07492	gi|60832101|gb|AAX36997.1|	317	2e-29	small inducible cytokine subfamily E member 1 [synthetic construct]	.	.	.	.	P46672	172	2e-47	tRNA-aminoacylation cofactor ARC1	YGL105w	172	6e-48	COG0073	pfam01588	tRNA_bind	Putative tRNA binding domain. This domain is found in prokaryotic methionyl-tRNA synthetases, prokaryotic phenylalanyl tRNA synthetases the yeast GU4 nucleic-binding protein (G4p1 or p42, ARC1), human tyrosyl-tRNA synthetase, and endothelial-monocyte activating polypeptide II. G4p1 binds specifically to tRNA form a complex with methionyl-tRNA synthetases. In human tyrosyl-tRNA synthetase this dom…	GO:0051351|positive regulation of ligase activity;GO:0006418|tRNA aminoacylation for protein translation;	GO:0017101|aminoacyl-tRNA synthetase multienzyme complex;GO:0005737|cytoplasm;GO:0010494|cytoplasmic stress granule;GO:0017102|methionyl glutamyl tRNA synthetase complex;	GO:0008047|enzyme activator activity;GO:0080025|phosphatidylinositol-3,5-bisphosphate binding;GO:0032266|phosphatidylinositol-3-phosphate binding;GO:0000049|tRNA binding;	K15437	AIMP1, ARC1; aminoacyl tRNA synthase complex-interacting multifunctional protein 1
Supercontig_1.42	272411	272695	W13837_peak_5778	270858	272858	Downstream2k	-	284	BC1G_07493	.	.	.	.	.	.	.	.	.	.	.	.	.	.	.	.	pfam06963	FPN1	Ferroportin1 (FPN1). This family represents a conserved region approximately 100 residues long within eukaryotic Ferroportin1 (FPN1), a protein that may play a role in iron export from the cell. This family may represent a number of transmembrane regions in Ferroportin1.	.	.	.	.	.
Supercontig_1.43	14510	14840	W13837_peak_5786	14368	16368	Downstream2k	+	330	BC1G_07925	gi|208965460|dbj|BAG72744.1|	501	4e-56	ribosomal protein L4 [synthetic construct]	.	.	.	.	P35679	271	2e-87	60S ribosomal protein L4-A	SPBP8B7.03c	271	6e-88	COG0088	pfam14374	Ribos_L4_asso_C	60S ribosomal protein L4 C-terminal domain. This family is found at the very C-terminal of 60 ribosomal L4 proteins.	GO:0006412|translation;	GO:0022625|cytosolic large ribosomal subunit;	GO:0003735|structural constituent of ribosome;	K02930	RP-L4e, RPL4; large subunit ribosomal protein L4e
Supercontig_1.43	151225	151428	W13837_peak_5820	149580	151580	Downstream2k	+	203	BC1G_07978	gi|422933562|ref|YP_007003686.1|	475	7e-55	thymidylate kinase [Cyprinid herpesvirus 1]	.	.	.	.	P36590	183	1e-55	Thymidylate kinase	SPCC70.07c	183	4e-56	COG0125	pfam02223	Thymidylate_kin	Thymidylate kinase.	GO:0006233|dTDP biosynthetic process;GO:0006235|dTTP biosynthetic process;GO:0006227|dUDP biosynthetic process;	GO:0005829|cytosol;GO:0005634|nucleus;	GO:0005524|ATP binding;GO:0004798|thymidylate kinase activity;GO:0009041|uridylate kinase activity;	K00943	tmk, DTYMK; dTMP kinase [EC:2.7.4.9]
Supercontig_1.43	188895	189133	W13837_peak_5827	187365	189365	Downstream2k	-	238	BC1G_07999	.	.	.	.	.	.	.	.	.	.	.	.	.	.	.	.	pfam15179	Myc_target_1	Myc target protein 1. This family of proteins is regulated by the c-Myc oncoprotein. It regulates the expression of several other c-Myc target genes.	.	.	.	.	.
Supercontig_1.44	173566	173799	W13837_peak_5888	173422	175422	Downstream2k	+	233	BC1G_07781	.	.	.	.	.	.	.	.	.	.	.	.	.	.	.	.	pfam01560	HCV_NS1	Hepatitis C virus non-structural protein E2/NS1. The hypervariable region of the E2/NS1 region of hepatitis C virus varies greatly between viral isolates. E2 is thought to encode a structurally unconstrained envelope protein.	.	.	.	.	.
Supercontig_1.45	71073	71301	W13837_peak_5926	70479	72479	Downstream2k	+	228	BC1G_08266	gi|738488582|ref|WP_036438654.1|	227	1e-17	ATPase [Mycobacterium sp. URHB0044]	.	.	.	.	Q8H1F9	140	2e-35	Pachytene checkpoint protein 2 homolog	YBR186w	102	9e-23	COG0464	pfam00004	AAA	ATPase family associated with various cellular activities (AAA). AAA family proteins often perform chaperone-like functions that assist in the assembly, operation, or disassembly of protein complexes.	GO:0051321|meiotic cell cycle;	.	GO:0005524|ATP binding;	.	.
Supercontig_1.45	72746	73011	W13837_peak_5928	72476	74476	Downstream2k	+	265	BC1G_08267	.	.	.	.	.	.	.	.	.	.	.	.	.	.	.	.	pfam14260	zf-C4pol	C4-type zinc-finger of DNA polymerase delta. In fission yeast this zinc-finger domain appears is the region of Pol3 that binds directly to the B-subunit, Cdc1. Pol delta is a hetero-tetrameric enzyme comprising four evolutionarily well-conserved proteins: the catalytic subunit Pol3 and three smaller subunits Cdc1, Cdc27 and Cdm1.	.	.	.	.	.
Supercontig_1.45	72746	73011	W13837_peak_5928	72292	74292	Downstream2k	-	265	BC1G_08268	.	.	.	.	.	.	.	.	.	.	.	.	.	.	.	.	pfam02690	Na_Pi_cotrans	Na+/Pi-cotransporter. This is a family of mainly mammalian type II renal Na+/Pi-cotransporters with other related sequences from lower eukaryotes and bacteria some of which are also Na+/Pi-cotransporters. In the kidney the type II renal Na+/Pi-cotransporters protein allows re-absorption of filtered Pi in the proximal tubule.	.	.	.	.	.
Supercontig_1.45	246539	246712	W13837_peak_5970	246429	248429	Downstream2k	+	173	BC1G_08345	gi|61363487|gb|AAX42399.1|	676	5e-87	ribosomal protein L11 [synthetic construct]	.	.	.	.	Q7RVN0	315	8e-109	60S ribosomal protein L11	YPR102c	283	1e-96	COG0094	pfam00673	Ribosomal_L5_C	ribosomal L5P family C-terminus. This region is found associated with pfam00281.	GO:0000027|ribosomal large subunit assembly;GO:0006412|translation;	GO:0022625|cytosolic large ribosomal subunit;	GO:0019843|rRNA binding;GO:0003735|structural constituent of ribosome;	K02868	RP-L11e, RPL11; large subunit ribosomal protein L11e
Supercontig_1.46	20375	20599	W13837_peak_5983	20103	22103	Downstream2k	+	224	BC1G_07820	gi|849054067|ref|WP_047984440.1|	581	9e-64	alpha-amlyase [Ornithinibacillus californiensis]	.	.	.	.	Q02906	465	8e-157	Alpha-amylase B	SPAC23D3.14c	332	7e-105	COG0366	pfam00128	Alpha-amylase	Alpha amylase, catalytic domain. Alpha amylase is classified as family 13 of the glycosyl hydrolases. The structure is an 8 stranded alpha/beta barrel containing the active site, interrupted by a ~70 a.a. calcium-binding domain protruding between beta strand 3 and alpha helix 3, and a carboxyl-terminal Greek key beta-barrel domain.	GO:0016052|carbohydrate catabolic process;	.	GO:0004556|alpha-amylase activity;GO:0005509|calcium ion binding;	.	.
Supercontig_1.46	171226	171433	W13837_peak_6011	170677	172677	Downstream2k	+	207	BC1G_07877	.	.	.	.	.	.	.	.	.	.	.	.	.	.	.	.	pfam10237	N6-adenineMlase	Probable N6-adenine methyltransferase. This is a protein of approximately 200 residues which is conserved from plants to humans. It contains a highly conserved QFW motif close to the N-terminus and a DPPF motif in the centre. The DPPF motif is characteristic of N-6 adenine-specific DNA methylases, and this family is found in eukaryotes.	.	.	.	.	.
Supercontig_1.46	171226	171433	W13837_peak_6011	169818	171818	Downstream2k	-	207	BC1G_07878	.	.	.	.	.	.	.	.	.	.	.	.	.	.	.	.	pfam09404	DUF2003	Eukaryotic protein of unknown function (DUF2003). This is a family of proteins of unknown function which adopt an alpha helical and beta sheet structure.	.	.	.	.	.
Supercontig_1.47	154994	155255	W13837_peak_6072	153668	155668	Downstream2k	-	261	BC1G_08193	.	.	.	.	.	.	.	.	.	.	.	.	.	.	.	.	pfam13136	DUF3984	Protein of unknown function (DUF3984). This family of proteins is functionally uncharacterized. This family of proteins is found in eukaryotes. Proteins in this family are typically between 393 and 442 amino acids in length.	.	.	.	.	.
Supercontig_1.47	218391	218580	W13837_peak_6092	217458	219458	Downstream2k	+	189	BC1G_08218	.	.	.	.	.	.	.	.	.	.	.	.	.	.	.	.	pfam04082	Fungal_trans	Fungal specific transcription factor domain.	.	.	.	.	.
Supercontig_1.47	218391	218580	W13837_peak_6092	217925	219925	Downstream2k	-	189	BC1G_08220	.	.	.	.	.	.	.	.	.	.	.	.	.	.	.	.	pfam05310	Tenui_NS3	Tenuivirus movement protein. This family of ssRNA negative-strand crop plant tenuivirus proteins appears to combine PV2, NS2, NS3, and PV3 proteins. Plant viruses encode specific proteins known as movement proteins (MPs) to control their spread through plasmodesmata (PD) in walls between cells as well as from leaf to leaf via vascular-dependent transport. During this movement process, the virally…	.	.	.	.	.
Supercontig_1.48	32577	32790	W13837_peak_6103	31382	33382	Downstream2k	+	213	BC1G_07618	.	.	.	.	.	.	.	.	.	.	.	.	.	.	.	.	pfam15395	DUF4617	Domain of unknown function (DUF4617). This family of proteins is found in eukaryotes. Proteins in this family are typically between 702 and 1745 amino acids in length.	.	.	.	.	.
Supercontig_1.48	32577	32790	W13837_peak_6103	31003	33003	Downstream2k	-	213	BC1G_07620	gi|815716808|ref|WP_046448631.1|	855	1e-102	gamma-glutamyltransferase [Hafnia alvei]	.	.	.	.	Q9US04	327	2e-101	Gamma-glutamyltranspeptidase 1	SPAC664.09	327	7e-102	COG0405	pfam01019	G_glu_transpept	Gamma-glutamyltranspeptidase.	GO:0006749|glutathione metabolic process;	GO:0005783|endoplasmic reticulum;GO:0005789|endoplasmic reticulum membrane;GO:0016021|integral component of membrane;	GO:0003840|gamma-glutamyltransferase activity;GO:0036374|glutathione hydrolase activity;	K18592	GGT1_5; gamma-glutamyltranspeptidase / glutathione hydrolase / leukotriene-C4 hydrolase [EC:2.3.2.2 3.4.19.13 3.4.19.14]
Supercontig_1.49	15151	15526	W13837_peak_6169	14211	16211	Downstream2k	+	375	BC1G_08459	.	.	.	.	.	.	.	.	.	.	.	.	.	.	.	.	pfam07223	DUF1421	Protein of unknown function (DUF1421). This family represents a conserved region approximately 350 residues long within a number of plant proteins of unknown function.	.	.	.	.	.
Supercontig_1.49	46274	46580	W13837_peak_6186	45124	47124	Downstream2k	+	306	BC1G_08471	.	.	.	.	.	.	.	.	.	.	.	.	.	.	.	.	pfam12295	Symplekin_C	Symplekin tight junction protein C terminal. This domain family is found in eukaryotes, and is approximately 180 amino acids in length. There is a single completely conserved residue P that may be functionally important. Symplekn has been localized, by light and electron microscopy, to the plaque associated with the cytoplasmic face of the tight junction-containing zone (zonula occludens) of pola…	.	.	.	.	.
Supercontig_1.49	46274	46580	W13837_peak_6186	46418	48418	Downstream2k	-	162	BC1G_08473	.	.	.	.	.	.	.	.	.	.	.	.	.	.	.	.	pfam01576	Myosin_tail_1	Myosin tail. The myosin molecule is a multi-subunit complex made up of two heavy chains and four light chains it is a fundamental contractile protein found in all eukaryote cell types. This family consists of the coiled-coil myosin heavy chain tail region. The coiled-coil is composed of the tail from two molecules of myosin. These can then assemble into the macromolecular thick filament. The coil…	.	.	.	.	.
Supercontig_1.49	113062	113277	W13837_peak_6206	112365	114365	Downstream2k	+	215	BC1G_08500	gi|740756438|ref|WP_038541722.1|	246	5e-19	hypothetical protein, partial [endosymbiont of Acanthamoeba sp. UWC8]	.	.	.	.	Q01317	1370	0	Ankyrin repeat protein nuc-2	.	.	.	.	pfam03105	SPX	SPX domain. We have named this region the SPX domain after (SYG1, Pho81 and XPR1). This 180 residue length domain is found at the amino terminus of a variety of proteins. In the yeast protein SYG1, the N-terminus directly binds to the G- protein beta subunit and inhibits transduction of the mating pheromone signal. This finding suggests that all the members of this family are involved in G-protei…	GO:0006629|lipid metabolic process;GO:0006796|phosphate-containing compound metabolic process;	GO:0005737|cytoplasm;	GO:0004190|aspartic-type endopeptidase activity;GO:0008081|phosphoric diester hydrolase activity;	K06653	PHO81; CDK inhibitor PHO81
Supercontig_1.49	113062	113277	W13837_peak_6206	112949	114949	Downstream2k	-	215	BC1G_08501	.	.	.	.	.	.	.	.	.	.	.	.	.	.	.	.	pfam13361	UvrD_C	UvrD-like helicase C-terminal domain. This domain is found at the C-terminus of a wide variety of helicase enzymes. This domain has a AAA-like structural fold.	.	.	.	.	.
Supercontig_1.49	159558	159886	W13837_peak_6220	158551	160551	Downstream2k	-	328	BC1G_08521	.	.	.	.	.	.	.	.	Q9D1C9	53.9	6e-07	Ribosomal RNA-processing protein 7 homolog A	.	.	.	.	pfam12923	RRP7	Ribosomal RNA-processing protein 7 (RRP7). RRP7 is an essential protein in yeast that is involved in pre-rRNA processing and ribosome assembly. It is speculated to be required for correct assembly of rpS27 into the pre-ribosomal particle.	GO:0001825|blastocyst formation;GO:0000028|ribosomal small subunit assembly;GO:0006364|rRNA processing;	GO:0032545|CURI complex;GO:0005737|cytoplasm;GO:0034456|UTP-C complex;	GO:0000166|nucleotide binding;GO:0044822|poly(A) RNA binding;	K14545	RRP7; ribosomal RNA-processing protein 7
Supercontig_1.49	200640	200985	W13837_peak_6226	200408	202408	Downstream2k	+	345	BC1G_08542	gi|754467433|ref|WP_041884840.1|	293	9e-27	amidohydrolase [Candidatus Poribacteria sp. WGA-4C]	.	.	.	.	A3LZU8	205	5e-61	L-rhamnono-gamma-lactonase	AGl2610	73.9	4e-14	COG3618	pfam04909	Amidohydro_2	Amidohydrolase. These proteins are amidohydrolases that are related to pfam01979.	GO:0019301|rhamnose catabolic process;	.	GO:0016787|hydrolase activity;GO:0050033|L-rhamnono-1,4-lactonase activity;GO:0046872|metal ion binding;	K18338	LRA2; L-rhamnono-1,4-lactonase [EC:3.1.1.65]
Supercontig_1.5	142728	142908	W13837_peak_6287	141073	143073	Downstream2k	-	180	BC1G_01723	.	.	.	.	.	.	.	.	.	.	.	.	.	.	.	.	pfam01699	Na_Ca_ex	Sodium/calcium exchanger protein. This is a family of sodium/calcium exchanger integral membrane proteins. This family covers the integral membrane regions of the proteins. Sodium/calcium exchangers regulate intracellular Ca2+ concentrations in many cells; cardiac myocytes, epithelial cells, neurons retinal rod photoreceptors and smooth muscle cells. Ca2+ is moved into or out of the cytosol depen…	.	.	.	.	.
Supercontig_1.5	142728	142908	W13837_peak_6287	142580	144580	Downstream2k	-	180	BC1G_01724	gi|736727208|ref|WP_034731556.1|	543	2e-64	uracil-DNA glycosylase [Idiomarina sp. MCCC 1A10513]	.	.	.	.	O74834	282	9e-92	Uracil-DNA glycosylase	SPCC1183.06	282	3e-92	COG0692	pfam03167	UDG	Uracil DNA glycosylase superfamily.	GO:0097510|base-excision repair, AP site formation via deaminated base removal;GO:0006281|DNA repair;	GO:0005739|mitochondrion;GO:0005634|nucleus;	GO:0004844|uracil DNA N-glycosylase activity;	K03648	UNG, UDG; uracil-DNA glycosylase [EC:3.2.2.27]
Supercontig_1.5	291960	292133	W13837_peak_6317	290759	292759	Downstream2k	-	173	BC1G_01773	gi|61372160|gb|AAX43793.1|	204	8e-19	ribosomal protein L38 [synthetic construct]	.	.	.	.	Q9C2B9	115	5e-33	60S ribosomal protein L38	.	.	.	.	pfam01781	Ribosomal_L38e	Ribosomal L38e protein family.	GO:0022618|ribonucleoprotein complex assembly;GO:0006412|translation;	GO:0022625|cytosolic large ribosomal subunit;	GO:0003723|RNA binding;GO:0003735|structural constituent of ribosome;	K02923	RP-L38e, RPL38; large subunit ribosomal protein L38e
Supercontig_1.5	380785	380981	W13837_peak_6329	379276	381276	Downstream2k	-	196	BC1G_01815	.	.	.	.	.	.	.	.	.	.	.	.	.	.	.	.	pfam00609	DAGK_acc	Diacylglycerol kinase accessory domain. Diacylglycerol (DAG) is a second messenger that acts as a protein kinase C activator. This domain is assumed to be an accessory domain: its function is unknown.	.	.	.	.	.
Supercontig_1.5	470631	470893	W13837_peak_6347	469476	471476	Downstream2k	+	262	BC1G_01855	.	.	.	.	.	.	.	.	.	.	.	.	.	.	.	.	pfam04706	Dickkopf_N	Dickkopf N-terminal cysteine-rich region. Dickkopf proteins are a class of Wnt antagonists. They possess two conserved cysteine-rich regions. This family represents the N-terminal one. The C-terminal region has been found to share significant sequence similarity to the colipase fold, pfam01114, pfam02740.	.	.	.	.	.
Supercontig_1.5	520631	520826	W13837_peak_6365	519986	521986	Downstream2k	-	195	BC1G_01882	.	.	.	.	.	.	.	.	.	.	.	.	.	.	.	.	pfam11232	Med25	Mediator complex subunit 25 PTOV activation and synapsin 2. Mediator is a large complex of up to 33 proteins that is conserved from plants to fungi to humans - the number and representation of individual subunits varying with species. It is arranged into four different sections, a core, a head, a tail and a kinase-active part, and the number of subunits within each of these is what varies with sp…	.	.	.	.	.
Supercontig_1.5	520631	520826	W13837_peak_6365	520426	522426	Downstream2k	-	195	BC1G_01883	.	.	.	.	.	.	.	.	.	.	.	.	.	.	.	.	pfam04762	IKI3	IKI3 family. Members of this family are components of the elongator multi-subunit component of a novel RNA polymerase II holoenzyme for transcriptional elongation. This region contains WD40 like repeats.	.	.	.	.	.
Supercontig_1.5	533713	533952	W13837_peak_6367	532466	534466	Downstream2k	+	239	BC1G_01887	.	.	.	.	.	.	.	.	.	.	.	.	.	.	.	.	.	.	.	.	.	.	.	.
Supercontig_1.5	536801	537160	W13837_peak_6368	536118	538118	Downstream2k	+	359	BC1G_01888	.	.	.	.	.	.	.	.	.	.	.	.	.	.	.	.	pfam07687	M20_dimer	Peptidase dimerization domain. This domain consists of 4 beta strands and two alpha helices which make up the dimerization surface of members of the M20 family of peptidases. This family includes a range of zinc metallopeptidases belonging to several families in the peptidase classification. Family M20 are Glutamate carboxypeptidases. Peptidase family M25 contains X-His dipeptidases.	.	.	.	.	.
Supercontig_1.5	621090	621440	W13837_peak_6387	619452	621452	Downstream2k	-	350	BC1G_01924	.	.	.	.	.	.	.	.	.	.	.	.	.	.	.	.	pfam15482	CCER1	Coiled-coil domain-containing glutamate-rich protein family 1. This is a family of coiled-coil family proteins found in eukaryotes. Proteins in this family are typically between 160 and 397 amino acids in length.	.	.	.	.	.
Supercontig_1.5	621090	621440	W13837_peak_6387	620913	622913	Downstream2k	+	350	BC1G_01923	.	.	.	.	.	.	.	.	P87160	181	1e-49	Rhamnogalacturonase A	.	.	.	.	pfam00295	Glyco_hydro_28	Glycosyl hydrolases family 28. Glycosyl hydrolase family 28 includes polygalacturonase EC:3.2.1.15 as well as rhamnogalacturonase A(RGase A), EC:3.2.1.-. These enzymes is important in cell wall metabolizm.	GO:0071555|cell wall organization;GO:0045490|pectin catabolic process;	GO:0005576|extracellular region;	GO:0004650|polygalacturonase activity;GO:0046576|rhamnogalacturonan alpha-L-rhamnopyranosyl-(1->4)-alpha-D-galactopyranosyluronide lyase activity;	.	.
Supercontig_1.5	621090	621440	W13837_peak_6387	621239	623239	Downstream2k	-	201	BC1G_01926	gi|522188391|ref|WP_020696939.1|	372	3e-37	taurine dioxygenase [Reyranella massiliensis]	.	.	.	.	B5BP48	189	1e-53	Putative alpha-ketoglutarate-dependent sulfonate dioxygenase	YLL057c	181	4e-51	COG2175	pfam02668	TauD	Taurine catabolism dioxygenase TauD, TfdA family. This family consists of taurine catabolism dioxygenases of the TauD, TfdA family. TauD from Escherichia coli is an alpha-ketoglutarate-dependent taurine dioxygenase. This enzyme catalyses the oxygenolytic release of sulfite from taurine. TfdA from Burkholderia sp. is a 2,4-dichlorophenoxyacetic acid/alpha-ketoglutarate dioxygenase. TfdA from Alcal…	GO:0046306|alkanesulfonate catabolic process;	.	GO:0051213|dioxygenase activity;GO:0046872|metal ion binding;	.	.
Supercontig_1.50	35933	36113	W13837_peak_6395	34483	36483	Downstream2k	+	180	BC1G_08886	.	.	.	.	.	.	.	.	A7F1G7	331	1e-111	Mitochondrial distribution and morphology protein 10	.	.	.	.	pfam12519	DUF3722	Protein of unknown function (DUF3722). This family of proteins is found in eukaryotes. Proteins in this family are typically between 415 and 473 amino acids in length.	GO:0051654|establishment of mitochondrion localization;GO:0000002|mitochondrial genome maintenance;GO:0070096|mitochondrial outer membrane translocase complex assembly;GO:1990456|mitochondrion-ER tethering;GO:0015914|phospholipid transport;GO:0045040|protein import into mitochondrial outer membrane;	GO:0032865|ERMES complex;GO:0031307|integral component of mitochondrial outer membrane;GO:0001401|mitochondrial sorting and assembly machinery complex;	.	K17774	MDM10; mitochondrial distribution and morphology protein 10
Supercontig_1.50	49701	49908	W13837_peak_6400	48606	50606	Downstream2k	-	207	BC1G_08892	gi|754480383|ref|WP_041897652.1|	327	1e-30	hypothetical protein [Euryarchaeota archaeon SCGC AAA252-I15]	.	.	.	.	O94565	391	1e-129	O-glycoside alpha-1,2-mannosyltransferase homolog 4	SPBC1773.08c	390	1e-130	COG5020	pfam01793	Glyco_transf_15	Glycolipid 2-alpha-mannosyltransferase. This is a family of alpha-1,2 mannosyl-transferases involved in N-linked and O-linked glycosylation of proteins. Some of the enzymes in this family have been shown to be involved in O- and N-linked glycan modifications in the Golgi.	GO:0000032|cell wall mannoprotein biosynthetic process;GO:0006487|protein N-linked glycosylation;	GO:0005829|cytosol;GO:0005794|Golgi apparatus;GO:0000139|Golgi membrane;GO:0016021|integral component of membrane;GO:0005634|nucleus;	GO:0000026|alpha-1,2-mannosyltransferase activity;	K03854	KTR; mannosyltransferase [EC:2.4.1.-]
Supercontig_1.51	122157	122337	W13837_peak_6477	121578	123578	Downstream2k	+	180	BC1G_08609	.	.	.	.	.	.	.	.	.	.	.	.	.	.	.	.	pfam08297	U3_snoRNA_assoc	U3 snoRNA associated. This family of proteins is associated with U3 snoRNA. U3 snoRNA is required for nucleolar processing of pre-18S ribosomal RNA.	.	.	.	.	.
Supercontig_1.51	251656	251876	W13837_peak_6506	251277	253277	Downstream2k	+	220	BC1G_08668	gi|47524502|gb|AAT34984.1|	161	1e-09	histone H1/green fluorescent protein S65T variant fusion protein [Expression vector pMF280]	.	.	.	.	Q8J0U2	68.2	1e-12	Histone H1	.	.	.	.	pfam00538	Linker_histone	linker histone H1 and H5 family. Linker histone H1 is an essential component of chromatin structure. H1 links nucleosomes into higher order structures Histone H1 is replaced by histone H5 in some cell types.	GO:0006334|nucleosome assembly;	GO:0000786|nucleosome;GO:0005634|nucleus;	GO:0003677|DNA binding;	K11275	H1_5; histone H1/5
Supercontig_1.52	9511	9766	W13837_peak_6512	9587	11587	Downstream2k	+	179	BC1G_08981	gi|901668690|emb|CQB89151.1|	403	1e-41	Uncharacterised protein [Chlamydia trachomatis]	.	.	.	.	O59700	397	6e-130	Uncharacterized transporter C36.03c	.	.	.	.	pfam07690	MFS_1	Major Facilitator Superfamily.	GO:0055085|transmembrane transport;	GO:0005783|endoplasmic reticulum;GO:0016021|integral component of membrane;GO:0005773|vacuole;	.	K08157	TPO1; MFS transporter, DHA1 family, multidrug resistance protein
Supercontig_1.52	9511	9766	W13837_peak_6512	8909	10909	Downstream2k	-	255	BC1G_08982	gi|503576241|ref|WP_013810317.1|	635	6e-70	carbon-nitrogen hydrolase [Desulfotomaculum carboxydivorans]	.	.	.	.	Q10166	320	5e-96	Hydrolase C26A3.11	SPAC26A3.11	320	1e-96	COG0388	pfam00795	CN_hydrolase	Carbon-nitrogen hydrolase. This family contains hydrolases that break carbon-nitrogen bonds. The family includes: Nitrilase EC:3.5.5.1, Aliphatic amidase EC:3.5.1.4, Biotidinase EC:3.5.1.12, Beta-ureidopropionase EC:3.5.1.6. Nitrilase-related proteins generally have a conserved E-K-C catalytic triad, and are multimeric alpha-beta-beta-alpha sandwich proteins.	GO:0006807|nitrogen compound metabolic process;	GO:0005737|cytoplasm;GO:0005739|mitochondrion;	GO:0050152|omega-amidase activity;	.	.
Supercontig_1.52	27933	28173	W13837_peak_6517	26769	28769	Downstream2k	+	240	BC1G_08985	gi|323145547|gb|ADX31871.1|	768	2e-95	G-ialpha65A [synthetic construct]	.	.	.	.	Q05424	499	8e-176	Guanine nucleotide-binding protein alpha-2 subunit	.	.	.	.	pfam00503	G-alpha	G-protein alpha subunit. G proteins couple receptors of extracellular signals to intracellular signaling pathways. The G protein alpha subunit binds guanyl nucleotide and is a weak GTPase. A set of residues that are unique to G-alpha as compared to its ancestor the Arf-like family form a ring of residues centered on the nucleotide binding site. A Ggamma is found fused to an inactive Galpha in the…	GO:0007188|adenylate cyclase-modulating G-protein coupled receptor signaling pathway;	GO:0005834|heterotrimeric G-protein complex;	GO:0031683|G-protein beta/gamma-subunit complex binding;GO:0001664|G-protein coupled receptor binding;GO:0005525|GTP binding;GO:0003924|GTPase activity;GO:0046872|metal ion binding;GO:0004871|signal transducer activity;	K04640	GNA; guanine nucleotide-binding protein subunit alpha, other
Supercontig_1.52	27933	28173	W13837_peak_6517	26541	28541	Downstream2k	-	240	BC1G_08986	gi|655447650|ref|WP_028831321.1|	454	1e-49	hypothetical protein [Proteobacteria bacterium JGI 0000113-E04]	.	.	.	.	Q54W11	213	6e-65	Mitochondrial substrate carrier family protein L	.	.	.	.	pfam00153	Mito_carr	Mitochondrial carrier protein.	GO:0006412|translation;GO:0055085|transmembrane transport;	GO:0016021|integral component of membrane;GO:0005743|mitochondrial inner membrane;	GO:0003735|structural constituent of ribosome;	K15109	SLC25A20_29, CACT, CACL, CRC1; solute carrier family 25 (mitochondrial carnitine/acylcarnitine transporter), member 20/29
Supercontig_1.52	64981	65335	W13837_peak_6528	64001	66001	Downstream2k	+	354	BC1G_09000	gi|739765195|ref|WP_037617613.1|	398	7e-42	pectate lyase [Streptomyces aureus]	.	.	.	.	B0XT32	211	3e-64	Probable pectate lyase A	BH3819	104	6e-25	COG3866	pfam00544	Pec_lyase_C	Pectate lyase. This enzyme forms a right handed beta helix structure. Pectate lyase is an enzyme involved in the maceration and soft rotting of plant tissue.	GO:0071555|cell wall organization;GO:0045490|pectin catabolic process;	GO:0005576|extracellular region;	GO:0046872|metal ion binding;GO:0030570|pectate lyase activity;	.	.
Supercontig_1.52	64981	65335	W13837_peak_6528	64742	66742	Downstream2k	-	354	BC1G_09002	.	.	.	.	.	.	.	.	P78713	102	3e-27	V-type proton ATPase subunit G	.	.	.	.	pfam03179	V-ATPase_G	Vacuolar (H+)-ATPase G subunit. This family represents the eukaryotic vacuolar (H+)-ATPase (V-ATPase) G subunit. V-ATPases generate an acidic environment in several intracellular compartments. Correspondingly, they are found as membrane-attached proteins in several organelles. They are also found in the plasma membranes of some specialized cells. V-ATPases consist of peripheral (V1) and membrane …	GO:0015992|proton transport;	GO:0016471|vacuolar proton-transporting V-type ATPase complex;	GO:0016820|hydrolase activity, acting on acid anhydrides, catalyzing transmembrane movement of substances;	K02152	ATPeV1G, ATP6G; V-type H+-transporting ATPase subunit G
Supercontig_1.52	66497	66663	W13837_peak_6530	64742	66742	Downstream2k	-	166	BC1G_09002	.	.	.	.	.	.	.	.	P78713	102	3e-27	V-type proton ATPase subunit G	.	.	.	.	pfam03179	V-ATPase_G	Vacuolar (H+)-ATPase G subunit. This family represents the eukaryotic vacuolar (H+)-ATPase (V-ATPase) G subunit. V-ATPases generate an acidic environment in several intracellular compartments. Correspondingly, they are found as membrane-attached proteins in several organelles. They are also found in the plasma membranes of some specialized cells. V-ATPases consist of peripheral (V1) and membrane …	GO:0015992|proton transport;	GO:0016471|vacuolar proton-transporting V-type ATPase complex;	GO:0016820|hydrolase activity, acting on acid anhydrides, catalyzing transmembrane movement of substances;	K02152	ATPeV1G, ATP6G; V-type H+-transporting ATPase subunit G
Supercontig_1.52	174696	174856	W13837_peak_6559	174499	176499	Downstream2k	-	160	BC1G_09040	gi|734565698|gb|KHN91376.1|	1517	2e-165	non-ribosomal peptide synthetase [Pectobacterium carotovorum subsp. actinidiae]	.	.	.	.	Q4WVN4	178	7e-43	Nonribosomal peptide synthetase 8	all2643	378	1e-107	COG1020	pfam00501	AMP-binding	AMP-binding enzyme.	GO:0019184|nonribosomal peptide biosynthetic process;GO:0009405|pathogenesis;GO:0019748|secondary metabolic process;GO:0009847|spore germination;	.	GO:0016853|isomerase activity;GO:0016874|ligase activity;GO:0031177|phosphopantetheine binding;	.	.
Supercontig_1.52	215159	215360	W13837_peak_6565	214439	216439	Downstream2k	-	201	BC1G_09047	gi|653549685|ref|WP_027580864.1|	1057	2e-135	hypothetical protein [Bradyrhizobium sp. Ai1a-2]	.	.	.	.	O94562	348	9e-113	Uncharacterized aminotransferase C1771.03c	SPBC1773.03c	348	3e-113	COG0161	pfam00202	Aminotran_3	Aminotransferase class-III.	GO:0006526|arginine biosynthetic process;	GO:0005829|cytosol;GO:0005759|mitochondrial matrix;	GO:0042802|identical protein binding;GO:0003992|N2-acetyl-L-ornithine:2-oxoglutarate 5-aminotransferase activity;GO:0030170|pyridoxal phosphate binding;	.	.
Supercontig_1.53	9847	10070	W13837_peak_6576	8752	10752	Downstream2k	+	223	BC1G_08034	.	.	.	.	.	.	.	.	.	.	.	.	.	.	.	.	pfam09818	ABC_ATPase	Predicted ATPase of the ABC class. Members of this family include various bacterial predicted ABC class ATPases.	.	.	.	.	.
Supercontig_1.53	9847	10070	W13837_peak_6576	9553	11553	Downstream2k	-	223	BC1G_08037	gi|501732456|ref|WP_012628598.1|	304	6e-29	delta(24)-sterol C-methyltransferase [Cyanothece sp. PCC 7425]	.	.	.	.	Q6ZIK0	99.8	9e-23	Probable tocopherol O-methyltransferase, chloroplastic	.	.	.	.	pfam08241	Methyltransf_11	Methyltransferase domain. Members of this family are SAM dependent methyltransferases.	GO:0032259|methylation;GO:0010189|vitamin E biosynthetic process;	GO:0009507|chloroplast;GO:0005737|cytoplasm;	GO:0051741|2-methyl-6-phytyl-1,4-benzoquinone methyltransferase activity;GO:0008757|S-adenosylmethionine-dependent methyltransferase activity;GO:0050342|tocopherol O-methyltransferase activity;	K05928	E2.1.1.95; tocopherol O-methyltransferase [EC:2.1.1.95]
Supercontig_1.53	18046	18217	W13837_peak_6579	16570	18570	Downstream2k	+	171	BC1G_08039	.	.	.	.	.	.	.	.	.	.	.	.	.	.	.	.	pfam06996	DUF1305	Protein of unknown function (DUF1305). This family consists of several hypothetical bacterial proteins of around 300 residues in length. The function of this family is unknown although one member from Salmonella enterica is thought to be involved in virulence.	.	.	.	.	.
Supercontig_1.53	18046	18217	W13837_peak_6579	17789	19789	Downstream2k	-	171	BC1G_08041	gi|497317851|ref|WP_009632064.1|	270	1e-24	nucleoside-diphosphate sugar epimerase [Synechocystis sp. PCC 7509]	.	.	.	.	.	.	.	.	.	.	.	.	pfam05368	NmrA	NmrA-like family. NmrA is a negative transcriptional regulator involved in the post-translational modification of the transcription factor AreA. NmrA is part of a system controlling nitrogen metabolite repression in fungi. This family only contains a few sequences as iteration results in significant matches to other Rossmann fold families.	.	.	.	.	.
Supercontig_1.53	51542	51798	W13837_peak_6588	50997	52997	Downstream2k	+	256	BC1G_08052	.	.	.	.	.	.	.	.	.	.	.	.	.	.	.	.	pfam10361	DUF2434	Protein of unknown function (DUF2434). This is a family of proteins conserved in fungi. The function is not known.	.	.	.	.	.
Supercontig_1.53	232880	233085	W13837_peak_6621	232322	234322	Downstream2k	-	205	BC1G_08118	.	.	.	.	.	.	.	.	.	.	.	.	.	.	.	.	pfam14865	Macin	Macin. The macins are antimicrobial proteins. They form a disulphide-stabilized alpha-beta motif.	.	.	.	.	.
Supercontig_1.53	248212	248559	W13837_peak_6629	247717	249717	Downstream2k	+	347	BC1G_08125	gi|823671574|gb|AKI70998.1|	166	4e-10	UROS, partial [synthetic construct]	.	.	.	.	P87214	124	7e-32	Uroporphyrinogen-III synthase	SPAC31G5.08	124	2e-32	COG1587	pfam02602	HEM4	Uroporphyrinogen-III synthase HemD. This family consists of uroporphyrinogen-III synthase HemD EC:4.2.1.75 also known as Hydroxymethylbilane hydrolyase (cyclizing) from eukaryotes, bacteria and archaea. This enzyme catalyses the reaction: Hydroxymethylbilane <=> uroporphyrinogen-III + H(2)O. Some members of this family are multi-functional proteins possessing other enzyme activities related to po…	GO:0006783|heme biosynthetic process;GO:0006782|protoporphyrinogen IX biosynthetic process;GO:0006780|uroporphyrinogen III biosynthetic process;	GO:0005829|cytosol;GO:0005634|nucleus;	GO:0004852|uroporphyrinogen-III synthase activity;	K01719	hemD, UROS; uroporphyrinogen-III synthase [EC:4.2.1.75]
Supercontig_1.53	262556	262737	W13837_peak_6633	261293	262755	Downstream2k	+	181	BC1G_08130	.	.	.	.	.	.	.	.	.	.	.	.	.	.	.	.	pfam01276	OKR_DC_1	Orn/Lys/Arg decarboxylase, major domain.	.	.	.	.	.
Supercontig_1.54	41264	41466	W13837_peak_6637	39416	41416	Downstream2k	+	152	BC1G_09074	.	.	.	.	.	.	.	.	Q1MTM9	55.5	2e-06	Uncharacterized transcriptional regulatory protein C1327.01c	.	.	.	.	pfam04082	Fungal_trans	Fungal specific transcription factor domain.	GO:0006357|regulation of transcription from RNA polymerase II promoter;GO:0006351|transcription, DNA-templated;	GO:0005737|cytoplasm;GO:0005634|nucleus;	GO:0000978|RNA polymerase II core promoter proximal region sequence-specific DNA binding;GO:0000981|RNA polymerase II transcription factor activity, sequence-specific DNA binding;GO:0043565|sequence-specific DNA binding;GO:0003700|transcription factor activity, sequence-specific DNA binding;GO:0044212|transcription regulatory region DNA binding;GO:0008270|zinc ion binding;	.	.
Supercontig_1.54	41264	41466	W13837_peak_6637	41286	43286	Downstream2k	+	180	BC1G_09075	.	.	.	.	.	.	.	.	.	.	.	.	.	.	.	.	pfam02678	Pirin	Pirin. This family consists of Pirin proteins from both eukaryotes and prokaryotes. The function of Pirin is unknown but the gene coding for this protein is known to be expressed in all tissues in the human body although it is expressed most strongly in the liver and heart. Pirin is known to be a nuclear protein, exclusively localized within the nucleoplasma and predominantly concentrated within …	.	.	.	.	.
Supercontig_1.54	58152	58328	W13837_peak_6644	56764	58764	Downstream2k	-	176	BC1G_09081	.	.	.	.	.	.	.	.	.	.	.	.	.	.	.	.	pfam03536	VRP3	Salmonella virulence-associated 28kDa protein.	.	.	.	.	.
Supercontig_1.54	58152	58328	W13837_peak_6644	58135	60135	Downstream2k	-	176	BC1G_09082	gi|901669440|emb|CQB88758.1|	176	5e-13	Splicing factor (branch point binding protein) [Chlamydia trachomatis]	.	.	.	.	O94572	62.4	1e-10	Uncharacterized transporter C1773.15	.	.	.	.	pfam08347	CTNNB1_binding	N-terminal CTNNB1 binding. This region tends to appear at the N-terminus of proteins also containing DNA-binding HMG (high mobility group) boxes (pfam00505) and appears to bind the armadillo repeat of CTNNB1 (beta-catenin), forming a stable complex. Signaling by Wnt through TCF/LCF is involved in developmental patterning, induction of neural tissues, cell fate decisions and stem cell differentiat…	GO:0006820|anion transport;GO:0055085|transmembrane transport;	GO:0032153|cell division site;GO:0051286|cell tip;GO:0005794|Golgi apparatus;GO:0016021|integral component of membrane;	GO:0022857|transmembrane transporter activity;	K08192	DAL; MFS transporter, ACS family, allantoate permease
Supercontig_1.54	120292	120483	W13837_peak_6665	119410	121410	Downstream2k	+	191	BC1G_09102	.	.	.	.	.	.	.	.	.	.	.	.	.	.	.	.	pfam08573	SAE2	DNA repair protein endonuclease SAE2/CtIP C-terminus. SAE2 is a protein involved in repairing meiotic and mitotic double-strand breaks in DNA. It has been shown to negatively regulate DNA damage checkpoint signalling. SAE2 is homologous to the CtIP proteins in mammals and an homologous protein in plants. Crucial sequence motifs that are highly conserved are the CxxC and the RHR motifs in this C-t…	.	.	.	.	.
Supercontig_1.54	174399	174606	W13837_peak_6669	172696	174696	Downstream2k	-	207	BC1G_09128	.	.	.	.	.	.	.	.	.	.	.	.	.	.	.	.	pfam00260	Protamine_P1	Protamine P1.	.	.	.	.	.
Supercontig_1.55	58201	58369	W13837_peak_6698	57647	59647	Downstream2k	-	168	BC1G_08373	.	.	.	.	.	.	.	.	.	.	.	.	.	.	.	.	pfam13092	CENP-L	Kinetochore complex Sim4 subunit Fta1. CENP-L is one of the components that assembles onto the CENP-A-nucleosome distal (CAD) centromere. The centromere, which is the basic element of chromosome inheritance, is epigenetically determined in mammals. CENP-A, the centromere-specific histone H3 variant, assembles an array of nucleosomes and it is this that seems to be the prime candidate for specifyi…	.	.	.	.	.
Supercontig_1.55	157506	157738	W13837_peak_6727	155737	157737	Downstream2k	+	231	BC1G_08412	.	.	.	.	.	.	.	.	Q5K8R6	164	1e-41	Beta-1,2-xylosyltransferase 1	.	.	.	.	pfam05686	Glyco_transf_90	Glycosyl transferase family 90. This family of glycosyl transferases are specifically (mannosyl) glucuronoxylomannan/galactoxylomannan -beta 1,2-xylosyltransferases, EC:2.4.2.-.	GO:0045227|capsule polysaccharide biosynthetic process;GO:0006688|glycosphingolipid biosynthetic process;GO:0009405|pathogenesis;	GO:0012505|endomembrane system;GO:0016021|integral component of membrane;	GO:0046527|glucosyltransferase activity;GO:0035252|UDP-xylosyltransferase activity;	K11702	CXT1; beta-1,2-xylosyltransferase [EC:2.4.2.-]
Supercontig_1.55	157506	157738	W13837_peak_6727	157255	159255	Downstream2k	-	232	BC1G_08415	gi|6318860|gb|AAF07049.1|AF178582_4	372	2e-35	Cyp1A2 [Expression vector pCS316]	.	.	.	.	O13345	175	9e-47	O-methylsterigmatocystin oxidoreductase	all1361	91.3	9e-19	COG2124	pfam00067	p450	Cytochrome P450. Cytochrome P450s are haem-thiolate proteins involved in the oxidative degradation of various compounds. They are particularly well known for their role in the degradation of environmental toxins and mutagens. They can be divided into 4 classes, according to the method by which electrons from NAD(P)H are delivered to the catalytic site. Sequence conservation is relatively low with…	GO:0045122|aflatoxin biosynthetic process;	.	GO:0020037|heme binding;GO:0005506|iron ion binding;GO:0004497|monooxygenase activity;GO:0016705|oxidoreductase activity, acting on paired donors, with incorporation or reduction of molecular oxygen;	.	.
Supercontig_1.56	44586	44799	W13837_peak_6768	43279	45279	Downstream2k	-	213	BC1G_09645	gi|861967966|gb|KMS52185.1|	531	5e-63	glutathione S-transferase [Sphingobium czechense LL01]	.	.	.	.	P77526	135	1e-36	Disulfide-bond oxidoreductase YfcG	VCA0584	180	2e-54	COG0625	pfam13409	GST_N_2	Glutathione S-transferase, N-terminal domain. This family is closely related to pfam02798.	GO:0006749|glutathione metabolic process;GO:0006979|response to oxidative stress;	GO:0005737|cytoplasm;	GO:0015036|disulfide oxidoreductase activity;GO:0004364|glutathione transferase activity;GO:0004601|peroxidase activity;	K11209	yghU; GST-like protein
Supercontig_1.56	80518	80725	W13837_peak_6780	80242	82242	Downstream2k	+	207	BC1G_09659	.	.	.	.	.	.	.	.	.	.	.	.	.	.	.	.	pfam15346	ARGLU	Arginine and glutamate-rich 1. ARGLU, arginine and glutamate-rich 1 protein family, is required for the oestrogen-dependent expression of ESR1 target genes. It functions in cooperation with MED1. The family of proteins is found in eukaryotes.	.	.	.	.	.
Supercontig_1.56	126555	126753	W13837_peak_6793	126235	128235	Downstream2k	+	198	BC1G_09676	gi|649098653|gb|AIC48333.1|	556	8e-64	ATP6V1C1, partial [synthetic construct]	.	.	.	.	Q5XH14	222	4e-67	V-type proton ATPase subunit C 1	SPAPB2B4.05	200	3e-59	COG5127	pfam03223	V-ATPase_C	V-ATPase subunit C.	GO:0015991|ATP hydrolysis coupled proton transport;	GO:0033180|proton-transporting V-type ATPase, V1 domain;	GO:0015078|hydrogen ion transmembrane transporter activity;	K02148	ATPeV1C, ATP6C; V-type H+-transporting ATPase subunit C
Supercontig_1.56	126555	126753	W13837_peak_6793	124682	126682	Downstream2k	-	127	BC1G_09677	gi|494440454|ref|WP_007233733.1|	633	1e-79	adenylylsulfate kinase [marine gamma proteobacterium HTCC2080]	.	.	.	.	Q02196	280	4e-94	Adenylyl-sulfate kinase	YKL001c	280	1e-94	COG0529	pfam01583	APS_kinase	Adenylylsulphate kinase. Enzyme that catalyses the phosphorylation of adenylylsulphate to 3'-phosphoadenylylsulfate. This domain contains an ATP binding P-loop motif.	GO:0019344|cysteine biosynthetic process;GO:0070814|hydrogen sulfide biosynthetic process;GO:0009086|methionine biosynthetic process;GO:0019379|sulfate assimilation, phosphoadenylyl sulfate reduction by phosphoadenylyl-sulfate reductase (thioredoxin);GO:0000096|sulfur amino acid metabolic process;	.	GO:0004020|adenylylsulfate kinase activity;GO:0005524|ATP binding;	K00860	cysC; adenylylsulfate kinase [EC:2.7.1.25]
Supercontig_1.56	126555	126753	W13837_peak_6793	125955	127955	Downstream2k	-	198	BC1G_09678	gi|749989733|ref|WP_040338655.1|	171	5e-12	thioesterase [Candidatus Blastococcus massiliensis]	.	.	.	.	Q9HDW5	104	6e-26	UPF0644 protein PB2B4.06	.	.	.	.	pfam03061	4HBT	Thioesterase superfamily. This family contains a wide variety of enzymes, principally thioesterases. This family includes 4HBT (EC 3.1.2.23) which catalyses the final step in the biosynthesis of 4-hydroxybenzoate from 4-chlorobenzoate in the soil dwelling microbe Pseudomonas CBS-3. This family includes various cytosolic long-chain acyl-CoA thioester hydrolases. Long-chain acyl-CoA hydrolases hydr…	.	GO:0016021|integral component of membrane;GO:0031966|mitochondrial membrane;GO:0005739|mitochondrion;	.	.	.
Supercontig_1.57	9940	10111	W13837_peak_6807	8130	10130	Downstream2k	-	171	BC1G_08774	gi|61369057|gb|AAX43278.1|	1274	6e-156	phosphoinositide-3-kinase class 3 [synthetic construct]	.	.	.	.	P50520	596	0	Phosphatidylinositol 3-kinase vps34	SPAC458.05	596	0	COG5032	pfam00454	PI3_PI4_kinase	Phosphatidylinositol 3- and 4-kinase. Some members of this family probably do not have lipid kinase activity and are protein kinases.	GO:0032120|ascospore-type prospore membrane assembly;GO:0046488|phosphatidylinositol metabolic process;GO:0036092|phosphatidylinositol-3-phosphate biosynthetic process;GO:0048015|phosphatidylinositol-mediated signaling;GO:0075296|positive regulation of ascospore formation;GO:1902657|protein localization to prospore membrane;GO:0072665|protein localization to vacuole;	GO:0005737|cytoplasm;GO:0005829|cytosol;GO:0016020|membrane;GO:0005942|phosphatidylinositol 3-kinase complex;GO:0005628|prospore membrane;GO:0005774|vacuolar membrane;	GO:0016303|1-phosphatidylinositol-3-kinase activity;GO:0005524|ATP binding;	K00914	PIK3C3, VPS34; phosphatidylinositol 3-kinase [EC:2.7.1.137]
Supercontig_1.57	109983	110237	W13837_peak_6826	108942	110942	Downstream2k	+	254	BC1G_08816	.	.	.	.	.	.	.	.	Q04052	78.2	2e-13	Transcriptional activator ARO80	.	.	.	.	pfam00172	Zn_clus	Fungal Zn(2)-Cys(6) binuclear cluster domain.	GO:0009074|aromatic amino acid family catabolic process;GO:0009083|branched-chain amino acid catabolic process;GO:0006559|L-phenylalanine catabolic process;GO:0045944|positive regulation of transcription from RNA polymerase II promoter;GO:0006351|transcription, DNA-templated;GO:0006569|tryptophan catabolic process;GO:0006572|tyrosine catabolic process;	GO:0005634|nucleus;	GO:0003677|DNA binding;GO:0000981|RNA polymerase II transcription factor activity, sequence-specific DNA binding;GO:0008270|zinc ion binding;	.	.
Supercontig_1.57	109983	110237	W13837_peak_6826	109945	111945	Downstream2k	-	254	BC1G_08818	.	.	.	.	.	.	.	.	.	.	.	.	.	.	.	.	pfam02600	DsbB	Disulfide bond formation protein DsbB. This family consists of disulfide bond formation protein DsbB from bacteria. The DsbB protein oxidizes the periplasmic protein DsbA which in turn oxidizes cysteines in other periplasmic proteins in order to make disulfide bonds. DsbB acts as a redox potential transducer across the cytoplasmic membrane and is an integral membrane protein. DsbB posses six cyst…	.	.	.	.	.
Supercontig_1.57	171719	171878	W13837_peak_6846	171736	173736	Downstream2k	-	142	BC1G_08842	gi|823673810|gb|AKI72116.1|	228	9e-16	TOPBP1, partial [synthetic construct]	.	.	.	.	P32372	255	3e-72	S-M checkpoint control protein rad4	.	.	.	.	pfam12738	PTCB-BRCT	twin BRCT domain. This is a BRCT domain that appears in duplicate in most member sequences. BRCT domains are peptide- and phosphopeptide-binding modules. BRCT domains are present in a number of proteins involved in DNA checkpoint controls and DNA repair.	GO:0006270|DNA replication initiation;GO:0044773|mitotic DNA damage checkpoint;GO:0033314|mitotic DNA replication checkpoint;GO:1902977|mitotic DNA replication preinitiation complex assembly;GO:0007095|mitotic G2 DNA damage checkpoint;GO:0031297|replication fork processing;	GO:0005829|cytosol;GO:0031261|DNA replication preinitiation complex;GO:0072686|mitotic spindle;GO:0044732|mitotic spindle pole body;GO:0000790|nuclear chromatin;GO:0005634|nucleus;GO:0035861|site of double-strand break;	GO:0032947|protein complex scaffold;	K03507	DPB11; DNA replication regulator DPB11
Supercontig_1.57	231796	232090	W13837_peak_6863	230153	232153	Downstream2k	-	294	BC1G_08867	.	.	.	.	.	.	.	.	Q08923	77.8	9e-14	Histone deacetylase complex subunit CTI6	.	.	.	.	pfam00628	PHD	PHD-finger. PHD folds into an interleaved type of Zn-finger chelating 2 Zn ions in a similar manner to that of the RING and FYVE domains. Several PHD fingers have been identified as binding modules of methylated histone H3.	GO:0016569|covalent chromatin modification;GO:0061188|negative regulation of chromatin silencing at rDNA;GO:0061186|negative regulation of chromatin silencing at silent mating-type cassette;GO:0031939|negative regulation of chromatin silencing at telomere;GO:0045893|positive regulation of transcription, DNA-templated;GO:0030174|regulation of DNA-dependent DNA replication initiation;GO:0006351|tra…	GO:0005634|nucleus;GO:0033698|Rpd3L complex;	GO:0035064|methylated histone binding;GO:0008134|transcription factor binding;GO:0008270|zinc ion binding;	.	.
Supercontig_1.58	29893	30079	W13837_peak_6877	29498	31498	Downstream2k	-	186	BC1G_08684	gi|60810192|gb|AAX36141.1|	277	2e-28	histone 2 H4 [synthetic construct]	.	.	.	.	Q75AX1	114	1e-31	Histone H4.2	YNL030w	112	2e-31	COG2036	pfam00125	Histone	Core histone H2A/H2B/H3/H4.	GO:0006334|nucleosome assembly;	GO:0000786|nucleosome;GO:0005634|nucleus;	GO:0003677|DNA binding;	K11254	H4; histone H4
Supercontig_1.58	69408	69742	W13837_peak_6884	68554	70554	Downstream2k	+	334	BC1G_08697	.	.	.	.	.	.	.	.	.	.	.	.	.	.	.	.	pfam03938	OmpH	Outer membrane protein (OmpH-like). This family includes outer membrane proteins such as OmpH among others. Skp (OmpH) has been characterized as a molecular chaperone that interacts with unfolded proteins as they emerge in the periplasm from the Sec translocation machinery.	.	.	.	.	.
Supercontig_1.58	159949	160133	W13837_peak_6910	158509	160509	Downstream2k	+	184	BC1G_08735	.	.	.	.	.	.	.	.	O74238	137	6e-40	Protein SnodProt1	.	.	.	.	pfam07249	Cerato-platanin	Cerato-platanin. This family contains a number of fungal cerato-platanin phytotoxic proteins approximately 150 residues long. Cerato-platanin contains four cysteine residues that form two disulphide bonds.	.	GO:0005576|extracellular region;	.	.	.
Supercontig_1.58	159949	160133	W13837_peak_6910	159547	161547	Downstream2k	-	184	BC1G_08737	.	.	.	.	.	.	.	.	Q5A4F3	73.9	2e-12	Adhesion and hyphal regulator 1	.	.	.	.	pfam11951	Fungal_trans_2	Fungal specific transcription factor domain. This family of are likely to be transcription factors. This protein is found in fungi. Proteins in this family are typically between 454 to 826 amino acids in length. This protein is found associated with pfam00172.	GO:0007155|cell adhesion;GO:0043709|cell adhesion involved in single-species biofilm formation;GO:0035690|cellular response to drug;GO:0042149|cellular response to glucose starvation;GO:0030447|filamentous growth;GO:0036180|filamentous growth of a population of unicellular organisms in response to biotic stimulus;GO:0001403|invasive growth in response to glucose limitation;GO:0009405|pathogenesis…	GO:0005634|nucleus;	GO:0000981|RNA polymerase II transcription factor activity, sequence-specific DNA binding;GO:0043565|sequence-specific DNA binding;GO:0003700|transcription factor activity, sequence-specific DNA binding;GO:0008270|zinc ion binding;	.	.
Supercontig_1.58	247193	247344	W13837_peak_6922	246352	248352	Downstream2k	+	151	BC1G_08768	.	.	.	.	.	.	.	.	.	.	.	.	.	.	.	.	pfam07506	RepB	RepB plasmid partitioning protein. This family includes proteins with sequence similarity to the RepB partitioning protein of the large Ti (tumor-inducing) plasmids of Agrobacterium tumefaciens.	.	.	.	.	.
Supercontig_1.59	135229	135432	W13837_peak_6942	135306	137306	Downstream2k	+	126	BC1G_09307	.	.	.	.	.	.	.	.	.	.	.	.	.	.	.	.	pfam01525	Rota_NS26	Rotavirus NS26. Gene 11 product is a non-structural phosphoprotein designated as NS26.	.	.	.	.	.
Supercontig_1.59	135229	135432	W13837_peak_6942	134660	136660	Downstream2k	-	203	BC1G_09308	.	.	.	.	.	.	.	.	.	.	.	.	.	.	.	.	pfam06084	Cytomega_TRL10	Cytomegalovirus TRL10 protein. This family consists of several Cytomegalovirus TRL10 proteins. TRL10 represents a structural component of the virus particle and like the other HCMV envelope glycoproteins, is present in a disulfide-linked complex.	.	.	.	.	.
Supercontig_1.59	163421	163590	W13837_peak_6947	161588	163588	Downstream2k	-	167	BC1G_09320	gi|510800353|ref|WP_016175147.1|	220	8e-18	hypothetical protein [Enterococcus saccharolyticus]	.	.	.	.	O74482	160	2e-45	Uncharacterized protein C1840.09	SPCC1840.09	160	6e-46	COG0702	pfam13460	NAD_binding_10	NADH(P)-binding.	GO:1901006|ubiquinone-6 biosynthetic process;	GO:0005739|mitochondrion;	GO:0050662|coenzyme binding;GO:0003954|NADH dehydrogenase activity;	.	.
Supercontig_1.59	163421	163590	W13837_peak_6947	163337	165337	Downstream2k	+	169	BC1G_09319	.	.	.	.	.	.	.	.	Q5BC69	237	3e-75	Pre-mRNA-splicing factor syf2	.	.	.	.	pfam08231	SYF2	SYF2 splicing factor. Proteins in this family are involved in cell cycle progression and pre-mRNA splicing.	GO:0000398|mRNA splicing, via spliceosome;	GO:0071012|catalytic step 1 spliceosome;GO:0071013|catalytic step 2 spliceosome;GO:0071014|post-mRNA release spliceosomal complex;GO:0071010|prespliceosome;GO:0000974|Prp19 complex;	.	K12868	SYF2; pre-mRNA-splicing factor SYF2
Supercontig_1.6	24662	24897	W13837_peak_6977	23784	25784	Downstream2k	+	235	BC1G_01937	gi|750382113|ref|WP_040664025.1|	172	1e-09	HCO3- transporter [Nitrococcus mobilis]	.	.	.	.	Q9HGM6	332	2e-104	Putative transporter C543.05c	.	.	.	.	pfam00955	HCO3_cotransp	HCO3- transporter family. This family contains Band 3 anion exchange proteins that exchange CL-/HCO3-. This family also includes cotransporters of Na+/HCO3-.	GO:0046713|borate transport;GO:0051453|regulation of intracellular pH;	GO:0000324|fungal-type vacuole;GO:0005887|integral component of plasma membrane;GO:0005774|vacuolar membrane;	GO:0080139|borate efflux transmembrane transporter activity;GO:0005452|inorganic anion exchanger activity;	.	.
Supercontig_1.6	76427	76605	W13837_peak_6981	74661	76661	Downstream2k	-	178	BC1G_01958	.	.	.	.	.	.	.	.	.	.	.	.	.	.	.	.	pfam11807	DUF3328	Domain of unknown function (DUF3328). This family of proteins are functionally uncharacterized. This family is only found in eukaryotes.	.	.	.	.	.
Supercontig_1.6	258820	258996	W13837_peak_7027	257440	259440	Downstream2k	-	176	BC1G_02036	gi|92090683|gb|ABE73149.1|	725	4e-89	beta-mannanase, partial [synthetic construct]	.	.	.	.	Q00012	289	6e-93	Mannan endo-1,4-beta-mannosidase A	TM1227	117	5e-28	COG3934	pfam00150	Cellulase	Cellulase (glycosyl hydrolase family 5).	GO:0005975|carbohydrate metabolic process;	GO:0005576|extracellular region;	GO:0016985|mannan endo-1,4-beta-mannosidase activity;	.	.
Supercontig_1.6	327967	328178	W13837_peak_7036	327289	329289	Downstream2k	+	211	BC1G_02072	.	.	.	.	.	.	.	.	.	.	.	.	.	.	.	.	pfam14761	HPS3_N	Hermansky-Pudlak syndrome 3. This domain is at the N-terminus of these vertebrate proteins. This region carries the clathrin-binding motif LLDFE at residues 172-176 in the human Hermansky-Pudlak syndrome 3 protein. There is also reference to a human Mendelian disease at MIM:614072.	.	.	.	.	.
Supercontig_1.6	327967	328178	W13837_peak_7036	327174	329174	Downstream2k	-	211	BC1G_02074	.	.	.	.	.	.	.	.	.	.	.	.	.	.	.	.	pfam07103	DUF1365	Protein of unknown function (DUF1365). This family consists of several bacterial and plant proteins of around 250 residues in length. The function of this family is unknown.	.	.	.	.	.
Supercontig_1.6	343844	344063	W13837_peak_7038	342259	344259	Downstream2k	+	219	BC1G_02081	.	.	.	.	.	.	.	.	.	.	.	.	.	.	.	.	pfam15440	THRAP3_BCLAF1	THRAP3/BCLAF1 family. This family includes thyroid hormone receptor-associated protein 3 (THRAP3), which is a spliceosome component and a subunit of the TRAP complex which plays a role in pre-mRNA splicing and in mRNA decay. It also includes the transcriptional repressor Bcl-2-associated transcription factor 1 (BCLAF1).	.	.	.	.	.
Supercontig_1.6	438478	438658	W13837_peak_7060	437052	439052	Downstream2k	-	180	BC1G_02116	.	.	.	.	.	.	.	.	O74915	70.1	5e-11	Uncharacterized transcriptional regulatory protein C757.04	.	.	.	.	pfam04082	Fungal_trans	Fungal specific transcription factor domain.	GO:0006357|regulation of transcription from RNA polymerase II promoter;GO:0006351|transcription, DNA-templated;	GO:0005829|cytosol;GO:0005634|nucleus;	GO:0000978|RNA polymerase II core promoter proximal region sequence-specific DNA binding;GO:0043565|sequence-specific DNA binding;GO:0000982|transcription factor activity, RNA polymerase II core promoter proximal region sequence-specific binding;GO:0003700|transcription factor activity, sequence-specific DNA binding;GO:0044212|transcription regulatory region DNA binding;GO:0008270|zinc ion bindin…	.	.
Supercontig_1.60	158728	158957	W13837_peak_7144	156995	158995	Downstream2k	-	229	BC1G_09405	.	.	.	.	.	.	.	.	.	.	.	.	.	.	.	.	pfam08598	Sds3	Sds3-like. Repression of gene transcription is mediated by histone deacetylases containing repressor-co-repressor complexes, which are recruited to promoters of target genes via interactions with sequence-specific transcription factors. The co-repressor complex contains a core of at least seven proteins. This family represents the conserved region found in Sds3, Dep1 and BRMS1-homologue p40 prote…	.	.	.	.	.
Supercontig_1.60	212149	212323	W13837_peak_7157	210594	212594	Downstream2k	+	174	BC1G_09424	.	.	.	.	.	.	.	.	.	.	.	.	.	.	.	.	pfam02458	Transferase	Transferase family. This family includes a number of transferase enzymes. These include anthranilate N-hydroxycinnamoyl/benzoyltransferase that catalyses the first committed reaction of phytoalexin biosynthesis. Deacetylvindoline 4-O-acetyltransferase EC:2.3.1.107 catalyses the last step in vindoline biosynthesis is also a member of this family. The motif HXXXD is probably part of the active site…	.	.	.	.	.
Supercontig_1.60	212149	212323	W13837_peak_7157	210755	212755	Downstream2k	-	174	BC1G_09426	gi|750143087|ref|WP_040447164.1|	1745	0	beta-mannosidase [Ktedonobacter racemifer]	.	.	.	.	I2C092	1307	0	Beta-mannosidase B	TM1624	389	1e-120	COG3250	pfam00703	Glyco_hydro_2	Glycosyl hydrolases family 2. This family contains beta-galactosidase, beta-mannosidase and beta-glucuronidase activities.	GO:0000272|polysaccharide catabolic process;	GO:0005576|extracellular region;	GO:0004567|beta-mannosidase activity;	.	.
Supercontig_1.60	212149	212323	W13837_peak_7157	212190	214190	Downstream2k	+	133	BC1G_09425	gi|491105989|ref|WP_004965868.1|	779	2e-97	zinc-binding dehydrogenase [Haloarcula sinaiiensis]	.	.	.	.	Q0CWQ2	496	1e-174	Probable D-xylulose reductase A	YJR159w	333	1e-110	COG1063	pfam08240	ADH_N	Alcohol dehydrogenase GroES-like domain. This is the catalytic domain of alcohol dehydrogenases. Many of them contain an inserted zinc binding domain. This domain has a GroES-like structure.	GO:0042732|D-xylose metabolic process;GO:0019569|L-arabinose catabolic process to xylulose 5-phosphate;	.	GO:0046526|D-xylulose reductase activity;GO:0008270|zinc ion binding;	.	.
Supercontig_1.61	56073	56291	W13837_peak_7182	54908	56908	Downstream2k	-	218	BC1G_09554	.	.	.	.	.	.	.	.	.	.	.	.	.	.	.	.	pfam02097	Filo_VP35	Filoviridae VP35.	.	.	.	.	.
Supercontig_1.61	56073	56291	W13837_peak_7182	55926	57926	Downstream2k	-	218	BC1G_09555	.	.	.	.	.	.	.	.	.	.	.	.	.	.	.	.	pfam06702	DUF1193	Protein of unknown function (DUF1193). This family represents the C-terminus of several hypothetical eukaryotic proteins of unknown function. Family members contain two conserved motifs: DRHHYE and QCC, as well as a number of conserved cysteine residues.	.	.	.	.	.
Supercontig_1.61	129747	130282	W13837_peak_7197	128654	130654	Downstream2k	+	535	BC1G_09583	.	.	.	.	.	.	.	.	.	.	.	.	.	.	.	.	pfam05539	Pneumo_att_G	Pneumovirinae attachment membrane glycoprotein G.	.	.	.	.	.
Supercontig_1.61	212185	212393	W13837_peak_7211	211751	213751	Downstream2k	+	208	BC1G_09615	gi|757566829|ref|WP_042822631.1|	728	1e-86	homoserine acetyltransferase [Xanthomonas axonopodis]	.	.	.	.	Q10341	553	0	Probable serine-O-acetyltransferase	SPBC106.17c	553	0	COG2021	pfam00561	Abhydrolase_1	alpha/beta hydrolase fold. This catalytic domain is found in a very wide range of enzymes.	GO:0019344|cysteine biosynthetic process;GO:0009086|methionine biosynthetic process;	GO:0005737|cytoplasm;GO:0005739|mitochondrion;	GO:0004414|homoserine O-acetyltransferase activity;GO:0016787|hydrolase activity;GO:0009001|serine O-acetyltransferase activity;	K00641	metX; homoserine O-acetyltransferase [EC:2.3.1.31]
Supercontig_1.62	9241	9646	W13837_peak_7227	8062	10062	Downstream2k	-	405	BC1G_09168	gi|723288869|gb|KHD09011.1|	1221	3e-160	dihydroxy-acid dehydratase [Candidatus Thiomargarita nelsonii]	.	.	.	.	B2SH83	447	3e-151	Dihydroxy-acid dehydratase	YJR016c	432	1e-145	COG0129	pfam00920	ILVD_EDD	Dehydratase family.	GO:0009097|isoleucine biosynthetic process;GO:0009099|valine biosynthetic process;	.	GO:0051539|4 iron, 4 sulfur cluster binding;GO:0004160|dihydroxy-acid dehydratase activity;GO:0046872|metal ion binding;	K01687	ilvD; dihydroxy-acid dehydratase [EC:4.2.1.9]
Supercontig_1.62	164766	164951	W13837_peak_7262	164442	166442	Downstream2k	+	185	BC1G_09223	.	.	.	.	.	.	.	.	Q4I613	345	2e-114	Decapping nuclease RAI1	.	.	.	.	pfam08652	RAI1	RAI1 like PD-(D/E)XK nuclease. RAI1 is homologous to Caenorhabditis elegans DOM-3 and human DOM3Z and binds to a nuclear exoribonuclease. It is required for 5.8S rRNA processing. Profile-profile comparison tools demonstrate this to be a PD-(D/E)XK nuclease, with a full set of canonical active site signature motifs characteristic to the PD-(D/E)XK nuclease superfamily.	GO:0006353|DNA-templated transcription, termination;GO:0006397|mRNA processing;GO:0006355|regulation of transcription, DNA-templated;GO:0006364|rRNA processing;	GO:0005634|nucleus;	GO:0046872|metal ion binding;GO:0004518|nuclease activity;GO:0000166|nucleotide binding;GO:0003723|RNA binding;	K14845	RAI1, DOM3Z; RAT1-interacting protein
Supercontig_1.62	169359	169552	W13837_peak_7263	167913	169913	Downstream2k	+	193	BC1G_09224	gi|737246032|ref|WP_035230252.1|	1195	1e-152	malate dehydrogenase [Desulfobulbus sp. Tol-SR]	.	.	.	.	Q6TU48	463	1e-153	NADP-dependent malic enzyme	DRA0276	377	2e-120	COG0281	pfam03949	Malic_M	Malic enzyme, NAD binding domain.	GO:0006108|malate metabolic process;	GO:0005737|cytoplasm;	GO:0004471|malate dehydrogenase (decarboxylating) (NAD+) activity;GO:0004473|malate dehydrogenase (decarboxylating) (NADP+) activity;GO:0004470|malic enzyme activity;GO:0046872|metal ion binding;GO:0051287|NAD binding;GO:0008948|oxaloacetate decarboxylase activity;	K00029	E1.1.1.40, maeB; malate dehydrogenase (oxaloacetate-decarboxylating)(NADP+) [EC:1.1.1.40]
Supercontig_1.62	197055	197272	W13837_peak_7267	196712	198712	Downstream2k	+	217	BC1G_09237	.	.	.	.	.	.	.	.	.	.	.	.	.	.	.	.	pfam14566	PTPlike_phytase	Inositol hexakisphosphate. Inositol hexakisphosphate, often called phytate, is found in abundance in seeds and acting as an inorganic phosphate reservoir. Phytases are phosphatases that hydrolyze phytate to less-phosphorylated myo-inositol derivatives and inorganic phosphate. The active-site sequence (HCXXGXGR) of the phytase identified from the gut micro-organism Selenomonas ruminantium forms a …	.	.	.	.	.
Supercontig_1.63	25086	25367	W13837_peak_7288	23607	25607	Downstream2k	-	281	BC1G_09447	.	.	.	.	.	.	.	.	.	.	.	.	.	.	.	.	pfam04414	tRNA_deacylase	D-aminoacyl-tRNA deacylase. Several aminoacyl-tRNA synthetases have the ability to transfer the D-isomer of their amino acid onto their cognate tRNA. D-aminoacyl-tRNA deacylases hydrolyse the ester bond between the polynucleotide and the D-amino acid, thereby preventing the accumulation of such mis-acylated and metabolically inactive tRNA molecules.	.	.	.	.	.
Supercontig_1.63	25086	25367	W13837_peak_7288	24450	26450	Downstream2k	-	281	BC1G_09448	gi|659850573|ref|WP_029898069.1|	241	3e-20	hypothetical protein, partial [Desulfovibrio sp. L21-Syr-AB]	.	.	.	.	Q6YRM6	65.9	2e-10	Glycosyltransferase family 92 protein Os08g0121900	.	.	.	.	pfam13704	Glyco_tranf_2_4	Glycosyl transferase family 2. Members of this family of prokaryotic proteins include putative glucosyltransferases,	.	GO:0016021|integral component of membrane;	GO:0016757|transferase activity, transferring glycosyl groups;	.	.
Supercontig_1.63	102037	102318	W13837_peak_7303	101955	103955	Downstream2k	+	281	BC1G_09481	.	.	.	.	.	.	.	.	.	.	.	.	.	.	.	.	pfam14782	BBS2_C	Ciliary BBSome complex subunit 2, C-terminal. The BBSome (so-named after the association with Bardet-Biedl syndrome) is a complex of 8 subunits that lies at the base of the flagellar microtubule structure. The precise function of the all the individual components in cilia formation is unclear, however they function to promote loading of cargo to the ciliary axoneme. The primary cilium, a slim mic…	.	.	.	.	.
Supercontig_1.63	102037	102318	W13837_peak_7303	100363	102363	Downstream2k	-	281	BC1G_09482	gi|823672652|gb|AKI71537.1|	226	3e-18	ATPAF2, partial [synthetic construct]	.	.	.	.	Q9UT16	130	6e-34	Protein atp12, mitochondrial	SPAC9.12c	119	2e-30	COG5387	pfam07542	ATP12	ATP12 chaperone protein. Mitochondrial F1-ATPase is an oligomeric enzyme composed of five distinct subunit polypeptides. The alpha and beta subunits make up the bulk of protein mass of F1. In Saccharomyces cerevisiae both subunits are synthesized as precursors with amino-terminal targeting signals that are removed upon translocation of the proteins to the matrix compartment. These proteins includ…	GO:0043461|proton-transporting ATP synthase complex assembly;	GO:0005739|mitochondrion;	.	K07556	ATPeAF2, ATPAF2, ATP12; ATP synthase mitochondrial F1 complex assembly factor 2
Supercontig_1.63	104797	105114	W13837_peak_7304	104586	106586	Downstream2k	+	317	BC1G_09483	.	.	.	.	.	.	.	.	.	.	.	.	.	.	.	.	pfam04283	CheF-arch	Chemotaxis signal transduction system protein F from archaea. This is a family of proteins that are archaea-specific components of the bacterial-like chemotaxis signal transduction system of archaea. In H. salinarum, the CheF proteins interact with the chemotaxis proteins CheY, CheD and CheC2 as well as the flagella-accessory proteins FlaCE and FlaD, and are essential for any tactic response. Che…	.	.	.	.	.
Supercontig_1.63	113993	114318	W13837_peak_7306	114074	116074	Downstream2k	+	244	BC1G_09486	.	.	.	.	.	.	.	.	.	.	.	.	.	.	.	.	pfam00646	F-box	F-box domain. This domain is approximately 50 amino acids long, and is usually found in the N-terminal half of a variety of proteins. Two motifs that are commonly found associated with the F-box domain are the leucine rich repeats (LRRs; pfam00560 and pfam07723) and the WD repeat (pfam00400). The F-box domain has a role in mediating protein-protein interactions in a variety of contexts, such as p…	.	.	.	.	.
Supercontig_1.63	160777	161011	W13837_peak_7316	159355	161355	Downstream2k	-	234	BC1G_09505	.	.	.	.	.	.	.	.	.	.	.	.	.	.	.	.	pfam05562	WCOR413	Cold acclimation protein WCOR413. This family consists of several WCOR413-like plant cold acclimation proteins.	.	.	.	.	.
Supercontig_1.63	207542	207755	W13837_peak_7325	205837	207837	Downstream2k	-	213	BC1G_09522	gi|870799145|gb|KMS86497.1|	293	2e-25	major facilitator transporter [Streptomyces regensis]	.	.	.	.	P39932	199	9e-55	Sugar transporter STL1	.	.	.	.	pfam00083	Sugar_tr	Sugar (and other) transporter.	GO:0046323|glucose import;GO:0015793|glycerol transport;GO:0035428|hexose transmembrane transport;GO:0055085|transmembrane transport;	GO:0005887|integral component of plasma membrane;GO:0005886|plasma membrane;	GO:0005355|glucose transmembrane transporter activity;GO:0015295|solute:proton symporter activity;GO:0005351|sugar:proton symporter activity;	.	.
Supercontig_1.64	1513	1685	W13837_peak_7333	1427	3427	Downstream2k	-	172	BC1G_09796	.	.	.	.	.	.	.	.	.	.	.	.	.	.	.	.	pfam01757	Acyl_transf_3	Acyltransferase family. This family includes a range of acyltransferase enzymes. This domain is found in many as yet uncharacterized C. elegans proteins and it is approximately 300 amino acids long.	.	.	.	.	.
Supercontig_1.64	12248	12485	W13837_peak_7336	10668	12668	Downstream2k	-	237	BC1G_09798	gi|501783205|ref|WP_012638946.1|	165	3e-08	hypothetical protein [Thioalkalivibrio sulfidiphilus]	.	.	.	.	Q12381	862	0	Pre-mRNA-splicing factor prp1	.	.	.	.	pfam06424	PRP1_N	PRP1 splicing factor, N-terminal. This domain is specific to the N-terminal part of the prp1 splicing factor, which is involved in mRNA splicing (and possibly also poly(A)+ RNA nuclear export and cell cycle progression). This domain is specific to the N terminus of the RNA splicing factor encoded by prp1. It is involved in mRNA splicing and possibly also poly(A)and RNA nuclear export and cell cyc…	GO:0045292|mRNA cis splicing, via spliceosome;GO:0000244|spliceosomal tri-snRNP complex assembly;	GO:0071013|catalytic step 2 spliceosome;GO:0005634|nucleus;GO:0046540|U4/U6 x U5 tri-snRNP complex;	.	K12855	PRPF6, PRP6; pre-mRNA-processing factor 6
Supercontig_1.64	182590	182797	W13837_peak_7378	181680	183680	Downstream2k	+	207	BC1G_09882	.	.	.	.	.	.	.	.	.	.	.	.	.	.	.	.	pfam10118	Metal_hydrol	Predicted metal-dependent hydrolase. Members of this family of proteins comprise various bacterial transition metal-dependent hydrolases.	.	.	.	.	.
Supercontig_1.65	3983	4174	W13837_peak_7392	2560	4560	Downstream2k	+	191	BC1G_09899	.	.	.	.	.	.	.	.	.	.	.	.	.	.	.	.	pfam06890	Phage_Mu_Gp45	Bacteriophage Mu Gp45 protein. This family consists of Bacteriophage Mu Gp45 related proteins from both phages and bacteria. The function of this family is unknown although it has been suggested that family members may be involved in baseplate assembly.	.	.	.	.	.
Supercontig_1.65	3983	4174	W13837_peak_7392	3823	5823	Downstream2k	-	191	BC1G_09902	.	.	.	.	.	.	.	.	.	.	.	.	.	.	.	.	pfam04499	SAPS	SIT4 phosphatase-associated protein. This family includes a conserved region from a group of yeast proteins that associate with the SIT4 phosphatase. This association is required for SIT4's role in G1 cyclin transcription and for bud formation. This family also includes homologous regions from other eukaryotes.	.	.	.	.	.
Supercontig_1.66	121183	121365	W13837_peak_7466	121050	123050	Downstream2k	+	182	BC1G_09760	.	.	.	.	.	.	.	.	.	.	.	.	.	.	.	.	pfam13868	Trichoplein	tumor suppressor, Mitostatin. Trichoplein or mitostatin, was first defined as a meiosis-specific nuclear structural protein. It has since been linked with mitochondrial movement. It is associated with the mitochondrial outer membrane, and over-expression leads to reduction in mitochondrial motility whereas lack of it enhances mitochondrial movement. The activity appears to be mediated through bin…	.	.	.	.	.
Supercontig_1.66	137207	137410	W13837_peak_7471	136281	138281	Downstream2k	+	203	BC1G_09767	.	.	.	.	.	.	.	.	.	.	.	.	.	.	.	.	pfam03925	SeqA	SeqA protein. The binding of SeqA protein to hemimethylated GATC sequences is important in the negative modulation of chromosomal initiation at oriC, and in the formation of SeqA foci necessary for Escherichia coli chromosome segregation. SeqA tetramers are able to aggregate or multimerize in a reversible, concentration-dependent manner. Apart from its function in the control of DNA replication, …	.	.	.	.	.
Supercontig_1.66	156882	157100	W13837_peak_7475	156206	158206	Downstream2k	+	218	BC1G_09772	gi|44888853|gb|AAS48171.1|	1308	3e-167	nitrate reductase [synthetic construct]	.	.	.	.	P43100	1120	0	Nitrate reductase [NADPH]	MT1801	152	1e-38	COG2041	pfam03404	Mo-co_dimer	Mo-co oxidoreductase dimerization domain. This domain is found in molybdopterin cofactor (Mo-co) oxidoreductases. It is involved in dimer formation, and has an Ig-fold structure.	GO:0042128|nitrate assimilation;GO:0006809|nitric oxide biosynthetic process;	.	GO:0020037|heme binding;GO:0030151|molybdenum ion binding;GO:0043546|molybdopterin cofactor binding;GO:0050464|nitrate reductase (NADPH) activity;	.	.
Supercontig_1.66	184520	184671	W13837_peak_7478	183735	185735	Downstream2k	+	151	BC1G_09780	.	.	.	.	.	.	.	.	Q9D9I4	141	6e-36	TBC1 domain family member 20	.	.	.	.	pfam00566	RabGAP-TBC	Rab-GTPase-TBC domain. Identification of a TBC domain in GYP6_YEAST and GYP7_YEAST, which are GTPase activator proteins of yeast Ypt6 and Ypt7, implies that these domains are GTPase activator proteins of Rab-like small GTPases.	GO:0001675|acrosome assembly;GO:0043010|camera-type eye development;GO:0090110|cargo loading into COPII-coated vesicle;GO:0006888|ER to Golgi vesicle-mediated transport;GO:0007030|Golgi organization;GO:0002088|lens development in camera-type eye;GO:0070309|lens fiber cell morphogenesis;GO:0034389|lipid particle organization;GO:0008584|male gonad development;GO:0044829|positive regulation by host …	GO:0005783|endoplasmic reticulum;GO:0005789|endoplasmic reticulum membrane;GO:0030173|integral component of Golgi membrane;GO:0031965|nuclear membrane;	GO:0005096|GTPase activator activity;GO:0017137|Rab GTPase binding;	.	.
Supercontig_1.66	227331	227582	W13837_peak_7489	226335	228335	Downstream2k	+	251	BC1G_09793	gi|748725276|ref|WP_039983394.1|	366	3e-32	sensor histidine kinase/response regulator [Silicibacter sp. TrichCH4B]	.	.	.	.	Q3S4A7	87	6e-16	Histidine kinase 5	STM1392_1	97.4	9e-20	COG0642	pfam02518	HATPase_c	Histidine kinase-, DNA gyrase B-, and HSP90-like ATPase. This family represents the structurally related ATPase domains of histidine kinase, DNA gyrase B and HSP90.	GO:0009738|abscisic acid-activated signaling pathway;GO:0070301|cellular response to hydrogen peroxide;GO:0071219|cellular response to molecule of bacterial origin;GO:0071732|cellular response to nitric oxide;GO:0009736|cytokinin-activated signaling pathway;GO:0006952|defense response;GO:0009873|ethylene-activated signaling pathway;GO:0009788|negative regulation of abscisic acid-activated signali…	GO:0005737|cytoplasm;GO:0005886|plasma membrane;GO:0005773|vacuole;	GO:0046872|metal ion binding;GO:0000155|phosphorelay sensor kinase activity;GO:0004673|protein histidine kinase activity;	.	.
Supercontig_1.67	66350	66560	W13837_peak_7499	64934	66934	Downstream2k	+	210	BC1G_10209	.	.	.	.	gi|641739997|gb|CP007757.1|	34	1e-06	Halomonas campaniensis strain LS21, complete genome	.	.	.	.	.	.	.	.	pfam04474	DUF554	Protein of unknown function (DUF554). Family of uncharacterized prokaryotic proteins. Multiple predicted transmembrane regions suggest that the region is membrane associated.	.	.	.	.	.
Supercontig_1.67	69475	69739	W13837_peak_7501	67863	69863	Downstream2k	+	264	BC1G_10210	gi|551292115|ref|WP_022912212.1|	574	1e-66	zinc-binding dehydrogenase [Frankia sp. Iso899]	.	.	.	.	Q04894	338	3e-112	NADP-dependent alcohol dehydrogenase 6	YMR318c	338	8e-113	COG1064	pfam08240	ADH_N	Alcohol dehydrogenase GroES-like domain. This is the catalytic domain of alcohol dehydrogenases. Many of them contain an inserted zinc binding domain. This domain has a GroES-like structure.	GO:0006066|alcohol metabolic process;GO:0006081|cellular aldehyde metabolic process;GO:0033859|furaldehyde metabolic process;	.	GO:0008106|alcohol dehydrogenase (NADP+) activity;GO:0033833|hydroxymethylfurfural reductase (NADH) activity;GO:0033845|hydroxymethylfurfural reductase (NADPH) activity;GO:0008270|zinc ion binding;	K00002	AKR1A1, adh; alcohol dehydrogenase (NADP+) [EC:1.1.1.2]
Supercontig_1.67	69475	69739	W13837_peak_7501	68206	70206	Downstream2k	-	264	BC1G_10211	.	.	.	.	.	.	.	.	O74252	681	0	Transcription factor steA	.	.	.	.	pfam02200	STE	STE like transcription factor.	GO:0000122|negative regulation of transcription from RNA polymerase II promoter;GO:0045892|negative regulation of transcription, DNA-templated;GO:1900376|regulation of secondary metabolite biosynthetic process;GO:0019953|sexual reproduction;GO:0000909|sporocarp development involved in sexual reproduction;GO:0006351|transcription, DNA-templated;	GO:0005634|nucleus;	GO:0046872|metal ion binding;GO:0043565|sequence-specific DNA binding;GO:0003700|transcription factor activity, sequence-specific DNA binding;	K11215	STE12; transcription factor STE12
Supercontig_1.67	92643	92879	W13837_peak_7506	91895	93895	Downstream2k	-	236	BC1G_10218	.	.	.	.	.	.	.	.	.	.	.	.	.	.	.	.	pfam07528	DZF	DZF domain. The function of this domain is unknown. It is often found associated with pfam00098 or pfam00035. This domain has been predicted to belong to the nucleotidyltransferase superfamily.	.	.	.	.	.
Supercontig_1.67	92643	92879	W13837_peak_7506	92610	94610	Downstream2k	-	236	BC1G_10219	.	.	.	.	.	.	.	.	.	.	.	.	.	.	.	.	pfam09948	DUF2182	Predicted metal-binding integral membrane protein (DUF2182). This domain, found in various hypothetical bacterial membrane proteins having predicted metal-binding properties, has no known function.	.	.	.	.	.
Supercontig_1.68	24371	24646	W13837_peak_7539	24083	26083	Downstream2k	+	275	BC1G_10006	.	.	.	.	.	.	.	.	.	.	.	.	.	.	.	.	pfam00339	Arrestin_N	Arrestin (or S-antigen), N-terminal domain. Ig-like beta-sandwich fold. Scop reports duplication with C-terminal domain.	.	.	.	.	.
Supercontig_1.68	24371	24646	W13837_peak_7539	23227	25227	Downstream2k	-	275	BC1G_10007	gi|61372665|gb|AAX43885.1|	239	3e-18	peptidylprolyl isomerase-like 2 [synthetic construct]	.	.	.	.	Q4WAQ9	533	0	Peptidyl-prolyl cis-trans isomerase-like 4	.	.	.	.	pfam00160	Pro_isomerase	Cyclophilin type peptidyl-prolyl cis-trans isomerase/CLD. The peptidyl-prolyl cis-trans isomerases, also known as cyclophilins, share this domain of about 109 amino acids. Cyclophilins have been found in all organisms studied so far and catalyse peptidyl-prolyl isomerization during which the peptide bond preceding proline (the peptidyl-prolyl bond) is stabilized in the cis conformation. Mammalian…	GO:0006457|protein folding;	GO:0005634|nucleus;	GO:0000166|nucleotide binding;GO:0003755|peptidyl-prolyl cis-trans isomerase activity;GO:0003723|RNA binding;	K12735	PPIL4; peptidyl-prolyl cis-trans isomerase-like 4 [EC:5.2.1.8]
Supercontig_1.68	117455	117632	W13837_peak_7559	116548	118548	Downstream2k	-	177	BC1G_10047	gi|515699435|ref|WP_017132035.1|	604	3e-73	enoyl-CoA hydratase [Pseudomonas agarici]	.	.	.	.	Q62651	211	3e-64	Delta(3,5)-Delta(2,4)-dienoyl-CoA isomerase, mitochondrial	.	.	.	.	pfam00378	ECH	Enoyl-CoA hydratase/isomerase family. This family contains a diverse set of enzymes including: Enoyl-CoA hydratase. Napthoate synthase. Carnitate racemase. 3-hydoxybutyryl-CoA dehydratase. Dodecanoyl-CoA delta-isomerase.	GO:0006635|fatty acid beta-oxidation;GO:0009062|fatty acid catabolic process;	GO:0070062|extracellular exosome;GO:0016020|membrane;GO:0005739|mitochondrion;GO:0005777|peroxisome;	GO:0016853|isomerase activity;	K12663	ECH1; delta(3,5)-Delta(2,4)-dienoyl-CoA isomerase [EC:5.3.3.-]
Supercontig_1.68	193500	193671	W13837_peak_7576	191925	193925	Downstream2k	+	171	BC1G_10077	.	.	.	.	.	.	.	.	.	.	.	.	.	.	.	.	pfam06687	SUR7	SUR7/PalI family. This family consists of several fungal-specific SUR7 proteins. Its activity regulates expression of RVS161, a homologue of human endophilin, suggesting a function for both in endocytosis. The protein carries four transmembrane domains and is thus likely to act as an anchoring protein for the eisosome to the plasma membrane. Eisosomes are the immobile protein complexes, that incl…	.	.	.	.	.
Supercontig_1.68	193500	193671	W13837_peak_7576	192997	194997	Downstream2k	-	171	BC1G_10079	.	.	.	.	.	.	.	.	.	.	.	.	.	.	.	.	pfam06653	Claudin_3	Tight junction protein, Claudin-like. This is a family of probable membrane tight junction, Claudin-like, proteins.	.	.	.	.	.
Supercontig_1.69	4460	4679	W13837_peak_7580	2662	4662	Downstream2k	+	202	BC1G_10091	gi|738744809|ref|WP_036638689.1|	475	3e-49	para-nitrobenzyl esterase [Paenibacillus sp. FSL R5-808]	.	.	.	.	P04058	174	5e-46	Acetylcholinesterase	BS_pnbA	171	5e-46	COG2272	pfam00135	COesterase	Carboxylesterase family.	GO:0001507|acetylcholine catabolic process in synaptic cleft;	GO:0031225|anchored component of membrane;GO:0030054|cell junction;GO:0005886|plasma membrane;GO:0043083|synaptic cleft;	GO:0003990|acetylcholinesterase activity;	.	.
Supercontig_1.69	41487	41790	W13837_peak_7590	40009	42009	Downstream2k	-	303	BC1G_10102	.	.	.	.	.	.	.	.	.	.	.	.	.	.	.	.	pfam15045	Clathrin_bdg	Clathrin-binding box of Aftiphilin, vesicle trafficking. Aftiphilin forms a stable complex with p200 and gamma-synergin. This family contains a clathrin box, with two identified clathrin-binding motifs. This family of proteins is found in eukaryotes.	.	.	.	.	.
Supercontig_1.69	137984	138157	W13837_peak_7609	137703	139703	Downstream2k	+	173	BC1G_10141	.	.	.	.	.	.	.	.	.	.	.	.	.	.	.	.	pfam11951	Fungal_trans_2	Fungal specific transcription factor domain. This family of are likely to be transcription factors. This protein is found in fungi. Proteins in this family are typically between 454 to 826 amino acids in length. This protein is found associated with pfam00172.	.	.	.	.	.
Supercontig_1.69	137984	138157	W13837_peak_7609	137160	139160	Downstream2k	-	173	BC1G_10143	.	.	.	.	.	.	.	.	.	.	.	.	.	.	.	.	pfam04409	DUF530	Protein of unknown function (DUF530). Family of hypothetical archaeal proteins.	.	.	.	.	.
Supercontig_1.69	170012	170192	W13837_peak_7618	168186	170186	Downstream2k	+	174	BC1G_10153	gi|817692176|ref|WP_046655578.1|	674	1e-82	MBL fold metallo-hydrolase [Lysobacter capsici]	.	.	.	.	Q9PFB0	231	5e-70	Beta-lactamase hydrolase-like protein	PM1479	243	1e-76	COG0491	pfam00753	Lactamase_B	Metallo-beta-lactamase superfamily.	.	.	GO:0016787|hydrolase activity;GO:0046872|metal ion binding;	.	.
Supercontig_1.69	170012	170192	W13837_peak_7618	169046	171046	Downstream2k	+	180	BC1G_10154	.	.	.	.	.	.	.	.	.	.	.	.	.	.	.	.	pfam12246	MKT1_C	Temperature dependent protein affecting M2 dsRNA replication. This domain family is found in eukaryotes, and is typically between 231 and 255 amino acids in length. There is a single completely conserved residue P that may be functionally important. MKT1 is required for maintenance of K2 toxin above 30 degrees C in strains with the L-A-HN variant of the L-A double-stranded RNA virus of Saccharomy…	.	.	.	.	.
Supercontig_1.7	9892	10116	W13837_peak_7647	8868	10868	Downstream2k	+	224	BC1G_02183	gi|61369343|gb|AAX43320.1|	159	2e-08	heterogeneous nuclear ribonucleoprotein K [synthetic construct]	.	.	.	.	O74919	147	7e-38	RNA-binding protein rnc1	.	.	.	.	pfam00013	KH_1	KH domain. KH motifs bind RNA in vitro. Autoantibodies to Nova, a KH domain protein, cause paraneoplastic opsoclonus ataxia.	GO:0070935|3'-UTR-mediated mRNA stabilization;GO:0043409|negative regulation of MAPK cascade;	GO:0005829|cytosol;	GO:0035925|mRNA 3'-UTR AU-rich region binding;GO:0003729|mRNA binding;	K18738	HEK2, KHD1; heterogeneous nuclear rnp K-like protein 2
Supercontig_1.7	238319	238651	W13837_peak_7705	236715	238715	Downstream2k	-	332	BC1G_02275	gi|534501861|gb|AGU10933.1|	1389	0	Thiolase, N-terminal domain [uncultured organism]	.	.	.	.	Q6AZA0	410	3e-138	Acetyl-CoA acetyltransferase, mitochondrial	SPBC215.09c	342	1e-112	COG0183	pfam00108	Thiolase_N	Thiolase, N-terminal domain. Thiolase is reported to be structurally related to beta-ketoacyl synthase (pfam00109), and also chalcone synthase.	GO:0006635|fatty acid beta-oxidation;	GO:0005739|mitochondrion;	GO:0003985|acetyl-CoA C-acetyltransferase activity;GO:0046872|metal ion binding;	K00626	E2.3.1.9, atoB; acetyl-CoA C-acetyltransferase [EC:2.3.1.9]
Supercontig_1.7	255322	255507	W13837_peak_7707	253621	255621	Downstream2k	+	185	BC1G_02280	.	.	.	.	.	.	.	.	.	.	.	.	.	.	.	.	pfam12882	NUT_C	NUT protein C terminal. This family includes the NUT protein. The gene encoding for NUT protein (Nuclear Testis protein) is found fused to BRD3 or BRD4 genes, in some aggressive types of carcinoma, due to chromosomal translocations. Proteins of the BRD family contain two bromodomains that bind transcriptionally active chromatin through associations with acetylated histones H3 and H4. Such protein…	.	.	.	.	.
Supercontig_1.7	318366	318578	W13837_peak_7724	317865	319865	Downstream2k	+	212	BC1G_02311	.	.	.	.	.	.	.	.	.	.	.	.	.	.	.	.	pfam14489	QueF	QueF-like protein. This protein is involved in the biosynthesis of queuosine. In some proteins this domain appears to be fused to pfam06508.	.	.	.	.	.
Supercontig_1.7	366319	366573	W13837_peak_7737	366314	368314	Downstream2k	+	254	BC1G_02333	gi|410375290|gb|AFV66858.1|	269	4e-22	codon optimized glucoamylase I [synthetic construct]	.	.	.	.	P14804	117	3e-27	Glucoamylase	.	.	.	.	pfam00686	CBM_20	Starch binding domain.	GO:0016052|carbohydrate catabolic process;GO:0000272|polysaccharide catabolic process;	GO:0000324|fungal-type vacuole;	GO:0004339|glucan 1,4-alpha-glucosidase activity;GO:2001070|starch binding;	K01178	E3.2.1.3; glucoamylase [EC:3.2.1.3]
Supercontig_1.7	366319	366573	W13837_peak_7737	364619	366619	Downstream2k	-	254	BC1G_02334	gi|823674348|gb|AKI72385.1|	978	3e-112	WDR36, partial [synthetic construct]	.	.	.	.	O14053	577	0	U3 small nucleolar RNA-associated protein 21 homolog	.	.	.	.	pfam04192	Utp21	Utp21 specific WD40 associated putative domain. Utp21 is a subunit of U3 snoRNP, which is essential for synthesis of 18S rRNA.	GO:0006364|rRNA processing;	GO:0032153|cell division site;GO:0005829|cytosol;GO:0072686|mitotic spindle;GO:0044732|mitotic spindle pole body;GO:0005730|nucleolus;GO:0005634|nucleus;GO:0032040|small-subunit processome;	.	K14554	UTP21, WDR36; U3 small nucleolar RNA-associated protein 21
Supercontig_1.7	375707	375893	W13837_peak_7738	375671	377671	Downstream2k	+	186	BC1G_02335	.	.	.	.	.	.	.	.	Q06685	466	8e-141	Inositol hexakisphosphate and diphosphoinositol-pentakisphosphate kinase	.	.	.	.	pfam00328	His_Phos_2	Histidine phosphatase superfamily (branch 2). The histidine phosphatase superfamily is so named because catalysis centres on a conserved His residue that is transiently phosphorylated during the catalytic cycle. Other conserved residues contribute to a 'phosphate pocket' and interact with the phospho group of substrate before, during and after its transfer to the His residue. Structure and sequen…	GO:0006020|inositol metabolic process;GO:0032958|inositol phosphate biosynthetic process;GO:0051516|regulation of bipolar cell growth;GO:0001558|regulation of cell growth;GO:0070507|regulation of microtubule cytoskeleton organization;	GO:0005856|cytoskeleton;GO:0005829|cytosol;	GO:0003993|acid phosphatase activity;GO:0005524|ATP binding;GO:0033857|diphosphoinositol-pentakisphosphate kinase activity;GO:0000829|inositol heptakisphosphate kinase activity;GO:0052723|inositol hexakisphosphate 1-kinase activity;GO:0052724|inositol hexakisphosphate 3-kinase activity;GO:0000830|inositol hexakisphosphate 4-kinase activity;GO:0000832|inositol hexakisphosphate 5-kinase activity;GO…	.	.
Supercontig_1.70	139474	139637	W13837_peak_7819	139283	141283	Downstream2k	-	163	BC1G_10402	.	.	.	.	.	.	.	.	.	.	.	.	.	.	.	.	pfam11822	DUF3342	Domain of unknown function (DUF3342). This family of proteins are functionally uncharacterized. This family is found in bacteria. This presumed domain is typically between 170 to 303 amino acids in length. The N-terminal half of this family is a BTB-like domain.	.	.	.	.	.
Supercontig_1.71	162118	162375	W13837_peak_7879	161407	163407	Downstream2k	+	257	BC1G_10330	.	.	.	.	.	.	.	.	.	.	.	.	.	.	.	.	pfam14352	DUF4402	Domain of unknown function (DUF4402). This family of proteins is functionally uncharacterized. This family of proteins is found in bacteria. Proteins in this family are typically between 155 and 182 amino acids in length.	.	.	.	.	.
Supercontig_1.71	162118	162375	W13837_peak_7879	162087	164087	Downstream2k	-	257	BC1G_10331	gi|745781699|ref|WP_039075424.1|	531	3e-57	para-nitrobenzyl esterase [Bacillus sp. MSP13]	.	.	.	.	P23141	207	7e-58	Liver carboxylesterase 1	BS_pnbA	200	2e-56	COG2272	pfam00135	COesterase	Carboxylesterase family.	GO:0006695|cholesterol biosynthetic process;GO:0090122|cholesterol ester hydrolysis involved in cholesterol transport;GO:0030855|epithelial cell differentiation;GO:0051791|medium-chain fatty acid metabolic process;GO:0008152|metabolic process;GO:0009636|response to toxic substance;GO:0006805|xenobiotic metabolic process;	GO:0005829|cytosol;GO:0005788|endoplasmic reticulum lumen;GO:0005615|extracellular space;	GO:0052689|carboxylic ester hydrolase activity;GO:0047374|methylumbelliferyl-acetate deacetylase activity;GO:0004771|sterol esterase activity;	K01044	CES1; carboxylesterase 1 [EC:3.1.1.1]
Supercontig_1.72	10793	11032	W13837_peak_7888	10911	12911	Downstream2k	-	121	BC1G_10503	gi|737327096|ref|WP_035309807.1|	900	7e-108	peptidase S9 [Brevundimonas sp. EAKA]	.	.	.	.	A7UKV4	487	5e-162	Dipeptidyl-peptidase 5	SPBC1711.12	426	1e-139	COG1506	pfam00326	Peptidase_S9	Prolyl oligopeptidase family.	GO:0009405|pathogenesis;	GO:0005576|extracellular region;	GO:0004177|aminopeptidase activity;GO:0008236|serine-type peptidase activity;	.	.
Supercontig_1.73	25855	26017	W13837_peak_7923	25889	27889	Downstream2k	+	128	BC1G_10584	.	.	.	.	.	.	.	.	.	.	.	.	.	.	.	.	pfam00096	zf-C2H2	Zinc finger, C2H2 type. The C2H2 zinc finger is the classical zinc finger domain. The two conserved cysteines and histidines co-ordinate a zinc ion. The following pattern describes the zinc finger. #-X-C-X(1-5)-C-X3-#-X5-#-X2-H-X(3-6)-[H/C] Where X can be any amino acid, and numbers in brackets indicate the number of residues. The positions marked # are those that are important for the stable fol…	.	.	.	.	.
Supercontig_1.73	119713	119926	W13837_peak_7947	119649	121649	Downstream2k	-	213	BC1G_10628	.	.	.	.	.	.	.	.	.	.	.	.	.	.	.	.	pfam01585	G-patch	G-patch domain. This domain is found in a number of RNA binding proteins, and is also found in proteins that contain RNA binding domains. This suggests that this domain may have an RNA binding function. This domain has seven highly conserved glycines.	.	.	.	.	.
Supercontig_1.73	172919	173127	W13837_peak_7967	171051	173051	Downstream2k	+	132	BC1G_10649	.	.	.	.	.	.	.	.	P53123	80.9	5e-17	rRNA methyltransferase 2, mitochondrial	YGL136c	80.9	1e-17	COG0293	pfam01728	FtsJ	FtsJ-like methyltransferase. This family consists of FtsJ from various bacterial and archaeal sources FtsJ is a methyltransferase, but actually has no effect on cell division. FtsJ's substrate is the 23S rRNA. The 1.5 A crystal structure of FtsJ in complex with its cofactor S-adenosylmethionine revealed that FtsJ has a methyltransferase fold. This family also includes the N terminus of flaviviral…	GO:0000453|enzyme-directed rRNA 2'-O-methylation;GO:0031167|rRNA methylation;	GO:0005739|mitochondrion;	GO:0008650|rRNA (uridine-2'-O-)-methyltransferase activity;	K15508	MRM2; 21S rRNA (uridine2791-2'-O)-methyltransferase [EC:2.1.1.168]
Supercontig_1.74	11368	11674	W13837_peak_7975	10871	12871	Downstream2k	-	306	BC1G_10667	.	.	.	.	.	.	.	.	Q58DU0	76.6	3e-15	Multiple myeloma tumor-associated protein 2 homolog	.	.	.	.	pfam10159	MMtag	Kinase phosphorylation protein. This is a glycine-rich domain that is the most highly conserved region of a family of proteins that in vertebrates are associated with tumors in multiple myelomas. The region may contain phosphorylation sites for several protein kinases, as well as N-myristoylation sites and nuclear localisation signals, so it might act as a signal molecule in the nucleus.	.	.	GO:0044822|poly(A) RNA binding;	.	.
Supercontig_1.74	100625	101023	W13837_peak_7985	100243	102243	Downstream2k	+	398	BC1G_10699	.	.	.	.	.	.	.	.	.	.	.	.	.	.	.	.	pfam02175	7TM_GPCR_Srb	Serpentine type 7TM GPCR chemoreceptor Srb. Chemoreception is mediated in Caenorhabditis elegans by members of the seven-transmembrane G-protein-coupled receptor class (7TM GPCRs) of proteins which are of the serpentine type. Srb is part of the Sra superfamily of chemoreceptors. Chemoperception is one of the central senses of soil nematodes like C. elegans which are otherwise 'blind' and 'deaf'.	.	.	.	.	.
Supercontig_1.74	179103	179285	W13837_peak_8003	178706	180706	Downstream2k	-	182	BC1G_10726	.	.	.	.	.	.	.	.	.	.	.	.	.	.	.	.	pfam04351	PilP	Pilus assembly protein, PilP. The PilP family are periplasmic proteins involved in the biogenesis of type IV pili.	.	.	.	.	.
Supercontig_1.76	63006	63173	W13837_peak_8062	61989	63989	Downstream2k	+	167	BC1G_11058	gi|763391729|ref|WP_044248825.1|	450	3e-45	hypothetical protein [Chondromyces apiculatus]	.	.	.	.	P08158	249	3e-73	Acetamidase	SPCC550.07	180	1e-48	COG0154	pfam01425	Amidase	Amidase.	GO:0034251|regulation of cellular amide catabolic process;	.	GO:0004040|amidase activity;GO:0016884|carbon-nitrogen ligase activity, with glutamine as amido-N-donor;	K01426	E3.5.1.4, amiE; amidase [EC:3.5.1.4]
Supercontig_1.76	74801	75068	W13837_peak_8064	73849	75849	Downstream2k	-	267	BC1G_11066	gi|516359800|ref|WP_017749833.1|	256	7e-20	hypothetical protein [Scytonema hofmanni]	.	.	.	.	Q96MM6	84	1e-15	Heat shock 70 kDa protein 12B	.	.	.	.	pfam00012	HSP70	Hsp70 protein. Hsp70 chaperones help to fold many proteins. Hsp70 assisted folding involves repeated cycles of substrate binding and release. Hsp70 activity is ATP dependent. Hsp70 proteins are made up of two regions: the amino terminus is the ATPase domain and the carboxyl terminus is the substrate binding region.	.	.	GO:0005524|ATP binding;	.	.
Supercontig_1.77	10202	10491	W13837_peak_8092	8697	10697	Downstream2k	+	289	BC1G_11315	.	.	.	.	.	.	.	.	Q945M1	58.2	1e-10	NADH dehydrogenase [ubiquinone] 1 beta subcomplex subunit 9	.	.	.	.	pfam13232	Complex1_LYR_1	Complex1_LYR-like. This is a family of proteins carrying the LYR motif of family Complex1_LYR, pfam05347, likely to be involved in Fe-S cluster biogenesis in mitochondria.	GO:0005975|carbohydrate metabolic process;GO:0006120|mitochondrial electron transport, NADH to ubiquinone;GO:0009853|photorespiration;	GO:0031966|mitochondrial membrane;GO:0005747|mitochondrial respiratory chain complex I;GO:0005739|mitochondrion;GO:0045271|respiratory chain complex I;GO:0005774|vacuolar membrane;	GO:0008137|NADH dehydrogenase (ubiquinone) activity;	K03965	NDUFB9; NADH dehydrogenase (ubiquinone) 1 beta subcomplex subunit 9
Supercontig_1.77	10202	10491	W13837_peak_8092	9632	11632	Downstream2k	-	289	BC1G_11318	.	.	.	.	.	.	.	.	Q875B6	152	2e-41	Protein SQS1	.	.	.	.	pfam01424	R3H	R3H domain. The name of the R3H domain comes from the characteristic spacing of the most conserved arginine and histidine residues. The function of the domain is predicted to be binding ssDNA.	GO:0006397|mRNA processing;GO:0008380|RNA splicing;	GO:0005737|cytoplasm;GO:0005634|nucleus;	GO:0003676|nucleic acid binding;	.	.
Supercontig_1.77	10780	10942	W13837_peak_8093	9632	11632	Downstream2k	-	162	BC1G_11318	.	.	.	.	.	.	.	.	Q875B6	152	2e-41	Protein SQS1	.	.	.	.	pfam01424	R3H	R3H domain. The name of the R3H domain comes from the characteristic spacing of the most conserved arginine and histidine residues. The function of the domain is predicted to be binding ssDNA.	GO:0006397|mRNA processing;GO:0008380|RNA splicing;	GO:0005737|cytoplasm;GO:0005634|nucleus;	GO:0003676|nucleic acid binding;	.	.
Supercontig_1.77	10780	10942	W13837_peak_8093	10498	12498	Downstream2k	-	162	BC1G_11319	.	.	.	.	.	.	.	.	.	.	.	.	.	.	.	.	pfam00385	Chromo	Chromo (CHRromatin Organisation MOdifier) domain.	.	.	.	.	.
Supercontig_1.77	153253	153443	W13837_peak_8114	152400	154400	Downstream2k	+	190	BC1G_11383	.	.	.	.	.	.	.	.	Q12442	50.8	5e-07	ADIPOR-like receptor IZH2	YOL002c	51.2	2e-07	COG1272	pfam03006	HlyIII	Haemolysin-III related. Members of this family are integral membrane proteins. This family includes a protein with hemolytic activity from Bacillus cereus. It has been proposed that YOL002c encodes a Saccharomyces cerevisiae protein that plays a key role in metabolic pathways that regulate lipid and phosphate metabolizm. In eukaryotes, members are seven-transmembrane pass molecules found to encod…	GO:0006882|cellular zinc ion homeostasis;GO:0006631|fatty acid metabolic process;GO:0000122|negative regulation of transcription from RNA polymerase II promoter;GO:0009636|response to toxic substance;	GO:0016021|integral component of membrane;GO:0005886|plasma membrane;	.	K07297	ADIPOR; adiponectin receptor
Supercontig_1.78	85511	85713	W13837_peak_8134	83776	85776	Downstream2k	+	202	BC1G_10458	.	.	.	.	.	.	.	.	.	.	.	.	.	.	.	.	pfam11855	DUF3375	Protein of unknown function (DUF3375). This family of proteins are functionally uncharacterized. This protein is found in bacteria. Proteins in this family are typically between 479 to 499 amino acids in length.	.	.	.	.	.
Supercontig_1.78	85511	85713	W13837_peak_8134	84397	86397	Downstream2k	-	202	BC1G_10460	gi|30584897|gb|AAP36704.1|	318	1e-30	Homo sapiens eukaryotic translation elongation factor 1 gamma [synthetic construct]	.	.	.	.	Q90YC0	136	6e-36	Elongation factor 1-gamma	YPL048w	68.9	7e-13	COG0625	pfam02798	GST_N	Glutathione S-transferase, N-terminal domain. Function: conjugation of reduced glutathione to a variety of targets. Also included in the alignment, but are not GSTs: * S-crystallins from squid. Similarity to GST previously noted. * Eukaryotic elongation factors 1-gamma. Not known to have GST activity; similarity not previously recognized. * HSP26 family of stress-related proteins. including auxin…	.	.	GO:0003746|translation elongation factor activity;	.	.
Supercontig_1.79	21961	22149	W13837_peak_8170	20295	22295	Downstream2k	-	188	BC1G_11184	.	.	.	.	.	.	.	.	O65806	155	2e-47	Protein mago nashi homolog	.	.	.	.	pfam02792	Mago_nashi	Mago nashi protein. This family was originally identified in Drosophila and called mago nashi, it is a strict maternal effect, grandchildless-like, gene. The human homologue has been shown to interact with an RNA binding protein. An RNAi knockout of the C. elegans homologue causes masculinization of the germ line (Mog phenotype) hermaphrodites, suggesting it is involved in hermaphrodite germ-line…	.	GO:0005634|nucleus;	.	.	.
Supercontig_1.79	84276	84500	W13837_peak_8186	83928	85928	Downstream2k	-	224	BC1G_11207	.	.	.	.	.	.	.	.	.	.	.	.	.	.	.	.	pfam04034	DUF367	Domain of unknown function (DUF367).	.	.	.	.	.
Supercontig_1.79	91790	92043	W13837_peak_8187	90655	92655	Downstream2k	+	253	BC1G_11209	.	.	.	.	.	.	.	.	P03001	55.8	2e-07	Transcription factor IIIA	.	.	.	.	pfam13894	zf-C2H2_4	C2H2-type zinc finger. This family contains a number of divergent C2H2 type zinc fingers.	GO:0006355|regulation of transcription, DNA-templated;GO:0006351|transcription, DNA-templated;	GO:0005634|nucleus;	GO:0003677|DNA binding;GO:0046872|metal ion binding;GO:0003723|RNA binding;	K09191	GTF3A; general transcription factor IIIA
Supercontig_1.79	180086	180253	W13837_peak_8207	179274	181274	Downstream2k	-	167	BC1G_11244	gi|354508491|gb|AER26914.1|	454	4e-46	laccase [synthetic construct]	.	.	.	.	Q96WM9	82	4e-15	Laccase-2	YFL041w	134	8e-33	COG2132	pfam07732	Cu-oxidase_3	Multicopper oxidase. This entry contains many divergent copper oxidase-like domains that are not recognized by the pfam00394 model.	GO:0046274|lignin catabolic process;	GO:0005576|extracellular region;	GO:0005507|copper ion binding;GO:0052716|hydroquinone:oxygen oxidoreductase activity;	.	.
Supercontig_1.8	152704	152934	W13837_peak_8237	152570	154570	Downstream2k	+	230	BC1G_02483	.	.	.	.	.	.	.	.	.	.	.	.	.	.	.	.	pfam03302	VSP	Giardia variant-specific surface protein.	.	.	.	.	.
Supercontig_1.8	152704	152934	W13837_peak_8237	151229	153229	Downstream2k	-	230	BC1G_02484	.	.	.	.	.	.	.	.	.	.	.	.	.	.	.	.	pfam07690	MFS_1	Major Facilitator Superfamily.	.	.	.	.	.
Supercontig_1.8	195483	195722	W13837_peak_8246	194522	196522	Downstream2k	-	239	BC1G_02498	gi|516544066|ref|WP_017931691.1|	221	3e-19	50S ribosomal protein L27 [Robiginitomaculum antarcticum]	.	.	.	.	Q6FS31	110	2e-26	54S ribosomal protein L2, mitochondrial	SPBP19A11.05c	99	2e-24	COG0211	pfam01016	Ribosomal_L27	Ribosomal L27 protein.	GO:0006412|translation;	GO:0005762|mitochondrial large ribosomal subunit;	GO:0003735|structural constituent of ribosome;	.	.
Supercontig_1.8	195483	195722	W13837_peak_8246	195581	197581	Downstream2k	+	141	BC1G_02497	gi|504399834|ref|WP_014586936.1|	279	8e-22	hypothetical protein [Methanosaeta harundinacea]	.	.	.	.	O14302	258	3e-70	cytokinesis protein 3	SPAC9G1.06c	258	8e-71	COG5279	pfam07223	DUF1421	Protein of unknown function (DUF1421). This family represents a conserved region approximately 350 residues long within a number of plant proteins of unknown function.	GO:0007049|cell cycle;GO:0051301|cell division;	GO:0032153|cell division site;GO:0030428|cell septum;GO:0051286|cell tip;	.	.	.
Supercontig_1.8	208474	208712	W13837_peak_8255	207701	209701	Downstream2k	-	238	BC1G_02504	gi|901670855|emb|CQB87856.1|	348	1e-35	CAP-Gly domain [Chlamydia trachomatis]	.	.	.	.	Q10235	180	5e-54	Cell polarity protein alp11	.	.	.	.	pfam01302	CAP_GLY	CAP-Gly domain. Cytoskeleton-associated proteins (CAPs) are involved in the organisation of microtubules and transportation of vesicles and organelles along the cytoskeletal network. A conserved motif, CAP-Gly, has been identified in a number of CAPs, including CLIP-170 and dynactins. The crystal structure of Caenorhabditis elegans F53F4.3 protein CAP-Gly domain was recently solved. The domain co…	GO:0031122|cytoplasmic microtubule organization;GO:0000226|microtubule cytoskeleton organization;	GO:0005737|cytoplasm;GO:0005829|cytosol;GO:0005874|microtubule;GO:0005634|nucleus;	.	K17262	TBCB, CKAP1, ALF1; tubulin-folding cofactor B
Supercontig_1.8	223065	223293	W13837_peak_8258	221714	223714	Downstream2k	+	228	BC1G_02508	gi|655447339|ref|WP_028831065.1|	185	5e-11	hypothetical protein [Proteobacteria bacterium JGI 0000113-E04]	.	.	.	.	B4PIW8	99.4	4e-20	Ubiquitin carboxyl-terminal hydrolase 36	.	.	.	.	pfam00443	UCH	Ubiquitin carboxyl-terminal hydrolase.	GO:0030718|germ-line stem cell population maintenance;GO:0016579|protein deubiquitination;GO:0035019|somatic stem cell population maintenance;GO:0006511|ubiquitin-dependent protein catabolic process;	GO:0005730|nucleolus;	GO:0036459|ubiquitinyl hydrolase activity;	K11855	USP36_42; ubiquitin carboxyl-terminal hydrolase 36/42 [EC:3.4.19.12]
Supercontig_1.8	245357	245610	W13837_peak_8265	244071	246071	Downstream2k	+	253	BC1G_02517	.	.	.	.	.	.	.	.	.	.	.	.	.	.	.	.	pfam10342	GPI-anchored	Ser-Thr-rich glycosyl-phosphatidyl-inositol-anchored membrane family. Some members of this family appear to be serine- threonine-rich membrane-anchored proteins, anchored by glycosyl-phosphatidylinositol. In A. fumigatus these proteins play a role in fungal cell wall organisation. In Lentinula edodes this family is involved in fruiting body formation, and may have a more general role in signallin…	.	.	.	.	.
Supercontig_1.8	248414	248644	W13837_peak_8267	247025	249025	Downstream2k	-	230	BC1G_02519	.	.	.	.	.	.	.	.	.	.	.	.	.	.	.	.	pfam00069	Pkinase	Protein kinase domain.	.	.	.	.	.
Supercontig_1.8	309418	309594	W13837_peak_8287	308578	310578	Downstream2k	+	176	BC1G_02544	.	.	.	.	.	.	.	.	Q08930	117	1e-26	Ubiquitin carboxyl-terminal hydrolase MIY1	.	.	.	.	pfam04424	DUF544	Protein of unknown function (DUF544). Eukaryotic protein of unknown function.	.	GO:0005737|cytoplasm;	GO:0016807|cysteine-type carboxypeptidase activity;GO:1990380|Lys48-specific deubiquitinase activity;GO:0004843|ubiquitin-specific protease activity;	.	.
Supercontig_1.8	309418	309594	W13837_peak_8287	309414	311414	Downstream2k	-	176	BC1G_02546	.	.	.	.	.	.	.	.	.	.	.	.	.	.	.	.	pfam13460	NAD_binding_10	NADH(P)-binding.	.	.	.	.	.
Supercontig_1.8	374348	374510	W13837_peak_8303	374311	376311	Downstream2k	+	162	BC1G_02574	gi|60654279|gb|AAX29832.1|	1267	1e-166	tubulin alpha 2 [synthetic construct]	.	.	.	.	Q9C413	631	0	Tubulin alpha chain	SPBC800.05c	482	1e-164	COG5023	pfam00091	Tubulin	Tubulin/FtsZ family, GTPase domain. This family includes the tubulin alpha, beta and gamma chains, as well as the bacterial FtsZ family of proteins. Members of this family are involved in polymer formation. FtsZ is the polymer-forming protein of bacterial cell division. It is part of a ring in the middle of the dividing cell that is required for constriction of cell membrane and cell envelope to …	GO:0007017|microtubule-based process;	GO:0005737|cytoplasm;GO:0005874|microtubule;	GO:0005525|GTP binding;GO:0003924|GTPase activity;GO:0005200|structural constituent of cytoskeleton;	.	.
Supercontig_1.8	385703	385966	W13837_peak_8306	385728	387728	Downstream2k	+	238	BC1G_02577	gi|589829205|gb|EXJ11645.1|	3017	0	Phosphoribosylformylglycinamidine synthase [Nitrincola sp. AK23]	.	.	.	.	O14228	1266	0	Probable phosphoribosylformylglycinamidine synthase	SPAC6F12.10c_1	876	0	COG0046	pfam13507	GATase_5	CobB/CobQ-like glutamine amidotransferase domain. This family captures members that are not found in pfam00310, pfam07685 and pfam13230.	GO:0006189|'de novo' IMP biosynthetic process;GO:0006541|glutamine metabolic process;GO:0006164|purine nucleotide biosynthetic process;GO:0009156|ribonucleoside monophosphate biosynthetic process;	GO:0005737|cytoplasm;GO:0005794|Golgi apparatus;	GO:0005524|ATP binding;GO:0046872|metal ion binding;GO:0004642|phosphoribosylformylglycinamidine synthase activity;	K01952	purL, PFAS; phosphoribosylformylglycinamidine synthase [EC:6.3.5.3]
Supercontig_1.8	385703	385966	W13837_peak_8306	384647	386647	Downstream2k	-	263	BC1G_02578	.	.	.	.	.	.	.	.	Q8K203	52.8	4e-06	Endonuclease 8-like 3	.	.	.	.	pfam06839	zf-GRF	GRF zinc finger. This presumed zinc binding domain is found in a variety of DNA-binding proteins. It seems likely that this domain is involved in nucleic acid binding. It is named GRF after three conserved residues in the centre of the alignment of the domain. This zinc finger may be related to pfam01396.	GO:0006284|base-excision repair;GO:0006289|nucleotide-excision repair;	GO:0005654|nucleoplasm;GO:0005634|nucleus;	GO:0000405|bubble DNA binding;GO:0003684|damaged DNA binding;GO:0019104|DNA N-glycosylase activity;GO:0003906|DNA-(apurinic or apyrimidinic site) lyase activity;GO:0003690|double-stranded DNA binding;GO:0003697|single-stranded DNA binding;GO:0008270|zinc ion binding;	K10569	NEIL3; endonuclease VIII-like 3
Supercontig_1.8	447868	448334	W13837_peak_8316	447740	449740	Downstream2k	+	466	BC1G_02600	gi|553884702|gb|AGY60144.1|	299	9e-26	fructoselysine transporter [Gloeobacter kilaueensis JS1]	.	.	.	.	P50276	288	3e-87	High-affinity methionine permease	YGR055w	288	8e-88	COG0531	pfam13520	AA_permease_2	Amino acid permease.	GO:0042883|cysteine transport;GO:0044690|methionine import;GO:0015821|methionine transport;GO:0000101|sulfur amino acid transport;	GO:0005887|integral component of plasma membrane;GO:0005886|plasma membrane;	GO:0015297|antiporter activity;GO:0000102|L-methionine secondary active transmembrane transporter activity;	.	.
Supercontig_1.8	447868	448334	W13837_peak_8316	447363	449363	Downstream2k	-	466	BC1G_02602	.	.	.	.	.	.	.	.	.	.	.	.	.	.	.	.	pfam03517	Voldacs	Regulator of volume decrease after cellular swelling. ICln is a ubiquitously expressed multi-functional protein that plays a critical role in regulating volume decrease in cells after cellular swelling. In plants, ICln induces Cl- currents, thus regulating Cl- homoeostasis in eukaryotes. Structurally, the fold resembles a pleckstrin homology fold, on of whose roles is to recruit and tether their …	.	.	.	.	.
Supercontig_1.80	173144	173332	W13837_peak_8380	172414	174414	Downstream2k	+	188	BC1G_10869	.	.	.	.	.	.	.	.	.	.	.	.	.	.	.	.	pfam02778	tRNA_int_endo_N	tRNA intron endonuclease, N-terminal domain. Members of this family cleave pre tRNA at the 5' and 3' splice sites to release the intron EC:3.1.27.9.	.	.	.	.	.
Supercontig_1.82	83418	83635	W13837_peak_8442	83258	85258	Downstream2k	-	217	BC1G_10769	gi|491631600|ref|WP_005489138.1|	384	7e-40	N-acetylglucosamine-6-phosphate deacetylase [Halanaerobium saccharolyticum]	.	.	.	.	Q9VR81	158	7e-44	N-acetylglucosamine-6-phosphate deacetylase	all0988	131	1e-34	COG1820	pfam13147	Amidohydro_4	Amidohydrolase. This family of enzymes are a part of a large metal dependent hydrolase superfamily. The family includes Adenine deaminase EC:3.5.4.2 that hydrolyses adenine to form hypoxanthine and ammonia. Adenine deaminases reaction is important for adenine utilisation as a purine and also as a nitrogen source. This family also includes dihydroorotase and N-acetylglucosamine-6-phosphate deacety…	GO:0005975|carbohydrate metabolic process;GO:0006046|N-acetylglucosamine catabolic process;	GO:0005634|nucleus;	GO:0046872|metal ion binding;GO:0008448|N-acetylglucosamine-6-phosphate deacetylase activity;	K01443	nagA, AMDHD2; N-acetylglucosamine-6-phosphate deacetylase [EC:3.5.1.25]
[truncated: 685 more rows]
