# Supplementary material for: BcMettl4-Mediated DNA Adenine N6-Methylation Is Critical for Virulence of Botrytis cinerea
Source: Front Microbiol. 2022 Jun 30;13:925868. doi: 10.3389/fmicb.2022.925868 (PMC9279130; doi:10.3389/fmicb.2022.925868)
Supplement: Supplementary file 5 [file Table_5.XLSX]

## Sheet: Table S5
Table S5. The upregulated genes.
id	baseMean	baseMeanA	baseMeanB	foldChange	log2FoldChange	pval	padj	Name	locus_tag	old_locus_tag
gene4500	490.669	42.2128	939.124	22.2474	4.47556	2.72818e-36	3.14505e-32	BCIN_05g07680	BC1G_11084	-
gene10969	786.2	160.444	1411.96	8.8003	3.13755	8.68039e-31	5.00338e-27	BCIN_15g04030	BC1G_15864	-
gene7218	4537.33	1042.77	8031.89	7.70245	2.94532	2.75845e-30	1.05998e-26	BCIN_09g04620
gene9252	1763.49	419.43	3107.54	7.40898	2.88927	6.2654e-29	1.80569e-25	Bcpio7	BCIN_12g05030	BC1G_07435
gene8839	272.91	52.889	492.931	9.3201	3.22034	1.63243e-28	3.76374e-25	BCIN_12g00900
gene9781	678.405	151.52	1205.29	7.95468	2.9918	2.25798e-28	4.33833e-25	BCIN_13g03540	BC1G_04934	-
gene10374	10773.9	2777.36	18770.5	6.75838	2.75668	1.00739e-27	1.65902e-24	BCIN_14g03610	BC1G_12042	-
gene2651	8671.97	2434.78	14909.2	6.12341	2.61434	9.52155e-25	1.37206e-21	BCIN_03g05480	BC1G_00861	-
gene464	1533.5	442.133	2624.87	5.93684	2.5697	1.12087e-23	1.43571e-20	BCIN_01g04670	BC1G_13327	-
gene1953	2510.56	736.373	4284.75	5.81872	2.5407	1.60502e-23	1.85027e-20	BCIN_02g07890	BC1G_10283	-
gene7377	1841.29	529.592	3152.99	5.95362	2.57377	3.07599e-23	3.22364e-20	BCIN_09g06210	BC1G_15070	-
gene9456	2396.06	731.695	4060.43	5.54936	2.47232	1.0775e-22	1.03512e-19	Bcant1	BCIN_13g00250	BC1G_14122
gene5029	964.351	279.48	1649.22	5.90103	2.56097	1.19237e-22	1.05736e-19	Bccat3	BCIN_06g04520	BC1G_02407
gene10336	3468.86	941.616	5996.1	6.36789	2.67082	1.72777e-22	1.42269e-19	BCIN_14g03230	BC1G_10083	-
gene7066	2715.63	826.71	4604.55	5.56974	2.47761	2.15438e-22	1.65571e-19	BCIN_09g03090
gene8632	3125.62	1042.12	5209.12	4.99857	2.32152	2.67586e-20	1.92796e-17	BCIN_11g05390	BC1G_15020	-
gene8788	796.619	261.854	1331.38	5.08446	2.34609	1.28079e-19	8.68529e-17	BCIN_12g00390	BC1G_03556	-
gene3461	12051.4	4301.36	19801.4	4.60351	2.20273	3.95284e-19	2.53157e-16	BCIN_04g04250	BC1G_04158	-
gene7269	1503.61	527.578	2479.64	4.70005	2.23268	1.06595e-18	6.46752e-16	BCIN_09g05130	BC1G_09875	-
gene5070	754.961	260.569	1249.35	4.79472	2.26145	2.33281e-18	1.32932e-15	BCIN_06g04930	BC1G_02349	-
gene421	5491.72	2025.6	8957.83	4.4223	2.1448	2.42156e-18	1.32932e-15	BCIN_01g04240	BC1G_12228	-
gene11269	22129.1	8206.52	36051.6	4.39305	2.13522	2.73394e-18	1.43258e-15	Bcddr48	BCIN_16g01270	BC1G_10423
gene864	609.889	212.421	1007.36	4.74227	2.24558	3.78243e-18	1.89582e-15	BCIN_01g08670	BC1G_00045	-
gene1311	415.638	139.064	692.213	4.97767	2.31547	5.89761e-18	2.83282e-15	BCIN_02g01440	BC1G_02621	-
gene3053	687.016	70.6369	1303.39	18.452	4.20571	6.43122e-18	2.96557e-15	BCIN_04g00160	BC1G_13195	-
gene11695	655.674	235.32	1076.03	4.57263	2.19302	2.05517e-17	8.77481e-15	BCIN_18g00170	BC1G_16161	-
gene7141	2415.46	727.587	4103.33	5.63964	2.4956	2.35469e-17	9.69459e-15	BCIN_09g03850	BC1G_09945	-
gene3443	13843.1	5295.92	22390.3	4.22783	2.07992	2.90265e-17	1.15386e-14	Bcccg2	BCIN_04g04070	BC1G_04134
gene9532	1802.29	353.589	3251	9.19428	3.20074	7.13188e-17	2.74054e-14	BCIN_13g01020	BC1G_04383	-
gene9609	2393.8	692.931	4094.66	5.90919	2.56296	8.84642e-17	3.28973e-14	BCIN_13g01790	BC1G_04279	-
gene5135	17204.1	6854.73	27553.6	4.01964	2.00707	2.10533e-16	7.58445e-14	BCIN_06g05580	BC1G_02245	-
gene6970	15050.7	5910.78	24190.6	4.09262	2.03303	2.39989e-16	8.38363e-14	BCIN_09g02130	BC1G_07177	-
gene7846	1272.29	242.466	2302.12	9.49464	3.24711	5.24955e-16	1.77991e-13	BCIN_10g03770	BC1G_11751	-
gene8298	3386.4	1354.31	5418.48	4.0009	2.00032	6.10179e-16	2.00976e-13	BCIN_11g02030	BC1G_04075	-
gene6756	706.347	270.693	1142	4.2188	2.07683	7.5901e-16	2.43052e-13	BCIN_08g07080	BC1G_11404	-
gene6810	1669.56	442.639	2896.47	6.54363	2.71009	2.035e-15	6.34042e-13	BCIN_09g00500	BC1G_09128	-
gene5009	6660.45	2772.75	10548.1	3.80422	1.9276	2.77372e-15	8.41459e-13	BCIN_06g04320	BC1G_14412	-
gene1354	1436.17	584.24	2288.09	3.91636	1.96951	3.92454e-15	1.16006e-12	BCIN_02g01870	BC1G_02563	-
gene10544	2798.01	1162.43	4433.58	3.81407	1.93133	4.75305e-15	1.36983e-12	BCIN_14g05350	BC1G_10770	-
gene5619	935.272	381.422	1489.12	3.90413	1.965	6.502e-15	1.82817e-12	BCIN_07g02810	BC1G_02721	-
gene5783	585.989	166.715	1005.26	6.02981	2.59211	1.23273e-14	3.38354e-12	BCIN_07g04450	BC1G_07265	-
gene10316	235.924	84.5529	387.295	4.5805	2.19551	1.33241e-14	3.52281e-12	BCIN_14g03030	BC1G_10056	-
gene1241	925.442	380.354	1470.53	3.86621	1.95092	1.34458e-14	3.52281e-12	BCIN_02g00740	BC1G_05581	-
gene10331	162.534	55.2069	269.861	4.88817	2.28929	1.51115e-14	3.87124e-12	BCIN_14g03180	BC1G_10077	-
gene8251	281.124	80.5246	481.723	5.9823	2.5807	6.90068e-14	1.72937e-11	BCIN_11g01560	BC1G_04005	-
gene8586	2961.23	1071.08	4851.38	4.52943	2.17933	8.48486e-14	2.08114e-11	Bcmsc1	BCIN_11g04930	BC1G_03275
gene6216	3246.38	1424.16	5068.6	3.55902	1.83148	9.62202e-14	2.31089e-11	BCIN_08g01660	BC1G_07889	-
gene10792	485.33	199.063	771.596	3.87613	1.95462	1.35279e-13	3.18264e-11	BCIN_15g02260	BC1G_11986	-
gene9546	243.58	94.9987	392.162	4.12807	2.04547	1.43527e-13	3.30917e-11	BCIN_13g01160	BC1G_04362	-
gene1355	296.83	119.831	473.83	3.95416	1.98337	2.3627e-13	5.34062e-11	BCIN_02g01880	BC1G_02562	-
gene4726	1504.67	675.492	2333.85	3.45504	1.7887	4.27669e-13	9.48109e-11	BCIN_06g01490;end_range=537494,.	BC1G_01137;partial=true	-
gene6694	3126.76	756.654	5496.87	7.26471	2.8609	5.28146e-13	1.14877e-10	BCIN_08g06460	BC1G_10980	-
gene8631	885.699	387.292	1384.11	3.57381	1.83746	5.95909e-13	1.27216e-10	BCIN_11g05380
gene11077	3406.51	1539.45	5273.57	3.42562	1.77637	7.55202e-13	1.5829e-10	BCIN_15g05120	BC1G_15129	-
gene293	2007.9	749.746	3266.05	4.35621	2.12307	9.65041e-13	1.98661e-10	BCIN_01g02920	BC1G_11834	-
gene4090	1471.42	661.249	2281.59	3.45042	1.78677	1.25676e-12	2.52189e-10	BCIN_05g03570	BC1G_01459	-
gene11310	1678.98	729.398	2628.56	3.60374	1.84949	1.26882e-12	2.52189e-10	BCIN_16g01680	BC1G_14952	-
gene1050	954.972	432.158	1477.79	3.41955	1.77381	1.8072e-12	3.53108e-10	BCIN_01g10530	BC1G_05244	-
gene3640	1915.5	866.762	2964.24	3.4199	1.77395	1.93779e-12	3.72315e-10	BCIN_04g06040	BC1G_03864	-
gene4444	664.17	272.605	1055.74	3.87276	1.95336	3.02167e-12	5.71046e-10	BCIN_05g07120	BC1G_13261	-
gene8229	99.2967	34.6319	163.962	4.73441	2.24319	3.25823e-12	6.0582e-10	BCIN_11g01340	BC1G_03979	-
gene295	1346.23	625.732	2066.73	3.3029	1.72373	3.59077e-12	6.50309e-10	BCIN_01g02940	BC1G_11832	-
gene4257	2498.07	1176.79	3819.36	3.24558	1.69848	3.61032e-12	6.50309e-10	BCIN_05g05240	BC1G_01881	-
gene2233	4031.28	1307.13	6755.43	5.16813	2.36964	3.74494e-12	6.64179e-10	BCIN_03g01300	BC1G_02053	-
gene7667	3986.03	1802.53	6169.53	3.42271	1.77514	5.13499e-12	8.96911e-10	BCIN_10g01980	BC1G_14811	-
gene3817	3607.03	1713.34	5500.71	3.21051	1.6828	5.71355e-12	9.83072e-10	BCIN_05g00830	BC1G_09402	-
gene4967	592.196	265.474	918.918	3.46142	1.79136	5.82617e-12	9.87708e-10	BCIN_06g03900	BC1G_05640	-
gene11084	207.219	83.4197	331.019	3.96811	1.98845	7.06631e-12	1.18059e-09	BCIN_15g05190	BC1G_15770	-
gene2235	6749.83	2854.26	10645.4	3.72965	1.89904	8.76029e-12	1.44269e-09	BCIN_03g01320	BC1G_02051	-
gene4227	10777.4	5216.54	16338.2	3.13199	1.64708	1.06882e-11	1.7354e-09	BCIN_05g04940	BC1G_01924	-
gene6037	482.259	218.858	745.66	3.40704	1.76852	1.10387e-11	1.76742e-09	BCIN_07g07000	BC1G_11298	-
gene4878	695.697	323.827	1067.57	3.29671	1.72103	1.30723e-11	2.04221e-09	BCIN_06g03010	BC1G_05774	-
gene2985	5174.76	2333.89	8015.62	3.43445	1.78008	1.31093e-11	2.04221e-09	Bctep1	BCIN_03g08830	BC1G_06651
gene5655	7490.75	3666.54	11315	3.08601	1.62574	1.88087e-11	2.89102e-09	BCIN_07g03170	BC1G_02671	-
gene1211	1857.48	892.424	2822.54	3.16278	1.66119	3.16836e-11	4.74349e-09	BCIN_02g00440	BC1G_05542	-
gene9419	112.259	43.0911	181.427	4.21032	2.07393	3.39653e-11	5.0199e-09	BCIN_12g06680	BC1G_13868	-
gene2572	3054.56	944.605	5164.52	5.46738	2.45085	3.5418e-11	5.16834e-09	BcPIO4;end_range=1578012,.	BCIN_03g04690	BC1G_00743;partial=true
gene6185	684.001	320.662	1047.34	3.26618	1.7076	4.47163e-11	6.44362e-09	BCIN_08g01350	BC1G_12692	-
gene3274	351.67	135.862	567.477	4.17685	2.06242	6.05383e-11	8.61587e-09	BCIN_04g02370	BC1G_04533	-
gene2431	691.635	337.433	1045.84	3.0994	1.63199	8.67238e-11	1.21921e-08	BCIN_03g03280	BC1G_00543	-
gene1362	184.521	81.1858	287.857	3.54566	1.82605	1.25687e-10	1.74568e-08	BCIN_02g01950	BC1G_02552	-
gene422	106.04	33.1267	178.953	5.40209	2.43352	1.305e-10	1.79096e-08	BCIN_01g04250	BC1G_12229	-
gene6151	476.877	203.274	750.48	3.69197	1.88439	1.38788e-10	1.88229e-08	BCIN_08g01010	BC1G_08355	-
gene865	25849.1	13198.1	38500.1	2.91709	1.54453	1.74333e-10	2.33688e-08	Bcpio10	BCIN_01g08680	BC1G_00044
gene3957	6292.71	3211.12	9374.31	2.91933	1.54564	1.9604e-10	2.59765e-08	Bcyet3	BCIN_05g02240	BC1G_01654
gene11446	801.124	400.411	1201.84	3.00151	1.58569	2.27589e-10	2.98142e-08	BCIN_16g03040	BC1G_09214	-
gene770	475.941	232.99	718.892	3.0855	1.62551	2.74815e-10	3.55963e-08	BCIN_01g07730	BC1G_00168	-
gene1027	234.949	108.491	361.407	3.33121	1.73605	2.82495e-10	3.61844e-08	BCIN_01g10300	BC1G_05279	-
gene454	795.452	398.218	1192.69	2.99506	1.58258	3.26893e-10	4.14112e-08	Bccao1	BCIN_01g04570	BC1G_13909
gene5374	10601.2	5553.2	15649.3	2.81807	1.49471	3.82385e-10	4.79144e-08	BCIN_07g00360	BC1G_05382	-
gene10633	349.221	167.179	531.263	3.17782	1.66804	4.72847e-10	5.86127e-08	BCIN_15g00660	BC1G_07714	-
gene2232	260.549	50.0947	471.002	9.40223	3.233	5.15788e-10	6.32554e-08	BCIN_03g01290	BC1G_02054	-
gene2839	6103.68	3166.59	9040.76	2.85504	1.51351	5.80019e-10	7.03838e-08	BCIN_03g07370	BC1G_11688	-
gene8840	83.4014	33.1989	133.604	4.02435	2.00876	6.31465e-10	7.58285e-08	BCIN_12g00910	BC1G_03483	-
gene10632	1139.51	583.433	1695.6	2.90624	1.53915	7.27407e-10	8.6449e-08	Bcatg9	BCIN_15g00650	BC1G_15751
gene2234	242.618	105.943	379.293	3.58016	1.84002	8.07578e-10	9.49975e-08	BCIN_03g01310	BC1G_02052	-
gene1568	1090.43	566.929	1613.93	2.84679	1.50933	8.33014e-10	9.69998e-08	Bcjac1	BCIN_02g04010	BC1G_07954
gene3870	70.8036	26.319	115.288	4.38041	2.13107	8.41853e-10	9.70488e-08	BCIN_05g01370	BC1G_12440	-
gene2227	170.142	32.5301	307.754	9.46059	3.24193	8.8041e-10	1.00489e-07	BCIN_03g01240;end_range=440796,.	BC1G_02061;partial=true;start_range=.,440470	-
gene11083	2559.82	1346.39	3773.26	2.80251	1.48672	9.58381e-10	1.08316e-07	BCIN_15g05180	BC1G_15771	-
gene7379	645.796	325.545	966.047	2.96747	1.56923	1.1247e-09	1.25879e-07	Bcpio11	BCIN_09g06230	BC1G_15065
gene2391	332.053	157.132	506.973	3.22641	1.68993	1.3566e-09	1.50374e-07	BCIN_03g02880	BC1G_06523	-
gene3460	570.133	212.166	928.099	4.37439	2.12908	1.55539e-09	1.70767e-07	BCIN_04g04240	BC1G_04156	-
gene1434	8580.7	4603.39	12558	2.72799	1.44784	1.72961e-09	1.88104e-07	Bop1	BCIN_02g02670	BC1G_02456
gene784	3105.76	1649.96	4561.55	2.76464	1.46709	1.74631e-09	1.88144e-07	BCIN_01g07870
gene453	588.978	300.187	877.769	2.92408	1.54798	1.8878e-09	2.01505e-07	Bcphs1	BCIN_01g04560	BC1G_13908
gene10629	108.002	46.9101	169.095	3.60465	1.84986	1.96503e-09	2.07824e-07	BCIN_15g00620	BC1G_15746	-
gene4580	317.209	139.66	494.757	3.54257	1.8248	2.33013e-09	2.44197e-07	BCIN_06g00040
gene6605	21959.7	11886.2	32033.3	2.69501	1.43029	2.52578e-09	2.62317e-07	BcnirA	BCIN_08g05570	BC1G_08936
gene532	1462.6	782.982	2142.22	2.73597	1.45205	4.83921e-09	4.98093e-07	BCIN_01g05350	BC1G_00491	-
gene10701	270.193	135.265	405.122	2.99502	1.58257	4.99353e-09	5.0839e-07	BCIN_15g01340	BC1G_07814	-
gene3487	787.852	421.502	1154.2	2.73831	1.45329	5.02745e-09	5.0839e-07	BCIN_04g04510	BC1G_04188	-
gene7691	1627.91	890.756	2365.06	2.65512	1.40878	7.29352e-09	7.31128e-07	BCIN_10g02220	BC1G_15212	-
gene4826	4786.04	2614.47	6957.61	2.6612	1.41207	8.03069e-09	7.98085e-07	BCIN_06g02490	BC1G_01284	-
gene4333	14222.1	7757.43	20686.8	2.66671	1.41506	8.83855e-09	8.70862e-07	BCIN_05g06000	BC1G_01780	-
gene7591	182.615	70.2305	294.999	4.20043	2.07054	9.24703e-09	9.03388e-07	BCIN_10g01210
gene41	6344.67	3539.7	9149.64	2.58486	1.37009	1.02451e-08	9.92482e-07	Bcist2	BCIN_01g00420	BC1G_14057
gene6536	206.581	85.8679	327.295	3.81161	1.9304	1.39081e-08	1.33611e-06	BCIN_08g04880	BC1G_08843	-
gene11148	300.348	108.402	492.295	4.5414	2.18314	1.98311e-08	1.88936e-06	BCIN_16g00060	BC1G_15603	-
gene9760	1824.04	1019.67	2628.41	2.5777	1.36609	2.17474e-08	2.05495e-06	BCIN_13g03330	BC1G_04910	-
gene9528	2004.06	1125.2	2882.92	2.56214	1.35735	2.56017e-08	2.39949e-06	Bchbs1	BCIN_13g00980	BC1G_04388
gene6775	11342.2	5992.27	16692.1	2.7856	1.47799	2.7197e-08	2.52844e-06	Bchex1	BCIN_09g00150	BC1G_09068
gene8121	715.696	389.851	1041.54	2.67164	1.41773	3.24622e-08	2.97003e-06	BCIN_11g00260	BC1G_09662	-
gene10628	3627.79	2075.78	5179.79	2.49535	1.31924	5.27712e-08	4.7527e-06	BCIN_15g00610	BC1G_15744	-
gene5957	527.454	293.774	761.135	2.59089	1.37345	5.78506e-08	5.16978e-06	BCIN_07g06200	BC1G_11659	-
gene4436	6420.88	2607.02	10234.7	3.92584	1.973	5.92403e-08	5.25325e-06	BCIN_05g07040	BC1G_13250	-
gene10700	2530.58	1454.2	3606.96	2.48037	1.31055	6.12185e-08	5.38723e-06	BcPtpA	BCIN_15g01330	BC1G_07812
gene11329	506.964	270.225	743.702	2.75215	1.46056	6.71875e-08	5.82359e-06	BCIN_16g01870	BC1G_08221	-
gene9469	565.139	303.177	827.102	2.72812	1.44791	7.91626e-08	6.7599e-06	BCIN_13g00380	BC1G_14136	-
gene1831	1522.67	877.528	2167.81	2.47037	1.30472	8.65986e-08	7.3405e-06	Bccho1	BCIN_02g06660	BC1G_11334
gene10176	276.02	151.445	400.596	2.64515	1.40335	1.17503e-07	9.88743e-06	BCIN_14g01640	BC1G_08999	-
gene3181	1948.33	1065.58	2831.09	2.65686	1.40972	1.24549e-07	1.04044e-05	Bcice2	BCIN_04g01440	BC1G_10615
gene6335	866.644	501.357	1231.93	2.45719	1.29701	1.91816e-07	1.57947e-05	BCIN_08g02850	BC1G_09614	-
gene9958	47.9714	19.0495	76.8932	4.03649	2.0131	1.94211e-07	1.58785e-05	BCIN_13g05330	BC1G_06434	-
gene3596	2148.77	1170.92	3126.62	2.67022	1.41696	2.20751e-07	1.77959e-05	BCIN_04g05600	BC1G_03806	-
gene8771	5051.33	3008.03	7094.63	2.35856	1.23791	2.22632e-07	1.78229e-05	BCIN_12g00220	BC1G_03575	-
gene8690	171.211	90.1684	252.254	2.79759	1.48418	2.29533e-07	1.82487e-05	BCIN_11g05970	BC1G_14856	-
gene2231	1053.81	232.134	1875.48	8.07929	3.01423	2.37989e-07	1.87913e-05	BCIN_03g01280	BC1G_02056	-
gene6265	638.24	371.333	905.147	2.43756	1.28544	2.44027e-07	1.9137e-05	BCIN_08g02150	BC1G_07816	-
gene1767	65.0726	28.7939	101.351	3.5199	1.81553	2.60325e-07	2.02772e-05	BCIN_02g06010	BC1G_14936	-
gene6771	200.462	108.948	291.976	2.67995	1.4222	2.94825e-07	2.28104e-05	BCIN_09g00110	BC1G_09063	-
gene11246	1108.35	656.733	1559.97	2.37535	1.24814	3.013e-07	2.31559e-05	BCIN_16g01040	BC1G_10396	-
gene3162	817.175	479.5	1154.85	2.40845	1.2681	3.35222e-07	2.5424e-05	Bcmcp2	BCIN_04g01250	BC1G_10638
gene6971	145.648	65.4311	225.865	3.45195	1.78741	3.59836e-07	2.71123e-05	BCIN_09g02140	BC1G_07176	-
gene4695	398.363	204.772	591.955	2.8908	1.53147	3.67504e-07	2.75103e-05	BccatA	BCIN_06g01180	BC1G_01095
gene1118	5257.27	3167.82	7346.71	2.31917	1.21361	3.76135e-07	2.79747e-05	BCIN_01g11220	BC1G_11898	-
gene8538	86.3092	39.7197	132.899	3.34592	1.7424	4.53481e-07	3.33293e-05	Bcmsh5	BCIN_11g04440	BC1G_03336
gene5784	350.442	199.751	501.134	2.50879	1.32699	4.53912e-07	3.33293e-05	Bcsox1	BCIN_07g04460	BC1G_07264
gene10460	83.9234	40.8823	126.965	3.10561	1.63488	4.89262e-07	3.56975e-05	BCIN_14g04500	BC1G_14277	-
gene8841	227.219	105.318	349.12	3.31491	1.72897	4.99893e-07	3.6152e-05	BCIN_12g00920	BC1G_03482	-
gene2157	1512.19	723.652	2300.73	3.17934	1.66873	5.01763e-07	3.6152e-05	BCIN_03g00540	BC1G_02158	-
gene6550	97.9624	50.1978	145.727	2.90306	1.53757	5.15788e-07	3.68237e-05	BCIN_08g05020	BC1G_08861	-
gene386	1712.76	1030.29	2395.23	2.32482	1.21712	5.17474e-07	3.68237e-05	BCIN_01g03890
gene4206	6239.41	3777.72	8701.11	2.30327	1.20368	5.23906e-07	3.70527e-05	BCIN_05g04730	BC1G_13037	-
gene11427	448.002	262.094	633.91	2.41864	1.27419	5.5379e-07	3.89274e-05	BCIN_16g02850	BC1G_09190	-
gene747	282.837	153.26	412.414	2.69095	1.42811	5.93818e-07	4.14881e-05	BCIN_01g07500	BC1G_00201	-
gene1452	321.059	183.765	458.353	2.49423	1.3186	5.9938e-07	4.16244e-05	BCIN_02g02850	BC1G_02432	-
gene6889	228.907	127.997	329.817	2.57676	1.36556	6.27355e-07	4.33063e-05	BCIN_09g01290	BC1G_13624	-
gene2840	993.525	590.357	1396.69	2.36584	1.24235	6.37267e-07	4.37287e-05	BCIN_03g07380	BC1G_11686	-
gene7258	2224.75	1022.8	3426.7	3.35031	1.74429	6.49591e-07	4.43105e-05	Bcgad1	BCIN_09g05020	BC1G_09861
gene10671	216.927	121.86	311.994	2.56026	1.35629	6.62186e-07	4.4904e-05	BCIN_15g01040	BC1G_07769	-
gene10670	387.615	217.109	558.12	2.57069	1.36216	6.92845e-07	4.67083e-05	BCIN_15g01030	BC1G_07768	-
gene9912	4471.47	2723.21	6219.72	2.28397	1.19154	6.99624e-07	4.68911e-05	BCIN_13g04860	BC1G_14378	-
gene11562	56.7094	25.5528	87.866	3.43861	1.78182	7.0406e-07	4.69156e-05	BCIN_16g04200	BC1G_13471	-
gene2679	101.533	43.3038	159.762	3.68932	1.88335	7.8159e-07	5.17826e-05	BCIN_03g05760	BC1G_00904	-
gene7343	61.4209	25.8207	97.0212	3.7575	1.90977	7.91651e-07	5.21495e-05	BCIN_09g05870	BC1G_09475	-
gene6944	234.486	115.327	353.645	3.06644	1.61657	8.05902e-07	5.26342e-05	BCIN_09g01860	BC1G_11219	-
gene8881	9090.66	5554.76	12626.5	2.2731	1.18466	8.11054e-07	5.26342e-05	BCIN_12g01320	BC1G_03435	-
gene11401	602.623	318.081	887.164	2.78912	1.47981	8.12707e-07	5.26342e-05	BCIN_16g02590	BC1G_10490	-
gene893	215.063	122.071	308.055	2.52357	1.33547	8.89164e-07	5.6837e-05	BCIN_01g08960	BC1G_08242	-
gene9889	818.009	405.793	1230.23	3.03166	1.60011	8.92391e-07	5.6837e-05	BCIN_13g04620	BC1G_13377	-
gene905	1712.78	1040.38	2385.19	2.29262	1.197	9.77413e-07	6.15717e-05	Bccsc1	BCIN_01g09080	BC1G_08265
gene9766	188.044	105.509	270.579	2.56453	1.35869	1.02051e-06	6.39369e-05	BCIN_13g03390	BC1G_04917	-
gene7140	14375.6	6639.44	22111.7	3.33035	1.73567	1.07636e-06	6.7072e-05	BCIN_09g03840	BC1G_09946	-
gene6606	1223.67	748.409	1698.94	2.27006	1.18273	1.22583e-06	7.59753e-05	BCIN_08g05580	BC1G_08937	-
gene8337	5150.52	3189.14	7111.89	2.23003	1.15707	1.29898e-06	8.00782e-05	BCIN_11g02420	BC1G_04743	-
gene10835	1264.14	604.661	1923.62	3.18132	1.66963	1.39611e-06	8.51556e-05	BCIN_15g02690	BC1G_02877	-
gene2842	1595.33	936.41	2254.26	2.40734	1.26744	1.50685e-06	9.1426e-05	BCIN_03g07400	BC1G_11684	-
gene7487	71.1747	35.5072	106.842	3.00903	1.5893	1.56429e-06	9.44141e-05	BCIN_10g00170;end_range=68749,.	BC1G_07299;partial=true;start_range=.,65853	-
gene11251	13173.7	8127.59	18219.7	2.24171	1.1646	1.58591e-06	9.52207e-05	BCIN_16g01090	BC1G_10402	-
gene10003	546.875	221.261	872.488	3.94325	1.97938	1.62529e-06	9.70798e-05	BCIN_13g05780	BC1G_06367	-
gene5754	237.669	139.32	336.018	2.41185	1.27014	1.68287e-06	9.98017e-05	BCIN_07g04160	BC1G_15688	-
gene10866	1978.77	1231.37	2726.18	2.21394	1.14662	1.68818e-06	9.98017e-05	BCIN_15g03000	BC1G_02917	-
gene8388	846.939	441.52	1252.36	2.83647	1.5041	1.82257e-06	0.000107098	BCIN_11g02930	BC1G_04813	-
gene7359	1547.26	960.823	2133.7	2.2207	1.15101	1.83017e-06	0.000107098	BCIN_09g06030	BC1G_09455	-
gene1813	710.729	416.551	1004.91	2.41244	1.2705	1.84125e-06	0.000107202	Bcutp22	BCIN_02g06480	BC1G_11366
gene4225	190.732	91.9458	289.518	3.14879	1.6548	1.85659e-06	0.000107552	BCIN_05g04920	BC1G_01927	-
gene6717	2810.44	1671.48	3949.4	2.36282	1.24051	2.27088e-06	0.000130893	BCIN_08g06690	BC1G_11457	-
gene3777	671.933	398.848	945.017	2.36936	1.2445	2.37565e-06	0.000136251	BCIN_05g00430	BC1G_10813	-
gene2485	48.5672	22.0654	75.0689	3.4021	1.76643	2.41782e-06	0.000137983	BCIN_03g03820	BC1G_00615	-
gene8826	4639.2	2914.09	6364.31	2.18398	1.12696	2.44705e-06	0.000138964	Bcspo14	BCIN_12g00770	BC1G_03498
gene8700	159.456	89.5888	229.323	2.55973	1.35599	2.62107e-06	0.000147394	BCIN_11g06070	BC1G_14867	-
gene5560	418.144	252.477	583.81	2.31233	1.20935	2.68711e-06	0.000150374	Bmr3	BCIN_07g02220	BC1G_02800
gene4228	69.5637	27.5986	111.529	4.04111	2.01475	2.71983e-06	0.000151469	BCIN_05g04950	BC1G_01923	-
gene2969	1147.32	707.549	1587.1	2.2431	1.16549	2.92146e-06	0.000161916	Bczim17	BCIN_03g08670	BC1G_06671
gene11239	1683.36	972.237	2394.47	2.46285	1.30033	3.00222e-06	0.000165596	BCIN_16g00970
gene463	34.7597	12.9624	56.557	4.36315	2.12537	3.06355e-06	0.000168174	BCIN_01g04660	BC1G_13328	-
gene3608	1540.48	968.423	2112.53	2.18141	1.12526	3.42784e-06	0.00018728	BCIN_04g05720	BC1G_03822	-
gene8058	2545.92	1612.81	3479.03	2.15712	1.10911	3.51923e-06	0.000191367	BCIN_10g05900	BC1G_15884	-
gene5861	279.647	168.494	390.8	2.31937	1.21373	3.91674e-06	0.000211982	BCIN_07g05240	BC1G_09324	-
gene4226	254.824	138.77	370.877	2.67259	1.41824	3.9954e-06	0.000215229	BCIN_05g04930	BC1G_01926	-
gene9283	285.66	171.074	400.246	2.33961	1.22627	4.02511e-06	0.000215334	BCIN_12g05340
gene6466	6910.3	4420.55	9400.05	2.12645	1.08844	4.03471e-06	0.000215334	Bcdot1	BCIN_08g04180	BC1G_07589
gene9368	495.454	306.438	684.47	2.23363	1.15939	4.10503e-06	0.000218077	BCIN_12g06170	BC1G_10113	-
gene785	40130.8	25768.2	54493.5	2.11476	1.08049	4.12699e-06	0.000218238	BCIN_01g07880	BC1G_00152	-
gene4920	522.565	323.381	721.749	2.23189	1.15826	4.61247e-06	0.0002406	BCIN_06g03430	BC1G_05704	-
gene9413	244.844	145.679	344.008	2.36141	1.23965	5.04732e-06	0.000262097	BCIN_12g06620	BC1G_13860	-
gene7833	1628.52	1032.93	2224.12	2.1532	1.10649	5.17136e-06	0.000266872	BCIN_10g03640	BC1G_11769	-
gene6245	299.442	183.647	415.238	2.26107	1.17701	5.18558e-06	0.000266872	BCIN_08g01950;end_range=741436,.	BC1G_07849;partial=true;start_range=.,741037	-
gene280	1790.11	1141.23	2438.99	2.13716	1.09569	5.4477e-06	0.000279116	Bcdga1	BCIN_01g02790	BC1G_11851
gene3176	248.822	98.7768	398.868	4.03808	2.01367	5.47743e-06	0.000279398	Bcnrps5	BCIN_04g01390	BC1G_10622
gene4089	2967.56	1899.12	4036	2.12519	1.08759	6.16821e-06	0.000311874	BCIN_05g03560	BC1G_01461	-
gene7858	2796.7	1692.76	3900.65	2.30431	1.20433	6.38703e-06	0.000321527	BCIN_10g03890	BC1G_15407	-
gene10833	122.59	70.0501	175.129	2.50006	1.32196	7.11898e-06	0.000353739	BCIN_15g02670	BC1G_02875	-
gene10239	664.99	423.224	906.755	2.14249	1.09929	7.17535e-06	0.000355011	BCIN_14g02270	BC1G_08515	-
gene8752	2204.63	1400.15	3009.11	2.14913	1.10375	7.25508e-06	0.000357421	BCIN_12g00030
gene8216	365.31	206.626	523.993	2.53595	1.34253	7.45337e-06	0.000364078	BCIN_11g01210;end_range=425936,.	BC1G_03965;partial=true;start_range=.,424986	-
gene2291	732.17	461.2	1003.14	2.17506	1.12106	7.78151e-06	0.000375702	BCIN_03g01880	BC1G_01975	-
gene10425	1507.72	905.349	2110.1	2.3307	1.22076	7.84189e-06	0.000375702	BCIN_14g04130	BC1G_13559	-
gene10631	469.006	289.731	648.28	2.23753	1.1619	7.85368e-06	0.000375702	Bccog6	BCIN_15g00640	BC1G_15750
gene8421	2951.86	1892.15	4011.56	2.12011	1.08414	7.85428e-06	0.000375702	Bcpio9	BCIN_11g03260	BC1G_04858
gene1624	354.585	204.919	504.251	2.46074	1.29909	8.1317e-06	0.000387365	BCIN_02g04570	BC1G_08623	-
gene5989	2000.3	1289.06	2711.55	2.10352	1.0728	8.2715e-06	0.000392403	BCIN_07g06520	BC1G_13758	-
gene8783	121.12	69.2671	172.972	2.49718	1.3203	9.52683e-06	0.000445765	BCIN_12g00340	BC1G_03562	-
gene4844	30.3995	12.6703	48.1287	3.79855	1.92545	9.57322e-06	0.000445765	BCIN_06g02670	BC1G_01307	-
gene9721	18.2865	5.43578	31.1372	5.72819	2.51808	9.58967e-06	0.000445765	BCIN_13g02920	BC1G_14104	-
gene4219	611.25	369.623	852.877	2.30742	1.20628	9.68871e-06	0.00044856	BCIN_05g04860	BC1G_16088	-
gene2891	1996.9	1289.99	2703.81	2.096	1.06764	9.97736e-06	0.000460076	BCIN_03g07890	BC1G_14519	-
gene8882	4657.27	3044.56	6269.99	2.05941	1.04223	1.03655e-05	0.000475284	BCIN_12g01330	BC1G_03434	-
gene10667	46.7787	22.5521	71.0053	3.1485	1.65467	1.03896e-05	0.000475284	BCIN_15g01000	BC1G_07764	-
gene7507	1929.04	1199.75	2658.34	2.21574	1.14779	1.10958e-05	0.000502327	BCIN_10g00370	BC1G_07325	-
gene10573	81.8726	45.1537	118.592	2.6264	1.39309	1.11394e-05	0.000502327	BCIN_15g00060	BC1G_12370	-
gene10972	929.09	594.355	1263.83	2.12638	1.0884	1.11551e-05	0.000502327	Bcrkr1	BCIN_15g04060	BC1G_15860
gene7033	183.394	110.159	256.629	2.32962	1.22009	1.16213e-05	0.000521284	Bcucp1	BCIN_09g02760	BC1G_07095
gene10140	46.9849	21.9631	72.0067	3.27853	1.71305	1.18036e-05	0.000527412	BCIN_14g01270	BC1G_09046	-
gene6332	226.216	138.35	314.082	2.2702	1.18282	1.20468e-05	0.000536197	Bctda3	BCIN_08g02820	BC1G_09611
gene6291	67.7463	35.9283	99.5643	2.77119	1.47051	1.28503e-05	0.000568367	BCIN_08g02410	BC1G_09567	-
gene4638	12609.7	8198	17021.5	2.0763	1.05401	1.28681e-05	0.000568367	BCIN_06g00610	BC1G_01023	-
gene6378	219.211	134.503	303.919	2.25957	1.17605	1.35354e-05	0.000595556	Bcimp1	BCIN_08g03280	BC1G_06789
gene5069	129.368	39.457	219.278	5.55739	2.47441	1.42206e-05	0.000620964	BCIN_06g04920	BC1G_02350	-
gene2557	214.876	131.9	297.852	2.25817	1.17515	1.46991e-05	0.000639438	BCIN_03g04540	BC1G_00717	-
gene5864	5529.71	3661.73	7397.68	2.02027	1.01455	1.50843e-05	0.000653729	BCIN_07g05270	BC1G_09320	-
gene4825	346.863	218.2	475.526	2.17931	1.12387	1.52987e-05	0.000658033	BCIN_06g02480	BC1G_01283	-
gene9120	3477.59	2095.78	4859.4	2.31866	1.21329	1.53549e-05	0.000658033	BCIN_12g03710	BC1G_08717	-
gene4510	98.7539	56.7136	140.794	2.48255	1.31182	1.55064e-05	0.000662068	BCIN_05g07790	BC1G_11097;partial=true;start_range=.,2742724	-
gene786	4100.3	2385.07	5815.53	2.43831	1.28588	1.63864e-05	0.000697058	BCIN_01g07890	BC1G_00151	-
gene4325	612.103	391.411	832.795	2.12767	1.08928	1.72249e-05	0.000730034	BCIN_05g05920	BC1G_01792	-
gene10174	485.014	311.274	658.754	2.11631	1.08155	1.73123e-05	0.00073105	Bctgl2	BCIN_14g01620	BC1G_09001
gene1348	3423.5	2242.37	4604.64	2.05347	1.03807	1.82551e-05	0.000765385	BCIN_02g01810	BC1G_02571	-
gene5375	55.8639	28.6106	83.1173	2.90513	1.5386	1.82582e-05	0.000765385	BCIN_07g00370	BC1G_05383	-
gene10423	45206	29885.2	60526.9	2.02532	1.01815	1.85286e-05	0.000771111	BCIN_14g04110	BC1G_13557	-
gene3178	31086.8	20626.4	41547.2	2.01427	1.01026	1.89568e-05	0.000786094	BCIN_04g01410	BC1G_10620	-
gene574	143.638	84.5343	202.743	2.39835	1.26204	1.93969e-05	0.00080146	BCIN_01g05770	BC1G_00442	-
gene6360	286.045	173.499	398.592	2.29737	1.19998	2.01125e-05	0.000824039	BCIN_08g03100	BC1G_06816	-
gene6767	2948.56	1891.09	4006.02	2.11836	1.08295	2.01282e-05	0.000824039	BCIN_09g00070	BC1G_09059	-
gene5761	42.7575	20.147	65.368	3.24456	1.69802	2.01578e-05	0.000824039	BCIN_07g04230	BC1G_07290	-
gene3944	1354.29	890.345	1818.24	2.04217	1.0301	2.02871e-05	0.000826393	BCIN_05g02110	BC1G_13103	-
gene7018	120.432	70.7414	170.122	2.40484	1.26594	2.07959e-05	0.000844138	BCIN_09g02610	BC1G_07114	-
gene91	1773.37	980.74	2566	2.61639	1.38758	2.11663e-05	0.00085616	BCIN_01g00920	BC1G_05797	-
gene7506	652.297	426.468	878.125	2.05907	1.04199	2.12914e-05	0.000858205	BCIN_10g00360	BC1G_07324	-
gene7326	623.653	367.874	879.431	2.39057	1.25736	2.22475e-05	0.000890517	BCIN_09g05700	BC1G_09503	-
gene10149	82.7525	46.1179	119.387	2.58874	1.37225	2.3412e-05	0.000933886	BCIN_14g01370	BC1G_09031	-
gene1386	204.345	123.367	285.323	2.3128	1.20964	2.35431e-05	0.000935879	BCIN_02g02190	BC1G_02521	-
gene8074	140.594	84.1002	197.089	2.3435	1.22866	2.38528e-05	0.00094493	BCIN_10g06060	BC1G_15586	-
gene2718	1435.75	939.143	1932.35	2.05757	1.04094	2.39453e-05	0.000945095	Bcypt7	BCIN_03g06160	BC1G_06093
gene8134	3840	2289.7	5390.29	2.35415	1.23521	2.40209e-05	0.000945095	Bcgst3	BCIN_11g00390	BC1G_09645
gene10250	870.662	568.595	1172.73	2.0625	1.0444	2.48313e-05	0.000973659	BCIN_14g02380	BC1G_08530	-
gene613	21.7765	8.10577	35.4473	4.3731	2.12866	2.52584e-05	0.000987048	BCIN_01g06160	BC1G_00390	-
gene3123	572.226	346.928	797.524	2.29882	1.20089	2.77369e-05	0.0010766	BCIN_04g00860	BC1G_07002	-
gene11549	141.095	86.1484	196.042	2.27564	1.18627	2.9052e-05	0.00112386	BCIN_16g04070
gene9552	17.8334	4.8332	30.8337	6.37955	2.67346	2.9847e-05	0.00114311	BCIN_13g01220	BC1G_04355	-
gene6238	99.3959	57.35	141.442	2.46629	1.30234	3.00288e-05	0.00114627	Bcprx5	BCIN_08g01880	BC1G_07856
gene4270	2064.98	1375.41	2754.56	2.00272	1.00196	3.12698e-05	0.00118578	BCIN_05g05370	BC1G_01863	-
gene6690	243.398	154.424	332.371	2.15233	1.1059	3.28024e-05	0.00123982	BCIN_08g06420	BC1G_10983	-
gene2003	1035.31	679.379	1391.24	2.04782	1.03409	3.47605e-05	0.00130527	BCIN_02g08390	BC1G_13937	-
gene2812	1650.85	1099.32	2202.38	2.0034	1.00245	3.51354e-05	0.00131077	BCIN_03g07100	BC1G_11722	-
gene2887	1249.3	827.943	1670.66	2.01785	1.01282	3.51899e-05	0.00131077	Bcprd10	BCIN_03g07850	BC1G_14974
gene3271	9087.09	6038.23	12135.9	2.00985	1.00709	3.52479e-05	0.00131077	BCIN_04g02340	BC1G_04539	-
gene9047	1777.25	1075.39	2479.12	2.30532	1.20497	3.6178e-05	0.00133673	BCIN_12g02980	BC1G_03198	-
gene1239	994.428	612.016	1376.84	2.24968	1.16972	3.66961e-05	0.00135154	BCIN_02g00720	BC1G_05578	-
gene8396	630.682	405.85	855.515	2.10796	1.07585	3.80434e-05	0.0013967	BCIN_11g03010	BC1G_04826	-
gene1185	64.0283	35.3807	92.6759	2.61939	1.38923	3.87678e-05	0.00141429	BCIN_02g00180	BC1G_05509	-
gene7270	111.125	66.3039	155.945	2.35198	1.23387	4.0509e-05	0.00146391	BCIN_09g05140	BC1G_09876	-
gene7318	13.5156	3.68584	23.3454	6.33382	2.66308	4.17642e-05	0.00150252	BCIN_09g05620	BC1G_09516	-
gene3054	300.597	193.906	407.288	2.10044	1.07069	4.18381e-05	0.00150252	BCIN_04g00170	BC1G_13194	-
gene6215	647.462	423.865	871.06	2.05504	1.03917	4.24295e-05	0.00151903	Bcvms1	BCIN_08g01650	BC1G_07890
gene2870	76.44	42.2247	110.655	2.62063	1.38991	4.3158e-05	0.00154033	BCIN_03g07680	BC1G_14998	-
gene10197	1612.35	929.201	2295.49	2.47039	1.30474	4.62623e-05	0.00164096	BCIN_14g01850	BC1G_08459	-
gene10627	579.82	384.185	775.455	2.01844	1.01324	4.83028e-05	0.00169438	BCIN_15g00600	BC1G_15743	-
gene4790	759.333	503.492	1015.17	2.01627	1.01169	4.83561e-05	0.00169438	BCIN_06g02130	BC1G_01233	-
gene5038	123.783	76.0273	171.538	2.25627	1.17394	4.98895e-05	0.00174281	BCIN_06g04610	BC1G_02396	-
gene6197	195.969	123.367	268.57	2.177	1.12234	5.33619e-05	0.00184732	BCIN_08g01470	BC1G_07913	-
gene9911	2391.56	1483.66	3299.46	2.22387	1.15307	5.36936e-05	0.00185323	BCIN_13g04850
gene4254	35.1619	16.3677	53.9562	3.29651	1.72094	5.46589e-05	0.00187532	BCIN_05g05210	BC1G_01887	-
gene11197	297.38	189.827	404.932	2.13316	1.09299	5.50035e-05	0.00188154	BCIN_16g00550	BC1G_14641	-
gene4511	112.763	69.0575	156.469	2.26577	1.18	5.60932e-05	0.00191314	BCIN_05g07800	BC1G_11098	-
gene8814	624.436	294.979	953.894	3.23377	1.69322	5.65401e-05	0.0019227	BCIN_12g00650	BC1G_03516	-
gene9774	372.851	242.851	502.851	2.07062	1.05006	5.79607e-05	0.00196521	BCIN_13g03470	BC1G_04927	-
gene8256	89.6106	52.9213	126.3	2.38656	1.25493	5.88091e-05	0.00198813	BCIN_11g01610	BC1G_04010	-
gene8807	28.6729	13.0254	44.3204	3.40261	1.76664	6.04027e-05	0.00202838	BCIN_12g00580	BC1G_03525	-
gene10952	2006.59	1143.39	2869.79	2.5099	1.32763	6.05275e-05	0.00202838	BCIN_15g03860	BC1G_03037	-
gene915	767.142	439.743	1094.54	2.48905	1.31559	6.19975e-05	0.00207162	BCIN_01g09180	BC1G_08280	-
gene1530	3046.36	1864.73	4227.99	2.26735	1.18101	6.69151e-05	0.00221031	Bcpdr11	BCIN_02g03630	BC1G_08002
gene8240	37.6804	18.8288	56.5321	3.00243	1.58613	7.1301e-05	0.0023371	Bhp2	BCIN_11g01450	BC1G_03994
gene8250	16.5158	3.8604	29.1712	7.55652	2.91772	7.14052e-05	0.0023371	BCIN_11g01550	BC1G_04004	-
gene8400	1285.2	716.538	1853.86	2.58724	1.37141	7.15646e-05	0.0023371	BCIN_11g03050	BC1G_04830	-
gene3988	576.417	331.422	821.412	2.47845	1.30944	7.27145e-05	0.00236795	BCIN_05g02550	BC1G_01612	-
gene1776	52.8876	28.4833	77.292	2.71359	1.4402	7.52391e-05	0.00242957	BCIN_02g06110	BC1G_14926	-
gene1698	75.7899	43.9344	107.645	2.45014	1.29286	8.05315e-05	0.0025788	BCIN_02g05320	BC1G_08107	-
gene8754	156.045	98.3425	213.747	2.1735	1.12002	8.19236e-05	0.00260169	BCIN_12g00050	BC1G_03595	-
gene6737	120.209	73.8187	166.6	2.25688	1.17433	8.41786e-05	0.00266596	BCIN_08g06890	BC1G_11425	-
gene6738	11.2534	2.86414	19.6426	6.85813	2.77781	8.70776e-05	0.00275022	BCIN_08g06900	BC1G_11423	-
gene6713	2796.39	1756.75	3836.03	2.1836	1.12671	8.79799e-05	0.00276259	BCIN_08g06650	BC1G_11463	-
gene3728	43.2008	22.5015	63.9001	2.83981	1.50579	8.85685e-05	0.00276698	BCIN_04g06920	BC1G_12249	-
gene4372	116.074	66.9998	165.148	2.4649	1.30153	9.4235e-05	0.00292814	BCIN_05g06390	BC1G_01730	-
gene3532	65.8356	37.4853	94.1859	2.51261	1.32919	9.71708e-05	0.00300318	BCIN_04g04960	BC1G_04249	-
gene3439	5461.99	3438.03	7485.96	2.1774	1.12261	9.93024e-05	0.00306085	BCIN_04g04030	BC1G_04129	-
gene6351	60.3669	34.1801	86.5537	2.53229	1.34044	0.000103132	0.00316502	BCIN_08g03010	BC1G_06831	-
gene2390	2272.93	1475.39	3070.48	2.08114	1.05737	0.000103231	0.00316502	BCIN_03g02870;end_range=953195,.	BC1G_06524;partial=true;start_range=.,952059	-
gene10992	1447.53	880.308	2014.76	2.2887	1.19453	0.000106584	0.00324194	BCIN_15g04260	BC1G_14536	-
gene835	181.74	100.97	262.511	2.59989	1.37845	0.000110606	0.00334663	BCIN_01g08380	BC1G_00076	-
gene5711	23.781	10.3293	37.2327	3.60457	1.84983	0.000111421	0.00334967	BCIN_07g03730	BC1G_12571	-
gene1381	54.549	30.6105	78.4875	2.56407	1.35844	0.000114387	0.00340737	BCIN_02g02140	BC1G_02527	-
gene1102	162.248	88.618	235.877	2.66173	1.41237	0.000115064	0.00341872	BCIN_01g11060	BC1G_11922	-
gene8279	19.088	7.39831	30.7777	4.1601	2.05662	0.000127884	0.00373228	BCIN_11g01840	BC1G_04043	-
gene10461	28.9343	13.7992	44.0695	3.19362	1.67519	0.000128825	0.00375024	BCIN_14g04510	BC1G_14278	-
gene4236	186.107	120.698	251.515	2.08383	1.05923	0.000130487	0.00378904	Bcpsf3	BCIN_05g05030	BC1G_01911
gene10543	248.965	165.212	332.719	2.0139	1.00999	0.000144519	0.00413402	BCIN_14g05340	BC1G_10769	-
gene9370	75.889	45.525	106.253	2.33394	1.22277	0.000145803	0.00416043	BCIN_12g06190	BC1G_10110	-
gene4031	24.4998	11.0765	37.9231	3.42376	1.77558	0.000146182	0.00416096	BCIN_05g02980
gene3508	82.6421	40.5808	124.703	3.07297	1.61963	0.000150992	0.00425049	BCIN_04g04720	BC1G_04218	-
gene1690	150.242	97.6731	202.811	2.07642	1.0541	0.000162324	0.00453091	Bcrrt2	BCIN_02g05240	BC1G_08117
gene5059	1096.61	690.239	1502.98	2.17748	1.12266	0.000171809	0.00475597	BCIN_06g04820	BC1G_02367;partial=true;start_range=.,1635044	-
gene3033	2238.04	1448.62	3027.46	2.08989	1.06343	0.000176032	0.00482017	BCIN_03g09310
gene8090	164.886	99.8459	229.926	2.30281	1.2034	0.000183101	0.00497827	BCIN_10g06220	BC1G_13983	-
gene5656	173.201	92.3038	254.098	2.75284	1.46092	0.000197022	0.0053067	BCIN_07g03180	BC1G_02670	-
gene6715	117.447	69.8186	165.076	2.36435	1.24144	0.00020033	0.00537071	Bchop1	BCIN_08g06670	BC1G_11459
gene7660	126.684	77.4164	175.951	2.27279	1.18446	0.000203111	0.00543264	BCIN_10g01910	BC1G_14818	-
gene6007	68.6947	35.254	102.135	2.89713	1.53462	0.00021006	0.00559255	BCIN_07g06700	BC1G_11255	-
gene8428	211.258	78.1213	344.396	4.40847	2.14028	0.000215831	0.00573296	BCIN_11g03330	BC1G_04868	-
gene4569	800.53	490.557	1110.5	2.26376	1.17872	0.000228425	0.00598475	BCIN_05g08390	BC1G_13115	-
gene5863	6796.28	4220.65	9371.91	2.22049	1.15088	0.000230306	0.00600311	Bcyaf9	BCIN_07g05260	BC1G_09321
gene6152	124.423	79.757	169.089	2.12005	1.0841	0.000230944	0.00600311	BCIN_08g01020	BC1G_08354	-
gene7387	40.3641	20.9551	59.7731	2.85244	1.51219	0.000234629	0.00605102	BCIN_09g06310
gene8921	31.0952	11.8775	50.3128	4.23597	2.08269	0.000237633	0.00611481	BCIN_12g01720	BC1G_11487	-
gene8893	194.432	127.47	261.395	2.05064	1.03608	0.000239071	0.00613811	BCIN_12g01440	BC1G_11527	-
gene9276	80.6132	44.165	117.061	2.65055	1.40629	0.000242161	0.00620363	BCIN_12g05270	BC1G_07403	-
gene4202	49.865	23.7311	75.9989	3.2025	1.6792	0.000243889	0.00623405	BCIN_05g04690	BC1G_13033	-
gene8954	4126.17	2563.67	5688.66	2.21895	1.14988	0.000246066	0.00626191	BCIN_12g02050	BC1G_03072	-
gene5623	943.422	485.01	1401.83	2.89032	1.53123	0.000253171	0.00639764	BCIN_07g02850	BC1G_02715	-
gene10175	129.181	84.4202	173.941	2.06042	1.04294	0.000261709	0.00655865	BCIN_14g01630	BC1G_09000	-
gene4926	50.5286	28.9884	72.0688	2.48613	1.3139	0.000275768	0.00682201	BCIN_06g03490	BC1G_05695	-
gene6409	15.3434	5.73481	24.952	4.35097	2.12134	0.000279906	0.00689134	BCIN_08g03590
gene3652	240.801	140.935	340.666	2.41718	1.27333	0.000280962	0.00689134	BCIN_04g06160	BC1G_03882	-
gene11057	29.203	12.424	45.9821	3.70107	1.88794	0.000291521	0.00712002	BCIN_15g04920	BC1G_12748	-
gene9049	2364.62	1410.73	3318.5	2.35233	1.23409	0.000302698	0.00731575	BCIN_12g03000	BC1G_03200	-
gene2230	132.629	63.2371	202.02	3.19464	1.67566	0.000312829	0.00746644	BCIN_03g01270	BC1G_02057	-
gene10834	169.517	112.403	226.632	2.01625	1.01167	0.000313477	0.00746646	BCIN_15g02680	BC1G_02876	-
gene5716	98.8899	63.3467	134.433	2.12218	1.08555	0.000320412	0.00760024	Bchxt15	BCIN_07g03780	BC1G_12561
gene3970	20.7931	9.27324	32.313	3.48454	1.80097	0.000323547	0.00764314	BCIN_05g02370	BC1G_01638	-
gene11606	49.5416	28.0119	71.0714	2.53719	1.34323	0.000330414	0.00777349	BCIN_16g04650	BC1G_12316	-
gene7956	5.65633	0.654177	10.6585	16.293	4.02618	0.000333249	0.00782424	BCIN_10g04870	BC1G_03633	-
gene8265	93.1894	51.3802	134.999	2.62745	1.39366	0.000346062	0.00805941	BCIN_11g01700	BC1G_04020	-
gene11644	75.0062	46.106	103.906	2.25364	1.17226	0.000355729	0.00824311	BCIN_16g05030	BC1G_10688	-
gene886	62.5874	36.6306	88.5443	2.41722	1.27335	0.000374386	0.00858035	BCIN_01g08890	BC1G_00005	-
gene2680	82.1895	41.8856	122.494	2.92448	1.54818	0.000403602	0.00910728	Bcmek1	BCIN_03g05770	BC1G_00905
gene7976	183.043	121.324	244.762	2.01743	1.01252	0.000410697	0.00922907	BCIN_10g05070	BC1G_03606	-
gene3032	2414.13	1590.95	3237.3	2.03482	1.0249	0.000412103	0.00924265	BCIN_03g09300	BC1G_15051	-
gene5671	56.0689	33.6079	78.5299	2.33665	1.22444	0.000420581	0.00941448	BCIN_07g03330	BC1G_15878	-
gene5262	20.1673	9.20523	31.1293	3.3817	1.75775	0.000437703	0.00972224	BCIN_06g06850	BC1G_06297	-
gene6457	95.4828	61.3201	129.645	2.11424	1.08014	0.000445723	0.00986238	BCIN_08g04090	BC1G_07576	-
gene7303	168.511	112.322	224.699	2.00049	1.00036	0.000452604	0.00999544	BCIN_09g05470	BC1G_09533	-
gene3444	103.45	66.8663	140.035	2.09425	1.06643	0.000465785	0.0102278	BCIN_04g04080	BC1G_04135	-
gene5675	40.6852	21.49	59.8803	2.78643	1.47842	0.000489652	0.0106303	BCIN_07g03370	BC1G_15867	-
gene11404	13.5228	4.81477	22.2308	4.61722	2.20702	0.000501631	0.0108699	BCIN_16g02620	BC1G_10493	-
gene8429	177.15	75.4821	278.817	3.69382	1.88511	0.000510106	0.0110328	BCIN_11g03340	BC1G_04869	-
gene9029	660.412	373.396	947.429	2.53733	1.34331	0.000520172	0.0112295	Bcsen34	BCIN_12g02800	BC1G_03174
gene3383	45.1353	25.6551	64.6155	2.51862	1.33263	0.000527599	0.0113685	BCIN_04g03470
gene7668	116.119	77.0138	155.225	2.01555	1.01117	0.00054674	0.0117371	BCIN_10g01990	BC1G_14810	-
gene602	349.796	191.525	508.067	2.65274	1.40748	0.000557743	0.0119106	BCIN_01g06050	BC1G_00402	-
gene2829	68.6628	42.4371	94.8885	2.23598	1.16091	0.000584015	0.0124216	BCIN_03g07270	BC1G_11704	-
gene8962	19.0904	6.84248	31.3384	4.57997	2.19534	0.000588961	0.0125038	BCIN_12g02130	BC1G_03089	-
gene2482	670.016	441.088	898.944	2.03802	1.02717	0.00061323	0.0129348	BCIN_03g03790	BC1G_00612	-
gene6384	39.8329	22.215	57.4509	2.58612	1.37079	0.000635128	0.0132641	BCIN_08g03340	BC1G_06777	-
gene2648	234.189	147.222	321.156	2.18144	1.12528	0.000670505	0.0138772	BCIN_03g05450	BC1G_00856	-
gene6447	1055.87	670.356	1441.38	2.15017	1.10445	0.000681472	0.0140286	BCIN_08g03990	BC1G_07558	-
gene2764	90.4436	51.8976	128.99	2.48546	1.31351	0.000696929	0.014245	BCIN_03g06620	BC1G_06167	-
gene6350	66.091	40.7307	91.4513	2.24527	1.16689	0.000701892	0.0143211	BCIN_08g03000	BC1G_06835	-
gene3283	22.0075	10.761	33.254	3.09023	1.62771	0.000710721	0.0144246	BCIN_04g02460	BC1G_04523	-
gene7990	110.112	71.897	148.327	2.06304	1.04477	0.00071751	0.0145368	BCIN_10g05210	BC1G_14892	-
gene5092	36.446	20.0584	52.8337	2.634	1.39726	0.000726571	0.0146946	BCIN_06g05150	BC1G_02320	-
gene489	34.8341	18.8587	50.8095	2.69422	1.42987	0.000731713	0.0147226	Bcdtc1	BCIN_01g04920	BC1G_13295
gene949	4888.9	3250.13	6527.66	2.00843	1.00607	0.00073179	0.0147226	BCIN_01g09520	BC1G_08325	-
gene813	49.7765	29.4931	70.06	2.37547	1.24821	0.000737587	0.0147877	BCIN_01g08160	BC1G_00102	-
gene5636	10729.4	6289.83	15169	2.41166	1.27003	0.00076106	0.0151528	BCIN_07g02980	BC1G_02693	-
gene1518	1251.66	431.382	2071.93	4.80301	2.26394	0.000766358	0.0152002	BCIN_02g03510	BC1G_08018	-
gene3697	40.7221	23.4358	58.0083	2.4752	1.30755	0.000767394	0.0152002	BCIN_04g06610	BC1G_12301	-
gene10463	22152.1	14476.8	29827.3	2.06035	1.04289	0.000769045	0.0152068	BCIN_14g04530
gene5274	15.4448	6.50207	24.3875	3.75072	1.90717	0.000817509	0.0158925	BCIN_06g06970	BC1G_06282	-
gene9147	28.8219	15.3833	42.2604	2.74716	1.45794	0.000824946	0.0160101	BCIN_12g03980	BC1G_08683	-
gene6385	30.2187	16.211	44.2264	2.72817	1.44793	0.000831463	0.0160824	BCIN_08g03350
gene5278	76.2174	45.6887	106.746	2.33638	1.22427	0.00085101	0.0163361	BCIN_06g07010	BC1G_06274	-
gene7926	24.8486	12.7133	36.9839	2.90906	1.54056	0.000866423	0.016564	BCIN_10g04570	BC1G_03670	-
gene4164	133.261	84.8821	181.64	2.13991	1.09755	0.00087162	0.0166124	BCIN_05g04310	BC1G_01349	-
gene8158	43.4649	26.0307	60.8991	2.33951	1.22621	0.000953882	0.0177361	BCIN_11g00630	BC1G_15468	-
gene4091	107.438	71.1559	143.72	2.01979	1.0142	0.000969808	0.0178783	BCIN_05g03580	BC1G_01458	-
gene11473	38.2018	22.1209	54.2827	2.45391	1.29508	0.000977034	0.0179066	BCIN_16g03310	BC1G_09250	-
gene6898	33.2954	18.1774	48.4133	2.66338	1.41326	0.00107833	0.0193028	BCIN_09g01380	BC1G_13609	-
gene10990	96.1795	57.5884	134.771	2.34024	1.22666	0.00110296	0.0195915	BCIN_15g04240	BC1G_14533	-
gene4845	211.74	126.384	297.096	2.35074	1.23311	0.00111232	0.0197275	BCIN_06g02680	BC1G_01309	-
gene10145	55.7056	34.6863	76.7248	2.21196	1.14533	0.00112976	0.0199462	BCIN_14g01330	BC1G_09037	-
gene6796	185.754	101.249	270.258	2.66924	1.41643	0.00117671	0.0205126	BCIN_09g00360	BC1G_09104	-
gene3315	32.0511	17.9859	46.1163	2.56402	1.35841	0.00119836	0.0207427	BCIN_04g02780	BC1G_04483	-
gene5394	143.789	86.5335	201.045	2.32332	1.21619	0.00123546	0.0212505	BCIN_07g00560	BC1G_05412	-
gene6667	14.1882	5.82946	22.547	3.86776	1.9515	0.00124462	0.0212887	BCIN_08g06190	BC1G_11009	-
gene11240	57.8338	34.4389	81.2288	2.35864	1.23795	0.00124467	0.0212887	BCIN_16g00980	BC1G_10386	-
gene2959	31.4813	17.6993	45.2632	2.55734	1.35465	0.00124833	0.0213196	Bcnde4	BCIN_03g08570	BC1G_06687
gene5835	264.583	144.982	384.184	2.64988	1.40593	0.00127588	0.02163	BCIN_07g04970	BC1G_07192	-
gene47	294.651	195.547	393.754	2.0136	1.00978	0.00130518	0.0219651	Bcgot1	BCIN_01g00480	BC1G_14048
gene6924	63.4367	40.6044	86.269	2.12462	1.08721	0.00131083	0.0219959	BCIN_09g01660	BC1G_11196	-
gene5940	73.7828	48.4132	99.1524	2.04805	1.03425	0.00134222	0.0222964	BCIN_07g06030	BC1G_11636	-
gene8539	718.542	425.536	1011.55	2.37711	1.24921	0.00138104	0.0228382	BCIN_11g04450	BC1G_03334	-
gene9771	43.323	26.2205	60.4255	2.30451	1.20446	0.00138459	0.0228382	BCIN_13g03440	BC1G_04922	-
gene3531	32.1411	17.8104	46.4718	2.60925	1.38364	0.00139767	0.0229521	BCIN_04g04950	BC1G_04248	-
gene5572	3.1232	0	6.2464	Inf	Inf	0.00140795	0.0230879	BCIN_07g02340
gene5118	405.909	170.859	640.959	3.75139	1.90742	0.00146803	0.0238391	BCIN_06g05410	BC1G_02274	-
gene6712	204.254	129.464	279.044	2.15538	1.10794	0.00152497	0.024563	Bchfm1	BCIN_08g06640	BC1G_11464
gene10860	1069.66	658.652	1480.67	2.24803	1.16866	0.00153096	0.024563	BCIN_15g02940	BC1G_02907	-
gene6510	84.2819	50.2073	118.357	2.35736	1.23717	0.00156314	0.0249929	BCIN_08g04620	BC1G_08805	-
gene3956	31.6502	17.6961	45.6043	2.57708	1.36574	0.00160885	0.0256171	BCIN_05g02230	BC1G_01655	-
gene3790	25.6372	13.9004	37.374	2.6887	1.42691	0.00180946	0.0278126	BCIN_05g00560	BC1G_09359	-
gene5089	1382.14	878.309	1885.97	2.14728	1.10251	0.00184001	0.0281695	BCIN_06g05120	BC1G_02326	-
gene7736	581.674	370.711	792.638	2.13816	1.09637	0.00184548	0.0282158	BCIN_10g02670	BC1G_04689	-
gene9677	246.082	147.538	344.627	2.33585	1.22395	0.00186723	0.0285105	BCIN_13g02470	BC1G_05984	-
gene2479	189.071	120.537	257.605	2.13715	1.09569	0.00191564	0.0290572	BCIN_03g03760	BC1G_00608	-
gene5709	14.8758	6.58315	23.1684	3.51934	1.81531	0.00194543	0.0294161	BCIN_07g03710	BC1G_12574	-
gene2867	214.869	137.301	292.438	2.12991	1.09079	0.00198844	0.0298085	BCIN_03g07650	BC1G_15452	-
gene3807	27.9826	15.5242	40.441	2.60503	1.3813	0.00200653	0.0300405	Bccat4	BCIN_05g00730	BC1G_09386
gene3125	344.415	221.253	467.577	2.11331	1.0795	0.00206187	0.030591	BCIN_04g00880	BC1G_07000	-
gene4576	173.902	108.518	239.287	2.20504	1.14081	0.00214139	0.0315274	BCIN_06g00024
gene2766	531.213	348.786	713.64	2.04607	1.03285	0.0021478	0.0315419	BCIN_03g06640;end_range=2252557,.	BC1G_06172;partial=true	-
gene3307	44.7095	24.6247	64.7943	2.63127	1.39576	0.00214785	0.0315419	BCIN_04g02700	BC1G_04492	-
gene4072	66.7065	43.8421	89.571	2.04303	1.03071	0.00221155	0.0321093	BCIN_05g03390	BC1G_01483	-
gene8249	9.22848	3.23119	15.2258	4.71213	2.23638	0.00229415	0.0328943	BCIN_11g01540	BC1G_04003	-
gene2094	51.2843	32.6303	69.9384	2.14336	1.09987	0.00232755	0.0331668	BCIN_02g09310	BC1G_06946	-
gene6791	34.6303	20.7646	48.4959	2.33551	1.22373	0.00257216	0.0354687	BCIN_09g00310	BC1G_09097	-
gene6430	25.972	14.4035	37.5405	2.60636	1.38203	0.00260956	0.0358985	BCIN_08g03800	BC1G_07526	-
gene10134	139.894	89.1	190.687	2.14015	1.09771	0.00273341	0.0371151	BCIN_14g01210	BC1G_09053	-
gene5712	69.37	44.8704	93.8697	2.09202	1.0649	0.00282563	0.038098	BCIN_07g03740	BC1G_12569	-
gene1702	40.8958	16.2578	65.5338	4.03092	2.01111	0.00288862	0.0388565	BCIN_02g05360	BC1G_08101	-
gene6114	31.9755	18.8968	45.0542	2.38423	1.25352	0.00292466	0.0391347	BCIN_08g00640	BC1G_08406	-
gene3136	450.928	261.87	639.986	2.4439	1.28919	0.00296196	0.0394071	BCIN_04g00990	BC1G_06979	-
gene11426	38.1388	23.1787	53.099	2.29086	1.19589	0.00296374	0.0394071	BCIN_16g02840	BC1G_09188	-
gene3217	48.3982	24.5282	72.2683	2.94633	1.55892	0.0030126	0.0398555	BCIN_04g01800	BC1G_14213	-
gene6006	40.5312	24.7475	56.3148	2.27558	1.18623	0.00311029	0.0404552	BCIN_07g06690	BC1G_11254	-
gene4451	805.234	470.433	1140.04	2.42338	1.27702	0.00331327	0.0424865	BCIN_05g07190	BC1G_16047	-
gene9862	255.86	160.999	350.721	2.1784	1.12327	0.00335899	0.0428223	Bcdom34	BCIN_13g04350	-
gene11135	2096.27	1326.13	2866.4	2.16148	1.11202	0.00337191	0.0428571	BCIN_15g05700	BC1G_16127	-
gene483	140.24	87.2744	193.206	2.21377	1.14651	0.00338184	0.0429356	BCIN_01g04860	BC1G_13305	-
gene3507	7.86136	2.55037	13.1723	5.16487	2.36873	0.0034375	0.0434036	BCIN_04g04710	BC1G_04217	-
gene5978	15.0776	7.36347	22.7918	3.09526	1.63006	0.00353266	0.0442657	BCIN_07g06410	BC1G_13775	-
gene6666	448.331	294.212	602.45	2.04768	1.03399	0.00360957	0.0449364	BCIN_08g06180	BC1G_11011	-
gene689	23.0467	8.25855	37.8349	4.5813	2.19576	0.00374666	0.0463925	BCIN_01g06920	BC1G_00285	-
gene9717	55.9704	37.0959	74.845	2.01761	1.01264	0.00379458	0.046735	BCIN_13g02870	BC1G_05929	-
gene4387	84.5526	37.6401	131.465	3.49269	1.80434	0.00394707	0.0483035	BCIN_05g06550	BC1G_01712	-
gene8402	45.3263	29.3224	61.3303	2.09159	1.0646	0.00397483	0.0485401	BCIN_11g03070	BC1G_04834	-
gene9430	28.611	16.9984	40.2236	2.36632	1.24265	0.004045	0.0491885	BCIN_12g06790	BC1G_13883	-
gene5131	17.9651	7.40703	28.5231	3.85082	1.94516	0.00413019	0.0498577	BCIN_06g05540	BC1G_02251	-
gene4910	117.558	68.0294	167.087	2.45611	1.29637	0.00413895	0.0498577	BCIN_06g03330	BC1G_05717	-
gene5744	176.463	107.879	245.047	2.2715	1.18364	0.00454426	0.0535099	BCIN_07g04060	BC1G_14484	-
gene3367	2797.73	1843.52	3751.95	2.03521	1.02518	0.00457397	0.0538049	BCIN_04g03310	BC1G_15304	-
gene5621	44.5756	28.8769	60.2743	2.08728	1.06162	0.00484793	0.0556642	BCIN_07g02830	BC1G_02719	-
gene7965	226.052	137.309	314.794	2.29259	1.19698	0.00485692	0.055712	Bcpth1	BCIN_10g04960	-
gene4009	28.134	16.7597	39.5083	2.35734	1.23716	0.00502764	0.0571021	BCIN_05g02760	BC1G_01580	-
gene2372	33.4713	21.0436	45.899	2.18114	1.12508	0.00505757	0.0572166	BCIN_03g02690	BC1G_06550	-
gene11193	24.8416	14.0185	35.6647	2.54412	1.34716	0.00523265	0.058565	BCIN_16g00510
gene11400	278.339	182.431	374.248	2.05145	1.03664	0.00529472	0.0591449	BCIN_16g02580	BC1G_10489	-
gene2585	51.4555	28.6655	74.2455	2.59006	1.37299	0.00578235	0.0626181	BCIN_03g04820	BC1G_00771	-
gene4742	3.94205	0.594371	7.28972	12.2646	3.61643	0.00590658	0.0635178	BCIN_06g01650	BC1G_01162	-
gene10578	38.1343	24.3243	51.9443	2.13549	1.09456	0.00594862	0.0638507	BCIN_15g00110
gene4800	326.537	197.561	455.512	2.30568	1.20519	0.00599907	0.0641015	BCIN_06g02230	BC1G_01248	-
gene2889	17.5016	9.40759	25.5956	2.72074	1.444	0.00613852	0.0647437	BCIN_03g07870	BC1G_14970	-
gene3512	42.1972	27.3826	57.0118	2.08204	1.058	0.00624197	0.0655073	BCIN_04g04760	BC1G_04224	-
gene9814	1732.07	327.598	3136.55	9.57439	3.25918	0.00624502	0.0655073	BCIN_13g03870	BC1G_04984	-
gene4802	20.3633	11.3587	29.3679	2.58549	1.37044	0.00625906	0.065595	BCIN_06g02250	BC1G_01252	-
gene7747	16.416	8.25202	24.5799	2.97865	1.57466	0.00633784	0.0662399	BCIN_10g02780	BC1G_04676	-
gene10498	17.0866	9.04759	25.1256	2.77705	1.47355	0.00644837	0.0669701	BCIN_14g04880	BC1G_15919	-
gene10371	15.6926	8.14598	23.2392	2.85284	1.5124	0.00660704	0.067826	BCIN_14g03580	BC1G_12039	-
gene5194	56.4371	32.1136	80.7605	2.51483	1.33046	0.00671216	0.0686581	BCIN_06g06170	BC1G_12651	-
gene23	32.7011	20.3857	45.0166	2.20824	1.1429	0.00675436	0.0690286	BCIN_01g00240	BC1G_15813	-
gene494	26.0838	15.4573	36.7102	2.37494	1.24789	0.00687404	0.0699302	BCIN_01g04970	BC1G_13289	-
gene7661	32.4257	20.8157	44.0358	2.1155	1.081	0.00707297	0.0715238	BCIN_10g01920	BC1G_14816	-
gene961	32.2996	20.6487	43.9505	2.12849	1.08983	0.00739074	0.0737666	BCIN_01g09640
gene6379	1032.23	687.887	1376.58	2.00117	1.00084	0.00743896	0.0741195	BCIN_08g03290	BC1G_06788	-
gene10327	64.3813	40.066	88.6965	2.21376	1.1465	0.00753991	0.0748022	BCIN_14g03140	BC1G_10070	-
gene6804	293.01	194.521	391.498	2.01262	1.00908	0.00789164	0.0771627	BCIN_09g00440	BC1G_09115	-
gene8774	107.147	66.9534	147.341	2.20064	1.13792	0.00799801	0.077761	BCIN_12g00250
gene344	38.5262	23.3726	53.6798	2.29669	1.19956	0.00806144	0.0780943	BCIN_01g03450	BC1G_10529	-
gene584	7.17985	2.56343	11.7963	4.60174	2.20218	0.00852174	0.0807884	BCIN_01g05870	BC1G_00427	-
gene5030	14.5032	7.39831	21.6082	2.92069	1.54631	0.00860211	0.0812961	BCIN_06g04530	BC1G_02406	-
gene11086	20.1286	11.7502	28.507	2.42608	1.27863	0.00901701	0.0842367	BCIN_15g05210	BC1G_15768	-
gene1245	90.64	54.8941	126.386	2.30236	1.20311	0.00922678	0.0856411	BCIN_02g00780	BC1G_05585	-
gene7499	32.4263	20.5598	44.2929	2.15435	1.10725	0.00933646	0.0863117	BCIN_10g00290	BC1G_07314	-
gene1117	15.1938	8.19221	22.1954	2.70933	1.43793	0.0095797	0.0879959	BCIN_01g11210	BC1G_11899	-
gene11261	45.4407	28.528	62.3535	2.18569	1.12809	0.00975402	0.0891269	BCIN_16g01190;end_range=481103,.	BC1G_10417;partial=true;start_range=.,479837	-
gene5647	36.4994	24.0818	48.9171	2.03129	1.0224	0.0100354	0.0910214	BCIN_07g03090	BC1G_02681	-
gene4631	18.8976	10.704	27.0911	2.53092	1.33966	0.0102781	0.0922789	BCIN_06g00540	BC1G_01015	-
gene744	17.6921	10.1879	25.1964	2.47316	1.30636	0.0107751	0.0954032	BCIN_01g07470	BC1G_00204	-
gene4022	51.964	32.9384	70.9897	2.15523	1.10784	0.0107928	0.0954139	BCIN_05g02890	BC1G_01552	-
gene7412	18.4737	10.4838	26.4636	2.52425	1.33585	0.0108857	0.095941	BCIN_09g06560	BC1G_07685	-
gene8277	34.731	22.8664	46.5956	2.03773	1.02697	0.0112373	0.0982135	BCIN_11g01820;end_range=594532,.	BC1G_04041;partial=true;start_range=.,593809	-
gene5580	51.0442	31.3007	70.7877	2.26154	1.1773	0.0112834	0.0984587	BCIN_07g02420	BC1G_02765	-
gene8643	31.2943	20.577	42.0116	2.04168	1.02975	0.0113639	0.0987954	BCIN_11g05500	BC1G_12059	-
gene167	17.287	9.77464	24.7994	2.53711	1.34319	0.0114041	0.0989406	BCIN_01g01670	BC1G_05914	-
gene7029	14.0328	7.29228	20.7734	2.84869	1.5103	0.011755	0.101128	BCIN_09g02720	BC1G_07101	-
gene7479	8.75227	3.912	13.5925	3.47457	1.79684	0.0118053	0.101381	BCIN_10g00090	BC1G_15709	-
gene2152	51.3646	33.6522	69.0769	2.05267	1.0375	0.0118108	0.101381	BCIN_03g00490	BC1G_02166	-
gene11607	24.1675	14.5247	33.8102	2.32777	1.21895	0.0119835	0.102331	BCIN_16g04660	BC1G_12315	-
gene3024	20.6007	12.3577	28.8437	2.33407	1.22285	0.0129697	0.108344	BCIN_03g09220	BC1G_15042	-
gene6867	25.0586	13.9548	36.1623	2.59139	1.37372	0.012988	0.108418	BCIN_09g01070	BC1G_14710	-
gene11330	13.1993	6.7773	19.6212	2.89514	1.53363	0.0131486	0.109442	BCIN_16g01880	BC1G_08219	-
gene4217	88.3357	48.8321	127.839	2.61794	1.38843	0.0136808	0.112331	Bcdur3	BCIN_05g04840	BC1G_13054
gene6702	5.16806	1.58896	8.74715	5.50497	2.46073	0.0139086	0.113715	BCIN_08g06540	BC1G_10969	-
gene2544	3.51832	0.621009	6.41564	10.331	3.36891	0.0141435	0.114745	BCIN_03g04410	BC1G_00701	-
gene4662	203.222	125.631	280.812	2.23522	1.16041	0.0142728	0.115222	BCIN_06g00850	BC1G_01051	-
gene9761	141.046	86.6179	195.474	2.25674	1.17424	0.0144211	0.116124	BCIN_13g03340	BC1G_04912	-
gene4824	5.50426	1.64876	9.35976	5.67684	2.50509	0.014562	0.116669	BCIN_06g02470	BC1G_01281	-
gene4183	19.2896	11.0994	27.4798	2.47579	1.30789	0.0145735	0.116669	BCIN_05g04500	BC1G_13011	-
gene5887	3.42123	0.62754	6.21491	9.90362	3.30796	0.0147748	0.117952	BCIN_07g05500	BC1G_09289	-
gene8679	30.5631	19.6935	41.4327	2.10388	1.07305	0.0150279	0.119216	BCIN_11g05860	BC1G_12109	-
gene7962	17.5165	10.0102	25.0228	2.49974	1.32178	0.0150986	0.119544	BCIN_10g04930	BC1G_03626	-
gene3511	18.0609	10.7562	25.3656	2.35824	1.23771	0.0159073	0.122908	BCIN_04g04750	BC1G_04223	-
gene5673	59.1741	35.9944	82.3538	2.28796	1.19406	0.0160256	0.123491	BCIN_07g03350	BC1G_15874	-
gene7139	32.3956	17.124	47.6673	2.78365	1.47698	0.0166845	0.126648	BCIN_09g03830	BC1G_09948	-
gene10169	15.9862	9.23354	22.7389	2.46264	1.30021	0.0167091	0.126648	BCIN_14g01570	BC1G_09007	-
gene9366	4.57409	1.30835	7.83983	5.99213	2.58307	0.0169643	0.12782	BCIN_12g06150	BC1G_16304	-
gene810	78.1914	48.9109	107.472	2.1973	1.13573	0.0171094	0.12841	BCIN_01g08130	BC1G_00105	-
gene9992	32.1583	21.4135	42.9032	2.00356	1.00257	0.0172319	0.129077	BCIN_13g05670	BC1G_06381	-
gene247	4.42925	0.941309	7.9172	8.41083	3.07225	0.017264	0.129149	BCIN_01g02470	BC1G_12932	-
gene3641	67.6226	39.4026	95.8426	2.4324	1.28238	0.0174327	0.130074	BCIN_04g06050	BC1G_03867	-
gene11598	5.07368	1.50251	8.64486	5.75361	2.52447	0.017474	0.130214	BCIN_16g04570	BC1G_12328	-
gene7666	9.80637	4.67338	14.9394	3.19669	1.67658	0.0174998	0.130237	BCIN_10g01970
gene6764	5.57263	1.93589	9.20936	4.75716	2.2501	0.017552	0.130457	BCIN_09g00040
gene10569	11.9033	6.05026	17.7563	2.93479	1.55326	0.017703	0.131157	BCIN_15g00020
gene11694	19.4567	7.75178	31.1616	4.01993	2.00717	0.01785	0.132076	BCIN_18g00160	BC1G_16160	-
gene4960	18.5069	11.1689	25.8449	2.314	1.21039	0.0189052	0.137415	BCIN_06g03830	BC1G_05648	-
gene6003	12.1287	6.23135	18.026	2.8928	1.53247	0.0195067	0.139498	BCIN_07g06660	BC1G_11250	-
gene8285	484.387	315.025	653.749	2.07522	1.05327	0.019799	0.140457	BCIN_11g01900	BC1G_04056	-
gene9311	11.9137	6.35582	17.4716	2.74891	1.45886	0.020416	0.143196	BCIN_12g05620	BC1G_13700	-
gene1511	327.331	205.748	448.914	2.18186	1.12556	0.020511	0.14339	BCIN_02g03440
gene4088	19.6663	12.225	27.1077	2.2174	1.14887	0.0210429	0.145488	Bclcc4	BCIN_05g03550	BC1G_01462
gene5782	7.31121	2.59007	12.0323	4.64556	2.21585	0.0219888	0.149198	BCIN_07g04440
gene6614	2.60536	0.340408	4.87031	14.3073	3.83868	0.0220122	0.149268	BCIN_08g05660	BC1G_08949	-
gene1278	5.34319	1.80322	8.88316	4.92628	2.3005	0.0225464	0.151026	BCIN_02g01110	BC1G_05630	-
gene3995	479.813	286.348	673.277	2.35125	1.23343	0.022833	0.152075	BCIN_05g02620	BC1G_01599	-
gene2267	13.963	7.64407	20.2819	2.65329	1.40778	0.0229258	0.152308	BCIN_03g01640	BC1G_02009	-
gene11030	16.9501	10.2216	23.6787	2.31653	1.21197	0.0232625	0.153261	BCIN_15g04650	BC1G_12779	-
gene10968	2.87345	0.280601	5.4663	19.4807	4.28397	0.0239295	0.156136	BCIN_15g04020	BC1G_15866	-
gene2691	15.0626	8.90619	21.219	2.3825	1.25248	0.0239865	0.156136	BCIN_03g05890	BC1G_00922	-
gene3506	9.10491	3.43187	14.778	4.30609	2.10638	0.0241333	0.156721	BCIN_04g04700	BC1G_04215	-
gene389	542.15	318.57	765.729	2.40365	1.26522	0.0249703	0.160367	BCIN_01g03920	BC1G_12187	-
gene7590	3.17638	0.621009	5.73175	9.22975	3.20629	0.0258532	0.164026	BCIN_10g01200	BC1G_16313	-
gene10315	11.1208	6.09533	16.1462	2.64895	1.40542	0.0259417	0.164317	BCIN_14g03020	BC1G_10055	-
gene809	15.4703	9.14877	21.7918	2.38194	1.25214	0.0274211	0.170454	BCIN_01g08120	BC1G_00109	-
gene6998	25.1035	15.9321	34.275	2.15132	1.10522	0.0282445	0.173358	BCIN_09g02410	BC1G_07143	-
gene982	62.9539	41.5827	84.3251	2.02789	1.01998	0.0284712	0.174212	BCIN_01g09850	BC1G_16046	-
gene6760	34.4593	20.6564	48.2621	2.33642	1.2243	0.0301826	0.180139	BCIN_08g07120	BC1G_11400	-
gene8464	15.7172	9.78654	21.648	2.21201	1.14536	0.0306284	0.181786	BCIN_11g03690	BC1G_04626	-
gene9457	5.66816	1.98264	9.35368	4.71779	2.23811	0.0314939	0.184764	BCIN_13g00260	BC1G_14123	-
gene3906	20.6934	13.6665	27.7203	2.02834	1.0203	0.0315729	0.184987	BCIN_05g01730	BC1G_12485	-
gene6069	20.5762	13.2479	27.9044	2.10633	1.07473	0.0316654	0.185205	BCIN_08g00190	BC1G_14578	-
gene2640	1051.09	700.683	1401.5	2.00019	1.00013	0.0319411	0.186062	BCIN_03g05370
gene10652	12.0549	6.79088	17.319	2.55033	1.35068	0.0328718	0.188038	BCIN_15g00850	BC1G_07742	-
gene3662	6.99332	3.24425	10.7424	3.31121	1.72736	0.0330383	0.188218	BCIN_04g06260	BC1G_03894	-
gene10542	8.32282	3.93327	12.7124	3.23201	1.69243	0.033932	0.191108	BCIN_14g05330	BC1G_10768	-
gene4934	10.9198	6.1682	15.6714	2.54067	1.34521	0.0351473	0.194985	BCIN_06g03570	BC1G_05683	-
gene8369	14.5548	8.76647	20.3432	2.32056	1.21447	0.0358385	0.197394	BCIN_11g02740	BC1G_04791	-
gene8903	14.4173	8.78005	20.0545	2.2841	1.19163	0.0360726	0.197903	BCIN_12g01540	BC1G_11513	-
gene1223	4.93733	1.86956	8.0051	4.28182	2.09822	0.0364256	0.199106	BCIN_02g00560	BC1G_05558	-
gene6164	15.5002	8.09219	22.9082	2.8309	1.50126	0.0368004	0.200394	BCIN_08g01140	BC1G_12725	-
gene585	4.51723	1.52915	7.50532	4.90817	2.29518	0.0369508	0.200822	BCIN_01g05880	BC1G_00426	-
gene11326	7.56856	3.65267	11.4845	3.14413	1.65266	0.037666	0.203283	BCIN_16g01840	BC1G_08226	-
gene11241	21.3398	14.1626	28.517	2.01355	1.00974	0.0394811	0.208779	BCIN_16g00990	BC1G_10387	-
gene4357	35.2312	23.1884	47.2741	2.0387	1.02765	0.0395572	0.209086	BCIN_05g06240	BC1G_01750	-
gene4059	13.1701	8.04428	18.2958	2.27439	1.18548	0.0395982	0.209206	BCIN_05g03260	BC1G_01502	-
gene10622	18.5331	12.1374	24.9288	2.05389	1.03836	0.0399154	0.210242	BCIN_15g00550	BC1G_15736	-
gene3292	18.4971	11.9776	25.0167	2.08863	1.06256	0.0399554	0.210298	BCIN_04g02550	BC1G_04510	-
gene1439	7.00493	3.18612	10.8237	3.39716	1.76433	0.0409275	0.21378	BCIN_02g02720	BC1G_02449	-
gene6506	17.67	11.1575	24.1824	2.16736	1.11594	0.0411865	0.214133	BCIN_08g04580	BC1G_08800	-
gene4954	10.6033	6.06216	15.1444	2.49819	1.32088	0.0415041	0.214748	BCIN_06g03770	BC1G_05655	-
gene11358	2.22105	0.280601	4.16149	14.8306	3.89051	0.0435771	0.220913	BCIN_16g02160	BC1G_08181	-
gene5337	9.61859	4.48627	14.7509	3.28802	1.71722	0.0438391	0.221463	BCIN_06g07600	BC1G_14256	-
gene6095	8.54209	4.41993	12.6643	2.86526	1.51867	0.0444916	0.223194	BCIN_08g00450	BC1G_08431	-
gene7843	15.9432	9.16836	22.718	2.47787	1.3091	0.0446265	0.223327	BCIN_10g03740
gene9780	7.49175	3.74564	11.2378	3.00024	1.58508	0.0447147	0.223438	BCIN_13g03530	BC1G_04933	-
gene7541	13.7411	5.60816	21.8741	3.90041	1.96362	0.0458645	0.226338	BCIN_10g00710
gene2130	19.4736	12.7617	26.1855	2.05188	1.03694	0.0469943	0.229264	BCIN_03g00260	BC1G_12516	-
gene3171	4.33177	1.59549	7.06804	4.43002	2.14731	0.047175	0.229846	BCIN_04g01340	BC1G_10627	-
gene7649	6.67658	2.55037	10.8028	4.23577	2.08263	0.047764	0.231614	BCIN_10g01800	BC1G_05031	-
gene5006	13.1609	7.99268	18.3291	2.29323	1.19738	0.0483783	0.232878	BCIN_06g04290	BC1G_14415	-
gene6739	3.30006	0.901609	5.69851	6.32038	2.66001	0.0493184	0.235505	BCIN_08g06910	BC1G_11422	-
