# Supplementary material for: BcMettl4-Mediated DNA Adenine N6-Methylation Is Critical for Virulence of Botrytis cinerea
Source: Front Microbiol. 2022 Jun 30;13:925868. doi: 10.3389/fmicb.2022.925868 (PMC9279130; doi:10.3389/fmicb.2022.925868)
Supplement: Supplementary file 7 [file Table_7.XLSX]

## Sheet: Table S7
Table S7. The upregulated methylated genes in which modification occurs in the upstream2k region.
Gene	Element	Function	Peak name	Deseq
BC1G_04134	Upstream2k	Protein of unknown function (DUF1761). Family of conserved fungal and bacterial membrane proteins with unknown function.	WT_peak_2155	UP
BC1G_02245	Upstream2k	Autophagy protein Apg17. Apg17 is required for activating Apg1 protein kinases.	WT_peak_8113	UP
BC1G_02563	Upstream2k	NADH:flavin oxidoreductase / NADH oxidase family.	WT_peak_8763	UP
BC1G_02562	Upstream2k	NmrA-like family. NmrA is a negative transcriptional regulator involved in the post-translational modification of the transcription factor AreA. NmrA is part of a system controlling nitrogen metabolite repression in fungi. This family only contains a few sequences as iteration results in significant matches to other Rossmann fold families.	WT_peak_8763	UP
BC1G_05244	Upstream2k	Xylose isomerase-like TIM barrel. This TIM alpha/beta barrel structure is found in xylose isomerase and in endonuclease IV (EC:3.1.21.2). This domain is also found in the N termini of bacterial myo-inositol catabolism proteins. These are involved in the myo-inositol catabolism pathway, and is required for growth on myo-inositol in Rhizobium leguminosarum bv. viciae.	WT_peak_3928	UP
BC1G_04910	Upstream2k	C5HC2 zinc finger. Predicted zinc finger with eight potential zinc ligand binding residues. This domain is found in Jumonji. This domain may have a DNA binding function.	WT_peak_4029	UP
BC1G_07812	Upstream2k	Protein-tyrosine phosphatase.	WT_peak_6287	UP
BC1G_10396	Upstream2k	Domain of Unknown Function (DUF1042). Spef is a region of sperm flagellar proteins. It probably exerts a role in spermatogenesis in that the protein is expressed predominantly in adult tissue. It is present in the tails of developing and epididymal sperm internal to the fibrous sheath and around the dense outer fibres of the sperm flagellum. The amino-terminal domain (residues 1-110) shows a poss…	WT_peak_8247	UP
BC1G_01095	Upstream2k	Catalase.	WT_peak_4867	UP
BC1G_09861	Upstream2k	Pyridoxal-dependent decarboxylase conserved domain.	WT_peak_7785	UP
BC1G_04917	Upstream2k	Protein of unknown function, DUF606. This family includes several uncharacterized bacterial proteins.	WT_peak_4032	UP
BC1G_00152	Upstream2k	RNA recognition motif. (a.k.a. RRM, RBD, or RNP domain). The RRM motif is probably diagnostic of an RNA binding protein. RRMs are found in a variety of RNA binding proteins, including various hnRNP proteins, proteins implicated in regulation of alternative splicing, and protein components of snRNPs. The motif also appears in a few single stranded DNA binding proteins. The RRM structure consists o…	WT_peak_81	UP
BC1G_15407	Upstream2k	Bacterial ABC transporter protein EcsB. This family consists of several bacterial ABC transporter proteins which are homologous to the EcsB protein of Bacillus subtilis. EcsB is thought to encode a hydrophobic protein with six membrane-spanning helices in a pattern found in other hydrophobic components of ABC transporters.	WT_peak_2882	UP
BC1G_08623	Upstream2k	Predicted metal-dependent hydrolase. Members of this family of proteins comprise various bacterial transition metal-dependent hydrolases.	WT_peak_6872	UP
BC1G_09611	Upstream2k	FAD dependent oxidoreductase. This family includes various FAD dependent oxidoreductases: Glycerol-3-phosphate dehydrogenase EC:1.1.99.5, Sarcosine oxidase beta subunit EC:1.5.3.1, D-alanine oxidase EC:1.4.99.1, D-aspartate oxidase EC:1.4.3.1.	WT_peak_7625	UP
BC1G_09611	Upstream2k	FAD dependent oxidoreductase. This family includes various FAD dependent oxidoreductases: Glycerol-3-phosphate dehydrogenase EC:1.1.99.5, Sarcosine oxidase beta subunit EC:1.5.3.1, D-alanine oxidase EC:1.4.99.1, D-aspartate oxidase EC:1.4.3.1.	WT_peak_7626	UP
BC1G_02350	Upstream2k	Immunoglobulin I-set domain.	WT_peak_8176	UP
BC1G_00151	Upstream2k	Sperm histone P2. This protein also known as protamine P2 can substitute for histones in the chromatin of sperm. The alignment contains both the sequence of the mature P2 protein and its propeptide.	WT_peak_81	UP
BC1G_12249	Upstream2k	Carboxylesterase family.	WT_peak_9587	UP
BC1G_00005	Upstream2k	N-terminal CTNNB1 binding. This region tends to appear at the N-terminus of proteins also containing DNA-binding HMG (high mobility group) boxes (pfam00505) and appears to bind the armadillo repeat of CTNNB1 (beta-catenin), forming a stable complex. Signaling by Wnt through TCF/LCF is involved in developmental patterning, induction of neural tissues, cell fate decisions and stem cell differentiat…	WT_peak_3	UP
BC1G_04135	Upstream2k	Histidine phosphatase superfamily (branch 1). The histidine phosphatase superfamily is so named because catalysis centres on a conserved His residue that is transiently phosphorylated during the catalytic cycle. Other conserved residues contribute to a 'phosphate pocket' and interact with the phospho group of substrate before, during and after its transfer to the His residue. Structure and sequen…	WT_peak_2155	UP
BC1G_06282	Upstream2k	CoA enzyme activase uncharacterized domain (DUF2229). Members of this family include various bacterial hypothetical proteins, as well as CoA enzyme activases. The exact function of this domain has not, as yet, been defined.	WT_peak_5103	UP
BC1G_01458	Upstream2k	Peptidase A4 family.	WT_peak_5846	UP
BC1G_09250	Upstream2k	Rotavirus major capsid protein VP6. Rotaviruses consist of three concentric protein shells. The intermediate (middle) protein layer consists 260 trimers of VP6. VP6 in the most abundant protein in the virion. VP6 is also involved in virion assembly, and possesses the ability to interact with VP2, VP4 and VP7.	WT_peak_7682	UP
BC1G_09037	Upstream2k	Major Facilitator Superfamily.	WT_peak_6956	UP
BC1G_05717	Upstream2k	Staphylococcus aureus coagulase. Staphylococcus aureus secretes a cofactor called coagulase. Coagulase is an extracellular protein that forms a complex with human prothrombin, and activates it without the usual proteolytic cleavages. The resulting complex directly initiates blood clotting.	WT_peak_4166	UP
BC1G_15919	Upstream2k	MAP7 (E-MAP-115) family. The organisation of microtubules varies with the cell type and is presumably controlled by tissue-specific microtubule-associated proteins (MAPs). The 115-kDa epithelial MAP (E-MAP-115/MAP7) has been identified as a microtubule-stabilizing protein predominantly expressed in cell lines of epithelial origin. The binding of this microtubule associated protein is nucleotide i…	WT_peak_3706	UP
BC1G_09115	Upstream2k	Amino acid permease.	WT_peak_7062	UP
BC1G_04912	Upstream2k	Ankyrin repeats (3 copies).	WT_peak_4029	UP
BC1G_12779	Upstream2k	Gammaherpesvirus latent membrane protein (LMP2) protein. This family consists of several Gammaherpesvirus latent membrane protein (LMP2) proteins. Epstein-Barr virus is a human Gammaherpesvirus that infects and establishes latency in B lymphocytes in vivo. The latent membrane protein 2 (LMP2) gene is expressed in latently infected B cells and encodes two protein isoforms, LMP2A and LMP2B, that ar…	WT_peak_828	UP
BC1G_12725	Upstream2k	Hydrophobic surface binding protein A. This protein is found in eukaryotes. Proteins in this family are typically between 171 to 275 amino acids in length. Although the HsbA amino acid sequence suggests that HsbA may be hydrophilic, HsbA adsorbed to hydrophobic PBSA (Polybutylene succinate-co-adipate) surfaces in the presence of NaCl or CaCl2. When HsbA was adsorbed on the hydrophobic PBSA surfac…	WT_peak_581	UP
BC1G_10627	Upstream2k	Fatty acid hydroxylase superfamily. This superfamily includes fatty acid and carotene hydroxylases and sterol desaturases. Beta-carotene hydroxylase is involved in zeaxanthin synthesis by hydroxylating beta-carotene, but the enzyme may be involved in other pathways. This family includes C-5 sterol desaturase and C-4 sterol methyl oxidase. Members of this family are involved in cholesterol biosynt…	WT_peak_8389	UP
